# Supplementary material for: Space-time risk cluster of visceral leishmaniasis in Brazilian endemic region with high social vulnerability: An ecological time series study
Source: PLoS Negl Trop Dis. 2021 Jan 19;15(1):e0009006. doi: 10.1371/journal.pntd.0009006 (PMC7846114; doi:10.1371/journal.pntd.0009006)
Supplement: S1 Data — (XLSX) [file pntd.0009006.s001.xlsx]

## Sheet: New_cases_Local
UF	GEOCOD	MUNICIPALITY	POP_00	CAS_00	POP_01	CAS_01	POP_02	CAS_02	POP_03	CAS_03	POP_04	CAS_04	POP_05	CAS_05	POP_06	CAS_06	POP_07	CAS_07	POP_08	CAS_08	POP_09	CAS_09	POP_10	CAS_10	POP_11	CAS_11	POP_12	CAS_12	POP_13	CAS_13	POP_14	CAS_14	POP_15	CAS_15	POP_16	CAS_16	POP_17	CAS_17
MA	2100055	Açailândia	88320	2	91252	0	93456	1	95839	5	98212	4	103609	7	106357	5	109083	7	100017	14	101133	23	104047	23	105255	16	106422	12	107790	18	108760	4	109681	7	110543	13	111339	14
MA	2100105	Afonso Cunha	4680	2	4685	1	4708	0	4715	0	4718	0	4749	0	4754	0	4761	0	5834	0	5945	0	5905	0	6000	0	6090	0	6197	1	6273	1	6350	0	6421	0	6486	0
MA	2100154	Água Doce do Maranhão	9703	0	9711	0	9739	0	9751	0	9773	1	9807	0	9826	0	9843	0	12213	1	12464	0	11581	0	11726	0	11865	0	12028	0	12145	0	12257	0	12360	1	12457	0
MA	2100204	Alcântara	21291	0	21424	1	21647	5	21814	1	21982	0	22361	0	22552	1	22740	0	21969	0	22018	0	21851	0	21564	0	21605	0	21644	1	21649	1	21660	2	21667	3	21673	5
MA	2100303	Aldeias Altas	18827	7	18639	3	18677	2	18616	2	18546	2	18392	2	18315	3	18235	1	22328	5	22670	0	23952	4	24346	4	24726	1	25177	6	25506	3	25824	3	26115	1	26387	13
MA	2100402	Altamira do Maranhão	8865	0	10975	0	9201	0	6270	0	6373	0	6607	0	6728	0	6848	0	7607	0	7770	0	11063	0	11225	0	11381	0	11564	1	11703	1	11612	0	10210	0	8070	0
MA	2100436	Alto Alegre do Maranhão	20162	0	20729	0	21289	0	21809	0	22333	0	23518	0	24120	0	24721	0	22676	1	22914	4	24599	7	24969	5	25326	6	25748	5	26054	4	26349	2	26619	1	26872	2
MA	2100477	Alto Alegre do Pindaré	30177	0	31124	0	31747	0	32477	1	33203	0	34856	0	35692	0	36530	0	32955	0	33209	0	31057	0	31125	0	31190	0	31253	0	31272	0	31286	1	31303	2	31312	0
MA	2100501	Alto Parnaíba	10174	0	10167	0	10137	0	10128	0	10103	1	10069	0	10057	0	10032	0	10606	0	10642	0	10766	0	10812	0	10856	0	10904	1	10930	0	10952	0	10979	0	11001	0
MA	2100550	Amapá do Maranhão	5431	0	5626	0	5768	0	5927	0	6086	0	6445	0	6626	0	6802	0	6361	0	6457	0	6431	0	6508	0	6583	0	6669	0	6729	0	6786	0	6844	0	6895	0
MA	2100600	Amarante do Maranhão	31292	8	32122	4	33014	5	33814	5	34613	4	36423	14	37344	12	38261	3	36850	5	37389	6	37932	4	38451	9	38953	3	39544	4	39974	9	40377	8	40756	9	41106	6
MA	2100709	Anajatuba	22978	0	23312	0	23704	0	21860	0	22167	1	22857	0	23212	0	23564	0	24695	0	25061	0	25291	0	25629	0	25955	0	26339	0	26619	0	26877	0	27125	0	27352	0
MA	2100808	Anapurus	10280	0	10255	0	10281	0	10284	1	10285	2	10299	0	10311	0	10315	0	12990	0	13252	0	13939	1	14220	1	14492	0	14815	0	15056	1	15285	0	15499	0	15696	1
MA	2100832	Apicum-Açu	11099	0	11429	0	11662	0	11923	0	12188	0	12773	0	13074	0	13374	0	13641	0	13890	0	14959	0	15256	0	15542	1	17474	0	17709	0	17947	0	18169	0	18374	0
MA	2100873	Araguanã	9123	0	9049	0	8993	0	8933	0	8870	0	8731	0	8663	0	8598	0	10221	0	10325	0	13973	1	11508	0	14407	0	14658	0	14843	1	15021	0	15182	1	15332	5
MA	2100907	Araioses	34906	1	34984	0	34988	1	35032	1	35075	0	35162	0	35209	1	35262	0	38800	0	39166	0	42505	0	43089	0	43653	1	44317	1	44799	0	45252	1	45680	2	46074	2
MA	2100956	Arame	29843	24	29242	0	28987	0	28585	0	28185	1	27289	0	26827	0	26370	1	27967	0	27746	0	31702	0	31835	2	31729	0	31867	1	31943	0	32016	0	32083	2	32145	6
MA	2101004	Arari	26366	0	26548	0	26690	1	26839	0	26991	1	27331	0	27505	0	27672	0	28585	0	28787	0	28488	0	28651	0	28809	0	28986	0	29094	0	29201	0	29297	0	29388	1
MA	2101103	Axixá	10142	0	10202	0	10309	0	10385	0	10462	0	10635	0	10722	0	10810	0	14743	0	15205	0	11407	1	11505	0	11599	1	11706	0	11781	0	11851	0	11915	0	11975	0
MA	2101202	Bacabal	91823	0	92569	7	93265	4	93932	7	94598	5	96112	9	96882	7	97645	3	97946	12	98488	3	100014	7	100615	4	101195	6	101851	6	102265	5	102654	5	103020	9	103359	6
MA	2101251	Bacabeira	10516	0	10642	0	10765	0	10881	1	11000	0	11261	0	11395	0	11529	0	15115	0	15574	1	14925	0	15264	5	15591	2	15982	3	16273	6	16553	10	16812	1	17053	3
MA	2101301	Bacuri	15531	0	15772	0	15898	0	16069	0	16242	0	16629	0	16826	0	17019	0	16500	2	16585	0	16604	0	16687	1	17437	0	17164	0	17278	0	17333	1	17388	0	17435	0
MA	2101350	Bacurituba	4671	0	4711	0	4791	0	4846	0	4903	0	5032	0	5095	0	5163	0	5597	0	5686	0	5293	0	5341	0	5387	0	5440	0	5478	0	5512	0	5544	0	5574	0
MA	2101400	Balsas	60163	0	62427	4	64059	0	65867	9	67671	6	71761	3	73849	2	75911	5	81497	2	83617	9	83528	3	85322	8	87057	15	89126	13	90679	6	92145	9	93511	17	94779	24
MA	2101509	Barão de Grajaú	15349	0	15532	0	15737	0	15918	1	16099	2	16508	2	16716	1	16921	1	17069	0	17236	3	17841	1	17681	0	17862	2	18074	2	18220	1	18369	7	18496	3	18619	6
MA	2101608	Barra do Corda	78147	8	77981	5	78466	3	77843	1	77992	12	78328	9	78495	13	78666	9	81027	11	81332	14	82830	19	83454	24	84180	9	85022	33	85600	23	86149	14	86662	21	87135	42
MA	2101707	Barreirinhas	39669	0	40626	0	41416	1	42225	3	43033	4	44870	1	45805	0	46728	2	49398	1	50352	1	54930	1	56123	2	58083	1	58599	3	59624	4	60585	4	61621	2	62458	3
MA	2101731	Belágua	5253	0	5527	0	5297	0	5316	0	5342	0	5386	0	5408	0	5434	0	5892	0	5952	0	6524	0	6622	0	6986	0	7105	0	7187	1	7275	0	7350	0	7422	0
MA	2101772	Bela Vista do Maranhão	9900	0	10279	0	10583	0	9601	0	9870	0	10510	0	10831	0	11145	0	8850	0	8854	0	12049	0	12194	0	12335	1	10717	5	10839	1	10928	1	11020	1	11103	0
MA	2101806	Benedito Leite	5288	0	5313	1	5372	0	5412	0	5454	0	5542	0	5590	0	5637	0	5545	0	5559	0	5469	0	5483	0	5497	0	5510	0	5516	0	5521	0	5524	0	5528	0
MA	2101905	Bequimão	19700	0	19535	0	19344	1	19182	0	19021	0	18648	0	18462	0	18277	0	21356	0	21506	0	20344	0	20725	0	20773	0	20821	0	20840	0	20850	1	20867	0	20881	0
MA	2101939	Bernardo do Mearim	5239	0	5366	0	5467	0	5576	0	5681	0	5924	0	6049	0	6168	0	6160	1	6244	1	5996	0	6055	0	6111	0	6176	0	5857	0	5901	0	5938	0	5973	0
MA	2101970	Boa Vista do Gurupi	5128	0	5345	0	5469	0	5628	0	5788	0	6150	0	6329	0	6514	0	7643	0	7902	0	7949	0	8166	0	8375	0	8626	0	8816	0	8998	0	9164	0	9320	0
MA	2102002	Bom Jardim	34474	0	34961	0	35577	0	36086	0	36598	0	37756	0	38347	0	38935	0	38813	0	39224	0	39049	0	39401	0	39740	0	40134	0	40405	0	40657	0	40898	2	41120	8
MA	2102036	Bom Jesus das Selvas	16545	0	17048	0	17409	0	17807	3	18209	4	19115	0	19577	0	20038	0	24661	0	25474	1	28459	1	29374	0	30259	0	31320	0	32134	1	32898	2	33615	9	34278	10
MA	2102077	Bom Lugar	11534	0	11849	0	12069	0	12315	1	12564	0	13129	0	13411	0	13695	0	13222	1	13385	0	14818	1	15071	0	15314	0	15604	0	15655	0	15859	0	16041	0	16214	0
MA	2102101	Brejo	27513	3	27934	6	28241	0	28579	1	28919	3	29682	0	30073	4	30459	4	32018	0	32454	4	33359	1	33808	1	34242	1	34754	1	35124	0	35474	0	35799	2	36102	0
MA	2102150	Brejo de Areia	10418	3	5569	0	9202	0	8990	0	8780	0	8307	0	8068	0	7826	0	5896	0	5505	0	5577	0	5265	1	4962	1	4591	0	4285	0	9170	0	10444	0	8696	0
MA	2102200	Buriti	24126	0	24264	0	24395	0	24519	3	24642	1	24925	0	25069	6	25210	0	26029	2	26197	1	27013	2	27235	1	27449	1	27697	2	27862	1	28021	0	28170	1	28306	2
MA	2102309	Buriti Bravo	21446	0	21491	0	21513	0	21540	0	21566	2	21635	0	21671	1	21701	1	22941	2	23074	1	22899	2	23011	3	23119	1	23238	5	23306	6	23376	9	23437	16	23495	10
MA	2102325	Buriticupu	51059	0	53343	0	55404	1	57421	1	59433	4	63998	1	66323	2	68630	0	63466	1	64684	0	65237	1	66326	0	67378	1	68626	3	69550	3	70416	6	71227	6	71979	8
MA	2102358	Buritirana	13822	10	14102	1	14341	0	14582	1	14822	1	15365	0	15643	0	15918	0	15027	0	15051	0	14784	1	14858	0	14930	0	15008	1	15053	2	15105	0	15142	1	15180	0
MA	2102374	Cachoeira Grande	7383	0	7583	0	7702	0	7853	0	8004	0	8341	0	8516	0	8685	0	9116	0	9290	0	8446	0	8528	0	8607	0	8698	0	8761	0	8821	0	8878	0	8930	0
MA	2102408	Cajapió	9622	1	9826	0	9974	0	10141	0	10304	0	10674	0	10863	0	11048	0	10279	0	10340	0	10593	0	10668	0	10740	0	10822	1	10877	0	10928	1	10975	1	11019	0
MA	2102507	Cajari	13405	0	13065	0	12857	0	12602	0	12345	0	11770	0	11474	0	11185	0	13203	0	13166	0	18338	0	18473	0	18603	1	18751	0	18850	0	18946	0	19030	0	19110	0
MA	2102556	Campestre do Maranhão	11521	0	11801	2	12015	0	12246	0	12473	0	12996	0	13261	0	13517	0	12615	2	12714	1	13369	0	13511	1	13649	0	13808	1	13921	1	14029	0	14127	2	14219	1
MA	2102606	Cândido Mendes	16566	0	16825	0	17730	0	18269	0	18814	0	20033	0	20657	0	21279	0	19409	0	19685	0	18505	0	19046	0	19222	0	19426	0	19566	0	19706	0	19827	1	19943	0
MA	2102705	Cantanhede	17713	0	17531	0	17783	0	17702	0	17719	1	17797	1	17834	1	17869	1	19396	10	19562	2	20448	3	20667	1	20879	1	21125	1	21294	2	21460	0	21617	2	21759	1
MA	2102754	Capinzal do Norte	10543	3	10543	1	10604	1	10631	0	10665	2	10725	1	10762	0	10789	0	10683	1	10686	1	10698	0	10710	0	10722	0	10729	1	10722	2	10724	0	10716	1	10713	4
MA	2102804	Carolina	23991	1	23872	2	23848	0	23785	6	23718	4	23569	1	23490	13	23418	10	25159	2	25255	2	23959	1	23957	2	23955	0	23939	1	23904	1	23864	0	23833	1	23803	1
MA	2102903	Carutapera	18624	0	18963	0	19200	0	19470	0	19732	0	20343	0	20649	0	20957	0	20905	0	21124	0	22006	0	22266	0	22517	0	22811	0	23022	0	23220	0	23404	0	23576	1
MA	2103000	Caxias	139756	180	140449	109	141075	74	141688	95	142296	62	143680	74	144388	45	145088	42	147416	32	148073	28	155129	40	156327	29	158059	21	159396	39	160291	39	161135	23	161926	21	162657	17
MA	2103109	Cedral	9793	0	9988	0	10137	0	10297	0	10460	1	10820	0	11009	0	11194	1	10127	1	10150	1	10297	0	10336	0	10374	2	10414	2	10433	3	10459	1	10473	0	10490	2
MA	2103125	Central do Maranhão	7186	0	7452	0	7644	0	7861	0	8075	0	8552	0	8798	0	9048	0	9062	0	9245	0	7887	0	8006	0	8120	0	8255	0	8352	0	8449	0	8534	0	8615	0
MA	2103158	Centro do Guilherme	6152	0	6338	2	6406	0	6526	0	6644	0	6914	0	7054	0	7190	0	7318	0	7431	0	12565	0	11632	0	11979	0	12395	0	12712	0	13020	0	13295	1	13555	0
MA	2103174	Centro Novo do Maranhão	14554	0	14863	0	15096	0	15348	0	15601	0	16171	0	16462	0	16755	0	15577	0	15666	1	17622	0	19581	0	19947	0	20382	0	20708	1	21011	0	21300	0	21565	0
MA	2103208	Chapadinha	61322	5	61818	5	62260	7	62695	10	63129	2	64114	2	64618	2	65118	4	69734	3	70537	8	73350	9	74274	13	75167	5	76217	7	76973	7	77686	1	78348	15	78965	28
MA	2103257	Cidelândia	11816	1	11907	1	11973	0	12045	1	12119	1	12287	1	12371	0	12458	1	12778	0	12867	0	13681	0	13825	0	13963	2	14125	0	14235	0	14346	1	14446	0	14539	0
MA	2103307	Codó	111146	22	111588	6	112271	23	112793	28	113314	27	114498	66	115097	45	115694	21	113768	23	113937	31	118038	27	118568	26	119079	21	119641	36	119962	29	120264	23	120548	20	120810	18
MA	2103406	Coelho Neto	42214	44	42511	9	42751	8	42993	17	43246	11	43808	11	44097	19	44381	22	45343	14	45619	10	46750	8	47099	12	47435	25	47821	30	48076	22	48321	15	48546	13	48756	8
MA	2103505	Colinas	35803	1	36600	4	37237	0	37902	2	38561	4	40068	6	40835	2	41596	1	36725	31	36786	22	39132	3	39388	2	39635	6	39915	8	40100	8	40270	4	40427	9	40575	5
MA	2103554	Conceição do Lago-Açu	10774	0	10546	0	10403	0	10226	1	10056	0	9657	0	9460	0	9263	0	14535	0	14907	0	14436	0	14718	0	14989	0	15313	0	15555	0	15783	0	15995	0	16192	0
MA	2103604	Coroatá	55676	3	56499	1	57085	0	57741	2	58395	3	59876	4	60632	4	61381	6	62442	22	63083	6	61725	9	62190	5	62639	8	63154	8	63496	8	63824	5	64123	6	64403	6
MA	2103703	Cururupu	33747	0	34720	0	35534	1	36366	0	37190	0	39072	0	40029	0	40978	0	35009	1	35110	5	32652	0	32568	0	32487	0	31149	0	31028	0	30913	1	30805	1	30706	0
MA	2103752	Davinópolis	12275	1	12186	1	12119	2	12045	3	11972	2	11806	1	11724	2	11636	0	12118	0	12087	2	12579	0	12603	0	12625	1	12646	5	12655	1	12653	0	12656	2	12659	1
MA	2103802	Dom Pedro	21956	9	22026	1	22425	2	22643	4	22861	4	23353	5	23606	6	23850	2	22092	3	22087	4	22681	2	22737	5	22791	2	22844	1	22862	2	22887	1	22897	11	22912	1
MA	2103901	Duque Bacelar	9413	1	9624	0	9806	0	9988	1	10171	0	10591	0	10797	0	11005	1	10704	1	10835	0	10649	0	10744	0	10836	3	10942	4	11014	5	11085	2	11148	3	11208	7
MA	2104008	Esperantinópolis	21224	0	21270	0	21586	0	21756	0	21923	0	22302	0	22499	0	22688	1	19055	2	18815	3	18452	6	17917	1	17715	1	17460	3	17241	2	17030	2	16833	4	16653	4
MA	2104057	Estreito	22930	2	23360	0	23666	1	24010	5	24350	4	25124	8	25518	2	25908	1	27328	4	27759	0	35835	1	36826	7	37784	4	38932	5	39799	1	40630	1	41397	5	42110	2
MA	2104073	Feira Nova do Maranhão	7543	0	7565	0	7539	0	7535	0	7515	0	7508	1	7507	0	7504	0	7872	0	7901	0	8126	0	8171	0	8215	0	8263	0	8296	0	8321	0	8347	0	8372	0
MA	2104081	Fernando Falcão	4823	0	4844	0	4858	0	4873	0	4887	0	4924	0	4945	0	4960	0	8404	0	8773	0	9241	0	9415	0	9584	0	9783	0	9928	0	10074	0	10204	2	10326	0
MA	2104099	Formosa da Serra Negra	13781	0	14790	0	15010	6	15579	3	16149	0	17440	1	18101	3	18753	1	17432	0	17791	0	17757	0	17464	1	17749	0	18087	0	18336	0	18572	1	18793	1	18997	2
MA	2104107	Fortaleza dos Nogueiras	11301	4	11487	2	11693	0	11876	4	12057	4	12470	2	12679	1	12882	0	11919	0	11970	0	11646	0	12271	0	12306	1	12343	1	12363	0	12371	0	12390	1	12403	0
MA	2104206	Fortuna	14596	1	14466	0	14390	1	14297	1	14199	0	13985	2	13873	1	13768	1	14903	1	14920	1	15098	0	15137	0	15174	1	15212	0	15230	1	15240	2	15251	7	15262	2
MA	2104305	Godofredo Viana	6994	0	6954	0	6918	0	6879	0	6838	0	6759	0	6716	0	6680	0	10823	0	11202	0	10635	0	10523	0	10762	0	11046	0	11260	0	11463	1	11654	0	11830	0
MA	2104404	Gonçalves Dias	16790	0	16534	0	16839	0	16871	0	16894	1	16954	0	16981	0	17010	0	16914	0	16909	2	17482	1	17514	0	17545	2	17572	1	17573	1	17581	0	17583	1	17586	2
MA	2104503	Governador Archer	9100	0	8959	1	8850	0	8739	0	8628	1	8367	0	8236	0	8109	0	10224	2	10334	1	10205	3	10290	2	10372	1	10466	4	10529	2	10595	2	10648	1	10700	2
MA	2104552	Governador Edison Lobão	10891	7	11180	4	11516	20	11809	16	12097	3	12753	3	13089	6	13417	5	14557	9	14919	13	15895	4	16280	5	16651	1	17094	2	17432	2	17746	4	18042	2	18316	2
MA	2104602	Governador Eugênio Barros	14629	2	14844	1	14980	0	15145	1	15308	1	15681	1	15867	1	16059	0	16341	2	16507	1	15991	2	16096	1	16197	0	16312	2	16387	1	16455	1	16522	0	16582	3
MA	2104628	Governador Luiz Rocha	6513	2	6481	0	6472	0	6438	0	6423	0	6373	1	6345	0	6318	0	7091	0	7146	0	7337	0	7401	0	7462	0	7532	1	7578	0	7632	0	7668	0	7708	1
MA	2104651	Governador Newton Bello	11804	0	12051	0	12179	0	12351	0	12525	0	12919	0	13118	0	13320	0	11666	0	11643	0	11921	0	10205	0	10166	0	10113	0	10063	1	10008	0	9965	1	9921	1
MA	2104677	Governador Nunes Freire	25921	0	27173	0	28105	0	29120	0	30135	0	32427	1	33594	0	34755	0	24671	0	24516	0	25401	1	25362	0	25323	0	25262	0	25186	1	25118	0	25052	1	24991	0
MA	2104701	Graça Aranha	6080	0	6081	0	6122	0	6135	0	6160	0	6199	1	6222	0	6235	0	6439	0	6470	1	6140	0	6145	0	6150	0	6151	0	6148	0	6141	0	6138	0	6134	0
MA	2104800	Grajaú	47155	5	48225	2	49088	3	50406	3	51296	4	53353	0	54390	2	55430	2	55833	2	56630	3	62093	8	63203	11	64510	9	65078	9	66730	15	67628	14	68458	13	69232	35
MA	2104909	Guimarães	12641	0	12675	0	12700	0	12728	0	12754	0	12818	0	12851	0	12881	0	12741	0	12745	0	12081	0	12039	0	11997	0	11939	0	11882	3	11827	1	11776	1	11728	1
MA	2105005	Humberto de Campos	21266	0	21410	0	21517	0	21636	0	21748	1	22017	0	22147	0	22282	0	25037	1	25408	0	26189	0	26567	0	26933	1	27364	0	27677	1	27977	1	28252	0	28509	0
MA	2105104	Icatu	21489	0	21626	0	21659	0	21741	0	21821	0	21996	0	22085	0	22182	0	25198	0	25558	0	25145	0	25426	0	25698	0	26014	0	26239	0	26451	0	26651	0	26835	0
MA	2105153	Igarapé do Meio	9842	0	10114	0	10313	0	10527	0	10745	0	11238	0	11490	0	11738	0	12073	0	12293	1	12550	0	12806	0	13052	0	13347	0	13568	0	13777	4	13968	2	14147	1
MA	2105203	Igarapé Grande	9759	1	9660	0	9573	0	9482	0	9393	0	9192	0	9090	0	8985	0	11003	0	11117	0	11041	3	11167	2	11289	1	11431	0	11529	1	11628	3	11718	1	11206	1
MA	2105302	Imperatriz	230566	198	230770	120	231136	189	231397	142	231659	101	232253	46	232562	47	232864	34	236311	41	236689	38	247505	31	248806	39	250063	15	251468	14	252321	9	253122	21	253873	24	254569	19
MA	2105351	Itaipava do Grajaú	13341	0	13692	0	14360	0	11469	0	11832	0	12658	0	13086	0	13498	1	13636	0	13965	0	14297	0	12337	0	13103	0	14084	0	13575	0	15607	0	15817	0	16009	3
MA	2105401	Itapecuru Mirim	42772	3	42639	2	42764	0	50683	2	50828	0	51171	0	51340	0	51510	2	56241	9	56808	14	62110	34	63024	13	63907	3	64951	21	65717	3	66436	7	67104	10	67726	6
MA	2105427	Itinga do Maranhão	23128	0	24084	0	24832	0	25622	1	26410	0	28201	0	29115	0	30019	1	25866	0	26127	0	24863	0	24997	0	25125	0	25269	0	25357	1	25443	0	25518	0	25589	0
MA	2105450	Jatobá	5055	0	4905	0	4819	0	4710	0	4603	0	4354	0	4228	0	4097	0	8557	0	8913	0	8526	1	8793	0	9051	0	9360	0	9601	0	9824	0	10027	1	10221	0
MA	2105476	Jenipapo dos Vieiras	10119	0	10095	0	10239	0	14010	0	14180	0	14537	0	14719	0	14903	0	15270	0	15433	0	15440	0	15589	0	15733	0	15899	0	16016	0	16125	0	16226	2	16321	17
MA	2105500	João Lisboa	24598	8	24731	4	24839	19	24944	44	21540	11	21760	7	21865	7	21974	4	20482	3	20393	6	20381	8	23641	12	23561	1	23450	1	23337	1	23236	0	23133	7	23042	5
MA	2105609	Joselândia	14609	0	14551	0	14472	0	14408	0	14340	2	14198	0	14124	0	14049	1	16054	0	16190	3	15433	0	15626	1	15688	0	15755	1	15793	0	15833	0	15861	0	15891	5
MA	2105658	Junco do Maranhão	5533	0	5723	0	5805	0	5929	0	6054	0	6342	0	6487	0	6628	0	4101	0	3945	0	4020	0	3904	0	3792	0	3653	0	3541	0	3427	0	3330	0	3237	0
MA	2105708	Lago da Pedra	40405	0	40734	0	40963	0	41223	1	41479	2	42062	1	42363	3	42657	3	43947	9	44269	2	46083	4	46701	2	47298	4	48002	3	48510	2	48991	5	49440	2	49856	5
MA	2105807	Lago do Junco	9833	0	9792	0	9765	0	9743	0	9714	0	9646	1	9611	0	9580	0	9890	0	9886	0	10729	0	10798	0	10865	0	9873	0	10567	0	10601	0	10638	0	10672	0
MA	2105906	Lago Verde	13038	0	14015	0	14030	0	14034	0	14043	0	14062	0	14068	0	14079	0	15014	0	15103	0	15412	2	15520	0	15624	1	15742	1	15820	1	15895	0	15962	2	16025	5
MA	2105922	Lagoa do Mato	9446	0	9558	0	9649	0	9741	0	9836	0	10048	0	10154	0	10260	0	10536	0	10632	0	10934	0	10922	0	10955	1	10989	0	11006	1	11024	0	11034	1	11048	1
MA	2105948	Lago dos Rodrigues	8443	0	8486	0	8297	0	8228	1	8160	0	8003	0	7924	0	7847	0	7993	0	7945	1	7794	0	7769	0	7744	0	8775	0	8744	0	8715	0	8689	1	8664	0
MA	2105963	Lagoa Grande do Maranhão	8469	0	8350	0	8331	0	8268	0	8205	0	8065	0	7989	1	7914	0	9287	0	9358	0	10517	0	12879	1	12501	0	12687	1	12820	0	11109	0	11202	0	11286	0
MA	2105989	Lajeado Novo	5717	0	5863	1	5966	0	6083	1	6201	1	6464	0	6603	0	6734	0	6829	0	6934	2	6923	0	7016	0	7106	0	7211	0	7288	0	7359	0	7427	0	7489	0
MA	2106003	Lima Campos	10749	2	10797	3	10809	0	10839	0	10869	0	10932	2	10966	0	10997	2	11706	3	11790	1	11423	0	11475	1	11525	0	11580	1	11613	1	11643	4	11670	5	11695	2
MA	2106102	Loreto	10024	0	9304	0	10142	0	10196	0	10251	0	10377	1	10437	0	10494	0	10646	0	10698	0	11390	0	11495	0	11597	0	11714	0	11796	0	11868	0	11943	0	12009	0
MA	2106201	Luís Domingues	5724	0	5724	0	5723	0	5721	0	5719	0	5699	0	5694	0	5694	0	6884	0	6996	0	6510	0	6571	0	6629	0	6697	0	6746	0	6789	0	6829	0	6867	0
MA	2106300	Magalhães de Almeida	13021	1	13213	2	13343	1	13490	2	13641	4	13977	0	14151	1	14316	0	14653	0	14810	0	17587	0	17938	0	18277	0	18680	1	18981	0	19266	1	19532	0	19779	0
MA	2106326	Maracaçumé	14866	0	15216	0	15466	0	15740	0	16020	0	16651	1	16971	0	17285	0	18098	0	18416	0	19155	0	19566	0	19887	0	20268	0	20550	0	20813	0	21063	0	21293	0
MA	2106359	Marajá do Sena	7161	0	7159	0	7107	0	7082	0	7054	0	6997	0	6968	0	6937	0	6979	0	6952	0	8051	0	7772	1	7751	0	7721	0	7687	0	7654	0	7630	0	7604	1
MA	2106375	Maranhãozinho	8445	0	7829	0	9027	0	9299	0	9568	1	10178	0	10494	0	10800	0	12299	0	12684	1	14065	0	14118	1	14524	0	15011	0	15384	0	15733	1	16062	0	16366	0
MA	2106409	Mata Roma	11799	0	11949	0	12050	0	12167	1	12284	0	12546	0	12680	0	12816	1	14252	0	14492	0	15150	1	15408	0	15657	1	15951	2	16166	0	16376	0	16567	2	16745	5
MA	2106508	Matinha	19231	0	19828	0	20044	0	20419	0	20793	1	21643	0	22078	0	22511	0	21037	0	21202	0	21885	1	22089	0	22286	0	22515	0	22669	0	22822	0	22962	0	23091	0
MA	2106607	Matões	26433	1	26570	0	26670	0	26774	2	26885	4	27131	3	27259	1	27384	0	29134	1	29386	1	31015	6	31307	12	32216	5	32545	22	32772	18	32987	12	33188	3	33374	6
MA	2106631	Matões do Norte	7435	0	7533	0	7608	0	7687	0	7766	0	7947	0	8037	1	8135	0	10944	0	11293	0	13794	0	14283	2	14755	0	15322	0	15760	1	16168	1	16552	3	16908	0
MA	2106672	Milagres do Maranhão	5149	0	5058	0	4930	1	7570	0	7559	0	7526	1	7508	2	7496	0	7838	0	7854	0	8118	0	8157	0	8195	0	8237	0	8261	0	8286	0	8306	0	8326	1
MA	2106706	Mirador	19906	1	19876	1	20490	2	20760	0	21028	0	21639	0	21955	0	22265	0	19999	2	19989	0	20452	0	20495	0	20537	0	20576	0	20587	0	20595	1	20605	0	20613	6
MA	2106755	Miranda do Norte	16123	0	16346	0	16513	0	16692	0	16870	0	17281	0	17486	0	17694	0	18288	1	18499	12	24427	10	25065	2	25681	3	26419	5	26978	3	27505	1	27999	4	28456	2
MA	2106805	Mirinzal	13005	0	13143	0	13249	0	13360	0	13475	0	13725	0	13859	0	13980	0	14201	0	14298	0	14218	0	14312	0	14402	0	14504	0	14574	0	14630	0	14690	0	14744	0
MA	2106904	Monção	26043	0	26105	0	26186	0	26254	0	26318	0	26472	0	26546	0	26624	0	28386	0	28604	0	31738	0	32157	0	31717	1	32180	1	32516	0	32832	6	32884	5	33156	3
MA	2107001	Montes Altos	10347	1	10463	1	10541	1	10628	2	10717	4	10917	0	11022	2	11119	1	9055	0	8918	2	9413	0	9342	2	9272	0	9183	0	9101	1	9026	0	8955	0	8889	0
MA	2107100	Morros	14594	0	14142	0	14953	0	15124	0	15293	0	15670	0	15865	0	16053	0	17620	0	17917	0	17783	0	18028	0	18265	0	18544	0	18749	0	18940	1	19116	3	19282	0
MA	2107209	Nina Rodrigues	8289	0	8382	0	8457	0	8531	0	8612	0	8786	0	8877	0	8964	0	10326	0	10526	2	12464	1	12785	1	13095	0	13465	0	13745	0	14012	0	14259	1	14489	0
MA	2107258	Nova Colinas	3904	1	4001	0	4096	0	4186	0	4273	0	4477	0	4580	0	4683	0	4987	0	5090	0	4885	0	4961	0	5034	0	5120	0	5184	0	5244	0	5298	0	5350	0
MA	2107308	Nova Iorque	4543	0	4443	0	4460	0	4424	0	4382	0	4295	0	4254	0	4216	0	5041	0	5086	0	4590	0	4594	0	4598	0	4599	0	4594	0	4587	0	4589	0	4586	0
MA	2107357	Nova Olinda do Maranhão	15660	0	15121	0	15209	0	15004	0	14798	0	14327	0	14083	0	13853	0	17646	0	17836	0	19134	0	19401	0	19659	0	19963	1	20189	0	20393	0	20588	0	20768	2
MA	2107407	Olho d'Água das Cunhãs	14377	0	17134	0	17134	0	17106	0	17087	0	17038	0	17011	0	16983	0	17868	0	17928	0	18601	0	18711	1	18816	0	18934	1	19010	0	19078	0	19145	5	19206	1
MA	2107456	Olinda Nova do Maranhão	10128	0	10120	0	10120	0	10100	0	10093	0	10086	0	10079	0	10067	0	12456	0	12685	0	13181	0	13416	0	13643	0	13911	0	14108	0	14302	1	14474	0	14637	0
MA	2107506	Paço do Lumiar	76188	13	80371	7	83410	3	86759	4	90104	13	97688	19	101556	7	105383	4	101452	13	103958	2	105121	7	107764	5	110321	5	113378	3	115690	5	117872	14	119915	6	122420	10
MA	2107605	Palmeirândia	17264	0	17467	0	17620	0	17787	0	17953	0	18328	2	18521	0	18711	0	18646	0	18774	0	18764	0	18896	0	19007	0	19133	0	19213	0	19288	0	19359	0	19424	0
MA	2107704	Paraibano	17854	0	18079	0	18294	1	18493	1	18698	3	19152	3	19389	4	19618	1	20048	1	20254	2	20103	1	20276	0	20443	1	20636	1	20768	1	20895	2	21008	2	21116	5
MA	2107803	Parnarama	32469	6	32905	4	32708	2	32819	2	32932	8	33178	10	33306	1	33435	0	35972	1	36301	2	34586	3	34791	2	33669	4	33883	16	34021	11	34147	4	34265	4	34375	5
MA	2107902	Passagem Franca	14817	0	14812	5	14957	4	15017	0	15084	0	15228	1	15298	0	15367	0	17625	1	17898	3	17562	0	17773	0	17977	0	18216	1	18386	3	18549	0	18699	1	18839	9
MA	2108009	Pastos Bons	15460	4	15545	1	15785	0	15934	0	16085	1	16424	1	16598	3	16771	1	18055	2	18304	0	18067	0	18268	0	18461	0	18687	0	18846	0	18997	2	19140	1	19271	5
MA	2108058	Paulino Neves	11526	2	11626	0	11717	2	11809	2	11897	1	12098	1	12201	0	12300	0	13195	0	13369	1	14519	0	14749	1	14971	0	15234	0	15428	1	15607	2	15779	2	15937	0
MA	2108108	Paulo Ramos	19290	0	16555	0	19232	0	19211	0	19181	0	19123	0	19095	1	19061	0	16534	1	16235	0	20079	0	20396	1	20454	0	20514	2	20535	0	20610	1	20635	5	20657	2
MA	2108207	Pedreiras	39828	12	40404	5	40880	2	41367	3	41852	23	42957	10	43521	10	44077	2	39049	13	38932	9	39448	5	39419	8	39391	2	39337	3	38582	3	38505	9	38433	5	38365	1
MA	2108256	Pedro do Rosário	17954	0	18994	0	19738	0	20567	0	21394	0	23263	0	24219	0	25173	0	22417	0	22860	0	22732	0	23099	0	23454	0	23874	0	24184	0	24475	0	24748	0	25000	1
MA	2108306	Penalva	30299	0	30409	0	30511	0	30612	0	30709	0	30932	0	31047	0	31159	0	34505	0	34910	0	34267	0	34717	0	35996	0	36520	0	36898	0	37257	0	37833	1	38144	0
MA	2108405	Peri Mirim	13071	0	13034	0	13006	0	12981	0	12946	0	12879	0	12846	0	12817	0	12556	0	12475	0	13803	0	13844	0	13898	0	13956	0	13989	0	14017	0	14048	0	14074	0
MA	2108454	Peritoró	17336	0	17811	0	18169	0	18554	0	18940	1	19813	0	20258	0	20703	2	19601	2	19815	0	21201	1	21498	1	21785	0	22123	1	22373	4	22603	1	22818	7	23019	3
MA	2108504	Pindaré Mirim	27517	0	27668	0	27831	0	28607	0	28758	0	29097	0	29273	0	29445	0	31879	0	32237	0	31152	0	31384	1	31609	0	31866	2	32041	0	32195	2	32348	1	32488	5
MA	2108603	Pinheiro	68030	0	68943	0	69589	0	70313	0	71030	2	72666	0	73496	0	74324	0	76391	0	77179	0	78162	0	78876	0	79566	0	80365	1	80916	0	81437	0	81924	0	82374	0
MA	2108702	Pio XII	28413	0	24807	0	25422	0	26054	0	26682	1	28121	0	28851	0	29580	0	22410	1	22217	0	22016	0	21860	0	21708	0	21512	2	21337	3	21167	1	21007	3	20861	1
MA	2108801	Pirapemas	15124	0	15499	1	14831	0	14692	0	14555	0	14245	0	14088	1	13930	2	15477	1	15502	1	17381	3	17555	4	17722	2	17917	3	18053	0	18182	1	18302	0	18413	2
MA	2108900	Poção de Pedras	22378	1	22119	0	21933	1	21730	0	21522	0	21059	0	20824	0	20592	0	16184	2	15532	1	19708	0	19592	0	19165	0	18633	3	18189	0	17771	1	17384	0	17023	0
MA	2109007	Porto Franco	16840	1	17067	5	17256	10	17447	7	17645	4	18075	1	18300	11	18523	7	19271	6	19511	10	21530	3	21890	15	22239	0	22651	10	22953	0	23244	7	23511	4	23760	1
MA	2109056	Porto Rico do Maranhão	6380	0	6308	3	6259	0	6205	0	6147	0	6021	0	5954	0	5899	0	7110	0	7177	0	6030	0	6004	0	5978	0	5943	0	5911	0	5873	0	5847	0	5819	0
MA	2109106	Presidente Dutra	39541	1	40135	2	40361	3	40739	1	41119	3	41982	1	42419	1	42856	2	41173	4	41301	4	44731	3	45155	2	45564	1	46039	7	46369	0	46683	2	46970	6	47239	5
MA	2109205	Presidente Juscelino	10693	0	10906	0	11589	0	10314	0	10664	0	11480	0	11891	0	12297	0	12094	0	12381	0	11541	0	11722	0	11897	1	12103	2	12254	0	12397	0	12532	1	12656	1
MA	2109239	Presidente Médici	5116	0	5149	1	5117	0	5120	0	5122	0	5145	0	5149	0	5148	0	6252	0	6359	0	6374	0	6471	1	6564	0	6674	0	6750	0	6836	0	6902	0	6968	0
MA	2109270	Presidente Sarney	13718	0	13897	0	14010	0	14147	0	14278	1	14589	0	14747	0	14897	0	16095	0	16323	0	17165	0	17430	0	17686	0	17988	0	18207	0	18419	1	18615	0	18797	0
MA	2109304	Presidente Vargas	10483	0	10681	0	11038	0	9787	0	10005	0	10514	0	10767	0	11018	0	10096	1	10193	1	10717	0	10843	0	10964	0	11105	0	11205	0	11304	1	11391	0	11474	1
MA	2109403	Primeira Cruz	11019	0	11171	0	11453	0	11657	0	11854	0	12312	0	12543	0	12775	0	12366	0	12490	0	13954	0	14158	0	14355	0	14588	1	14760	0	14918	0	15068	0	15207	0
MA	2109452	Raposa	17088	24	17544	0	18299	2	18860	6	19423	13	20697	7	21346	8	21990	3	25042	7	25840	1	26327	0	27037	1	27723	2	28543	3	29169	3	29758	3	30304	4	30863	6
MA	2109502	Riachão	20983	4	21032	0	21094	1	21143	2	21194	5	21307	3	21368	0	21433	1	21626	2	21675	1	20209	0	20150	5	20093	2	20011	2	19925	10	19847	5	19771	3	19701	5
MA	2109551	Ribamar Fiquene	6488	1	6629	0	6682	0	6773	0	6859	0	7068	0	7170	1	7273	0	7391	0	7483	0	7318	1	7382	2	7444	1	7514	1	7560	0	7612	1	7652	3	7691	2
MA	2109601	Rosário	33665	0	33895	0	34103	0	34303	0	34505	2	34969	0	35196	0	35432	1	39103	4	39631	6	39576	5	40030	5	40469	4	40983	12	41346	8	41698	5	42016	6	42314	9
MA	2109700	Sambaíba	5261	0	5149	0	5160	0	5116	0	5067	0	4959	0	4903	0	4853	0	5971	0	6035	0	5487	0	5505	1	5522	0	5538	0	5549	0	5554	0	5561	0	5568	0
MA	2109759	Santa Filomena do Maranhão	4667	1	4830	0	4942	1	5073	0	5198	1	5489	0	5640	0	5788	0	5703	0	5806	0	7061	0	7155	0	7246	0	7426	0	7504	0	7576	0	7645	0	7708	0
MA	2109809	Santa Helena	30860	0	31394	0	31791	0	32222	0	32655	0	33634	0	34132	0	34627	0	35070	0	35470	0	39110	0	39744	0	40356	0	41081	0	40521	0	41006	0	41466	1	41891	0
MA	2109908	Santa Inês	68321	0	68588	1	69079	0	74293	0	74718	0	75681	0	76171	0	76663	1	84582	2	85698	0	77282	0	78020	3	78733	10	82106	29	82683	12	83236	14	83759	18	88013	12
MA	2110005	Santa Luzia	69271	0	74998	0	73121	0	74963	0	76749	0	80796	1	82854	0	84898	0	71314	0	71451	1	74043	1	74501	0	74943	1	75444	20	75766	14	71069	5	71329	11	71576	5
MA	2110039	Santa Luzia do Paruá	20058	0	21526	0	19836	0	19733	0	19628	0	19392	1	19268	0	19152	0	20194	0	20193	1	22644	0	22843	0	23035	0	23256	1	24503	1	24667	0	24810	0	24946	0
MA	2110104	Santa Quitéria do Maranhão	28150	3	29411	0	30314	1	28582	2	29500	1	31578	1	32635	1	33683	2	29215	0	29552	0	29191	0	29460	0	28914	0	24706	1	24877	0	25036	0	25192	0	25334	0
MA	2110203	Santa Rita	24922	0	25362	0	25688	0	23602	0	23926	0	24654	0	25027	0	25394	0	31940	0	32871	0	32366	0	33117	0	33843	1	34710	14	35367	10	35979	10	36556	5	37090	6
MA	2110237	Santana do Maranhão	10944	0	11709	0	12268	0	9504	1	9962	0	10983	0	11506	0	12023	0	10890	0	11171	0	11661	1	11937	0	12203	0	12521	0	12764	1	12987	0	13199	0	13395	0
MA	2110278	Santo Amaro do Maranhão	9612	0	9652	0	9646	0	9653	0	9675	0	9709	0	9716	0	9741	0	11509	0	11693	0	13820	1	14143	2	14456	1	14828	0	15113	1	15376	0	15623	0	15853	0
MA	2110302	Santo Antônio dos Lopes	14253	13	14140	4	14214	1	14204	1	14178	1	14142	1	14128	4	14104	1	14637	5	14662	1	14288	3	14291	1	14294	3	14289	2	14269	0	14255	1	14237	1	14222	2
MA	2110401	São Benedito do Rio Preto	16442	1	16841	0	16733	0	16871	0	17000	0	17311	0	17467	0	17617	0	17704	0	17819	0	17799	0	17904	0	18004	0	18118	0	18188	0	18254	0	18319	1	18377	0
MA	2110500	São Bento	31819	0	32275	0	32616	0	32982	0	33352	0	34190	0	34613	0	35037	0	38645	0	39312	0	40736	1	41421	0	42083	0	42867	0	43449	0	45046	0	45560	0	46039	0
MA	2110609	São Bernardo	22720	0	23959	0	23670	1	24107	2	24550	2	25546	2	26054	3	26560	0	26273	0	26614	0	26476	0	26765	1	27044	2	27369	0	27596	0	27818	1	28020	0	28208	2
MA	2110658	São Domingos do Azeitão	6289	1	6447	1	6693	0	6881	0	7069	0	7496	0	7707	0	7930	0	7168	0	7253	0	6983	0	7037	0	7088	0	7147	0	7184	0	7225	1	7259	0	7291	1
MA	2110708	São Domingos do Maranhão	33049	3	33689	1	34182	0	34708	1	35229	1	36421	2	37031	2	37631	2	33491	4	33503	3	33607	1	33650	1	33692	0	33725	1	33713	7	33709	1	33699	7	33691	6
MA	2110807	São Félix de Balsas	5144	0	5009	0	4915	0	4807	0	4699	0	4455	0	4329	0	4205	0	4511	0	4438	0	4702	0	4669	0	4636	0	4593	0	4554	0	4515	0	4484	0	4453	0
MA	2110856	São Francisco do Brejão	7062	0	7287	1	7451	0	7627	0	7803	0	8212	0	8411	0	8615	1	8702	0	8865	0	10261	1	10507	0	10745	0	11027	0	11242	0	11445	0	11633	1	11808	1
MA	2110906	São Francisco do Maranhão	12854	0	12815	0	12848	0	12844	0	12821	0	12815	0	12810	0	12805	1	14632	0	14806	1	12146	0	11908	0	11932	1	11955	0	11960	0	11965	0	11971	0	11976	0
MA	2111003	São João Batista	18917	0	19321	0	19616	0	19939	0	20261	0	20992	0	21365	0	21737	0	18617	0	18571	0	19920	0	19997	0	20072	0	20152	0	20195	0	20238	0	20272	0	20307	1
MA	2111029	São João do Carú	13495	0	13733	0	13949	0	14161	0	14366	0	14849	0	15089	0	15325	0	12613	0	12513	0	12309	0	15649	0	15631	0	15599	0	15563	0	15521	0	15483	0	15450	0
MA	2111052	São João do Paraíso	10365	1	10597	0	10782	1	10978	1	11176	1	11616	1	11839	0	12063	0	11611	0	11728	2	10814	1	10849	1	10882	0	10917	4	10932	0	10952	3	10963	0	10977	1
MA	2111078	São João do Soter	14834	4	15015	0	15383	1	15633	8	15888	5	16463	0	16753	0	17047	1	17108	1	17323	2	17238	2	17423	1	17602	1	17809	9	17959	7	18096	4	18225	6	18345	3
MA	2111102	São João dos Patos	23182	1	23282	1	23432	0	23549	1	23665	0	23930	2	24064	1	24197	2	24267	1	24358	3	24928	2	24927	0	25056	2	25199	3	25286	3	25368	5	25448	3	25520	14
MA	2111201	São José de Ribamar	107384	58	111885	4	115131	1	118726	14	122309	18	130448	25	134591	20	138707	11	135821	15	139475	10	163045	5	165418	11	167714	5	170423	15	172402	17	174268	19	176008	19	176418	17
MA	2111250	São José dos Basílios	7432	0	7473	0	7508	0	7544	0	7577	0	7656	1	7694	0	7741	0	7490	1	7491	0	7496	0	7501	1	7506	0	7507	0	7500	0	7496	0	7489	0	7484	0
MA	2111300	São Luís	870028	57	889130	23	906567	26	923527	50	940432	62	978822	54	998384	40	1017774	31	986826	28	997093	14	1014837	20	1027430	23	1039610	18	1053922	53	1064197	50	1073893	74	1082935	88	1091868	52
MA	2111409	São Luís Gonzaga do Maranhão	22772	0	22426	2	22263	0	22030	0	21794	0	21261	0	20989	1	20717	1	20163	3	19877	2	20153	6	19952	4	19758	2	19510	3	18810	2	18607	3	18421	3	18247	0
MA	2111508	São Mateus do Maranhão	34859	0	35358	0	35824	0	36265	1	36708	0	37722	0	38236	0	38742	0	39210	0	39620	0	39093	4	39418	17	39733	7	40095	9	40342	4	40576	12	40791	3	40992	6
MA	2111532	São Pedro da Água Branca	10927	0	10933	0	11006	1	11040	0	11076	0	11159	0	11198	0	11235	0	11439	0	11479	0	12028	0	12113	0	12195	0	12287	0	12351	0	12406	0	12461	2	12511	4
MA	2111573	São Pedro dos Crentes	4024	0	4078	1	4113	0	4150	0	4192	0	4288	0	4334	0	4372	0	4136	0	4150	0	4425	0	4456	0	4486	0	4520	0	4541	0	4561	0	4583	0	4601	0
MA	2111607	São Raimundo das Mangabeiras	14870	1	14778	1	15022	1	15094	1	15164	1	15322	3	15405	1	15487	0	16447	0	16596	1	17474	0	17674	0	17868	0	18093	0	18254	0	18407	0	18548	1	18680	2
MA	2111631	São Raimundo do Doca Bezerra	6671	0	6638	0	6631	0	6601	0	6585	0	6535	0	6514	0	6488	0	4590	0	4372	0	6090	1	5921	0	5757	0	5554	0	5387	0	5229	0	5082	0	4946	0
MA	2111672	São Roberto	4400	0	4402	0	4440	0	4468	0	4490	0	4538	0	4566	0	4588	0	5145	0	5211	0	5957	0	6077	0	6193	0	6329	0	6428	2	6529	0	6620	1	6704	2
MA	2111706	São Vicente Ferrer	18406	0	18662	0	18834	0	19034	0	19231	0	19676	0	19909	0	20134	0	20288	0	20458	0	20863	0	21052	0	21235	0	21445	1	21590	0	20677	0	20800	0	20913	0
MA	2111722	Satubinha	10815	0	8320	0	8612	0	8914	0	9222	0	9915	0	10268	0	10616	0	8651	0	8718	0	11990	0	12301	0	12600	0	12959	0	13229	0	13487	0	13727	2	13949	0
MA	2111748	Senador Alexandre Costa	8571	0	7833	1	8316	0	8195	1	8079	2	7807	0	7671	1	7532	2	9343	1	9413	1	10256	1	10386	0	10511	2	10657	5	10760	2	10863	0	10955	2	11042	1
MA	2111763	Senador La Rocque	16242	2	15967	0	15782	2	15570	0	18869	1	18426	2	18196	0	17968	0	19328	0	19359	3	17998	2	14550	1	14447	1	14315	1	14194	4	14082	1	13975	7	13877	4
MA	2111789	Serrano do Maranhão	9120	0	8205	0	7655	0	6976	0	6297	0	4757	0	3973	0	3196	0	10911	0	11089	0	10940	0	11080	0	10545	0	10693	1	10756	0	10857	0	10953	0	11040	0
MA	2111805	Sítio Novo	15114	2	15305	4	15427	0	15568	1	15712	2	16039	2	16207	0	16369	0	16009	1	16080	0	17002	2	17147	1	17288	0	17449	1	17561	1	17664	0	17760	2	17851	1
MA	2111904	Sucupira do Norte	10378	0	10385	0	10412	0	10415	1	10424	1	10459	0	10472	0	10491	0	10529	0	10540	0	10444	0	10450	0	10454	1	10454	0	10442	0	10435	0	10425	0	10416	3
MA	2111953	Sucupira do Riachão	4287	0	4369	0	4441	0	4509	0	4581	0	4742	0	4820	0	4906	0	4818	1	4876	0	4613	0	5437	0	5466	1	5498	0	5524	0	5534	0	5556	0	5571	1
MA	2112001	Tasso Fragoso	6393	0	6393	0	6432	0	6457	0	6468	0	6519	0	6536	0	6560	0	6850	0	6895	0	7796	0	7904	0	8008	0	8130	0	8218	0	8306	0	8382	0	8455	0
MA	2112100	Timbiras	26401	1	26783	0	27124	0	27461	3	27794	1	28556	4	28945	0	29331	3	26884	3	26905	3	27997	0	28120	3	28238	1	28368	5	28445	9	28511	11	28575	5	28635	6
MA	2112209	Timon	129692	34	131822	72	134374	95	136548	162	138715	87	143631	66	146136	66	148620	23	148804	32	150637	12	155460	17	157438	18	159471	12	161721	36	163340	15	164870	11	166295	12	167619	21
MA	2112233	Trizidela do Vale	16402	0	16480	3	16537	0	16598	2	16658	4	16799	5	16872	0	16938	1	18867	2	19097	1	18953	2	19149	0	19339	0	19559	1	20745	1	20892	0	21028	0	21749	2
MA	2112274	Tufilândia	5527	0	5526	0	5526	0	5522	0	5518	0	5497	0	5493	0	5497	0	5677	0	5688	0	5596	0	5624	0	5651	0	5681	0	5697	0	5720	0	5731	1	5746	0
MA	2112308	Tuntum	35411	0	35791	1	35993	1	36259	3	36531	0	37140	4	37451	2	37758	1	39041	1	39378	2	39183	1	39560	0	39924	0	40273	5	40566	0	40847	2	41102	3	41342	3
MA	2112407	Turiaçu	31289	0	31997	0	32515	1	33087	0	33649	0	34940	0	35599	0	36250	0	33456	0	33649	0	33933	0	34136	0	34333	0	34554	1	34695	1	34829	1	34949	1	35063	0
MA	2112456	Turilândia	17231	0	17307	0	17377	0	17446	0	17512	0	17667	0	17745	0	17825	0	20758	0	21102	0	22846	1	23277	0	23694	0	24190	1	24555	0	24907	0	25232	0	25533	0
MA	2112506	Tutóia	37728	4	38338	5	38771	3	42628	8	43274	5	44734	9	45473	7	46210	4	47733	4	48427	3	52788	4	53724	3	54629	0	55705	4	56504	4	57253	3	57955	3	58605	0
MA	2112605	Urbano Santos	17603	1	17468	0	17445	0	17371	1	17302	0	17138	0	17056	1	16973	5	22459	4	22936	0	24573	0	25108	0	25356	0	31335	0	31842	2	32319	1	32629	1	33038	2
MA	2112704	Vargem Grande	34707	3	34874	9	35088	0	35266	2	35439	2	35845	3	36048	1	36246	3	44648	0	45630	2	49412	4	50541	3	51633	0	52937	2	53915	3	54845	3	55710	0	56511	9
MA	2112803	Viana	44190	0	44237	0	44685	0	44913	1	45141	0	45661	0	45922	0	46191	0	48907	0	49351	0	49496	0	49883	0	50257	0	50687	0	50977	0	51247	0	51503	0	51738	0
MA	2112852	Vila Nova dos Martírios	6705	0	6822	0	6916	0	7015	1	7108	0	7330	0	7443	0	7556	0	8961	0	9188	0	11258	0	11608	0	11946	0	12352	0	12664	0	12956	1	13227	3	13480	2
MA	2112902	Vitória do Mearim	29953	0	30715	0	31317	0	31951	0	32582	0	34020	0	34750	0	35477	0	31851	0	32015	0	31217	0	31406	0	31588	0	31793	2	31921	0	32050	0	32161	4	32267	3
MA	2113009	Vitorino Freire	27462	0	32173	0	31003	0	29531	0	29230	0	28548	0	28204	0	27864	0	31107	1	31145	1	31658	1	31684	1	31709	0	30959	2	30937	3	30915	0	30897	2	30879	2
MA	2114007	Zé Doca	46134	0	47090	0	47794	0	48564	0	49332	0	51077	1	51962	0	52846	0	46290	1	46265	0	50173	0	51615	0	49355	0	49848	1	50188	14	50506	13	50806	15	51084	6
PI	2200053	Acauã	5147	2	5247	0	5332	0	5415	0	5499	0	5696	0	5794	0	5894	0	6437	0	6496	1	6749	0	6795	0	6840	0	6890	0	6913	1	6934	0	6951	0	6966	0
PI	2200103	Agricolândia	5340	0	5322	0	5301	0	5292	0	5274	1	5240	0	5221	0	5209	0	5121	0	5100	0	5098	0	5080	0	5062	0	5097	1	5089	0	5076	0	5069	0	5062	0
PI	2200202	Água Branca	14517	0	14793	0	14990	0	15208	1	15428	0	15926	1	16179	1	16431	3	16345	0	16518	2	16451	4	16600	4	16744	1	16869	3	16940	2	17004	1	17068	1	17119	2
PI	2200251	Alagoinha do Piauí	6868	0	6716	0	6615	0	6494	0	6380	0	6109	0	5979	0	5836	0	7662	0	7727	1	7341	0	7378	0	7413	0	7467	1	7482	0	7497	0	7515	0	7526	0
PI	2200277	Alegrete do Piauí	4713	0	4738	0	4761	0	4785	0	4801	0	4853	0	4877	0	4910	0	4610	0	4593	0	5153	1	5163	1	5173	0	5211	0	5214	0	4831	1	4835	0	4838	0
PI	2200301	Alto Longá	12000	0	11949	0	11920	0	11885	0	11851	0	11765	0	12206	0	12160	1	14004	0	14142	0	13646	0	13735	0	13820	0	13923	0	13959	0	14000	2	14040	0	14070	3
PI	2200400	Altos	39122	1	36582	2	36931	1	37303	3	37675	3	38520	6	38948	3	39379	2	39430	2	39735	2	38822	2	39031	2	39232	2	39522	7	39615	8	39707	4	39795	0	39864	2
PI	2200459	Alvorada do Gurguéia	4211	0	4211	0	4212	0	4216	0	4218	0	4239	0	4242	0	4241	0	5120	0	5206	0	5050	0	5115	0	5177	1	5216	0	5251	0	5275	1	5303	0	5326	0
PI	2200509	Amarante	16884	1	16893	0	16962	0	16994	1	17027	1	17107	0	17144	0	17183	1	17813	1	17889	2	17135	4	17155	0	17173	1	17298	1	17301	2	17309	2	17317	2	17322	3
PI	2200608	Angical do Piauí	6788	0	6864	0	6925	0	6992	0	7055	1	7203	0	7274	1	7344	0	6798	0	6787	0	6672	0	6664	0	6655	1	6703	0	6693	1	6692	0	6688	1	6684	0
PI	2200707	Anísio de Abreu	7166	0	7255	0	7323	0	7395	0	7468	1	7671	0	7755	1	7839	0	8434	0	8542	0	9098	0	9244	0	9385	0	9456	0	9530	0	9595	0	9655	0	9705	1
PI	2200806	Antônio Almeida	2851	0	2800	0	2761	0	2720	0	2680	0	2580	0	2536	0	2498	0	3231	0	3265	0	3039	0	3054	0	3068	0	3090	0	3099	0	3103	1	3109	1	3114	3
PI	2200905	Aroazes	6025	0	6026	0	6068	0	6079	0	6101	0	6143	0	6166	0	6191	0	6025	0	6014	0	5779	0	5761	0	5742	1	5784	1	5770	0	5761	0	5755	0	5748	0
PI	2200954	Aroeiras do Itaim	0	0	0	0	0	0	0	0	0	0	2586	0	2619	0	2651	0	2731	0	2760	0	2440	0	2441	1	2442	0	2459	0	2461	0	2460	0	2460	0	2511	0
PI	2201002	Arraial	4909	0	4871	0	4845	0	4822	0	4791	0	4728	0	4698	0	4671	1	5145	0	5167	0	4688	0	4672	0	4655	1	4688	0	4679	0	4670	0	4662	0	4656	0
PI	2201051	Assunção do Piauí	6933	0	6959	0	7084	0	7152	1	7225	1	7386	0	7469	0	7545	0	8243	1	8366	1	7503	0	7547	0	7590	1	7645	0	7665	0	7686	0	7703	0	7717	0
PI	2201101	Avelino Lopes	9625	0	9748	0	9853	0	9959	0	10064	0	10497	2	10622	0	10741	0	11840	0	12040	0	11067	0	11164	0	11258	0	11341	1	11388	0	11430	1	11471	9	11503	12
PI	2201150	Baixa Grande do Ribeiro	7779	0	7984	0	8120	0	8275	0	8429	1	8785	0	8970	0	9141	0	10531	0	10800	0	10516	0	10727	0	10930	0	11014	0	11116	0	11211	0	11302	0	11375	0
PI	2201176	Barra D'Alcântara	4107	0	4069	0	4051	0	4020	0	3994	0	3650	0	3621	0	3590	0	3882	0	3896	0	3852	0	3855	0	3858	0	3886	0	3884	0	3884	0	3888	0	3889	0
PI	2201200	Barras	40891	0	41228	0	41466	1	41728	6	41994	3	42593	2	42904	2	43214	7	44574	2	44914	2	44850	3	45154	9	45448	9	45786	10	45927	17	46059	3	46189	9	46291	7
PI	2201309	Barreiras do Piauí	3098	0	3132	0	3141	1	3169	0	3185	1	3234	0	3260	2	3282	0	3452	0	3487	0	3234	0	3245	0	3255	0	3278	1	3285	1	3285	0	3291	0	3294	0
PI	2201408	Barro Duro	6787	0	6882	1	6940	0	7015	2	7082	0	7242	0	7327	0	7406	0	6852	0	6849	0	6607	0	6594	1	6580	1	6627	2	6941	0	6933	0	6930	1	6925	2
PI	2201507	Batalha	24127	0	24533	1	24815	2	25130	5	25447	4	26169	4	26534	1	26898	1	26465	4	26680	1	25774	2	25901	1	26023	1	26215	2	26270	4	26329	0	26379	2	26421	0
PI	2201556	Bela Vista do Piauí	2963	0	2946	0	2928	0	2923	0	2914	0	2878	0	2867	0	2852	0	3441	0	3483	0	3778	0	3817	0	3854	0	3882	0	3901	0	3920	0	3934	0	3947	0
PI	2201572	Belém do Piauí	2429	0	2433	0	2439	0	2459	0	2468	0	2479	0	2490	0	2494	0	2869	0	2907	0	3284	0	3337	0	3388	0	3413	0	3442	0	3462	0	3485	0	3503	1
PI	2201606	Beneditinos	9712	0	9659	0	9643	1	9611	0	9580	1	9505	3	9464	0	9432	0	9833	0	9842	1	9911	0	9927	0	9943	0	10014	1	10019	0	10026	1	10032	0	10037	0
PI	2201705	Bertolínia	5117	0	5047	0	5003	0	4952	0	4899	0	4781	0	4720	0	4660	0	5455	0	5483	0	5319	1	5335	0	5350	0	5389	0	5393	0	5402	1	5408	0	5413	0
PI	2201739	Betânia do Piauí	8640	0	8823	0	9002	0	9172	1	9339	1	9722	0	9910	0	10106	1	6379	0	6439	0	6015	1	6029	2	6042	2	6086	0	6089	1	6093	0	6102	1	6106	1
PI	2201770	Boa Hora	5170	0	5299	2	5415	0	5530	1	5648	3	5905	2	6034	1	6164	3	6262	0	6362	0	6296	3	6383	0	6467	0	6516	1	6560	1	6596	2	6633	0	6663	0
PI	2201804	Bocaina	4208	0	4252	0	4272	0	4308	0	4334	0	4407	0	4443	0	4475	1	4155	0	4149	0	4369	0	4382	0	4394	0	4425	0	4435	0	4433	0	4440	0	4428	0
PI	2201903	Bom Jesus	15924	0	16100	0	16277	0	16435	2	16598	0	16966	3	17153	1	17338	2	20100	3	20513	1	22629	0	23144	3	23642	4	23826	8	24085	11	24321	7	24532	2	24711	6
PI	2201919	Bom Princípio do Piauí	4625	0	4544	0	4497	0	4435	0	4373	0	4237	0	4168	0	4100	1	5429	0	5504	0	5304	0	5357	1	5407	0	5447	0	5470	0	5493	0	5517	1	5535	0
PI	2201929	Bonfim do Piauí	4881	0	4875	0	4865	0	4845	0	4840	0	4824	0	4810	0	4795	0	5334	0	5373	1	5393	0	5433	0	5471	0	5512	0	5528	0	5546	1	5564	1	5577	0
PI	2201945	Boqueirão do Piauí	5567	0	5477	0	5430	0	5364	0	5300	0	5156	0	5080	0	5008	0	6508	0	6597	0	6193	0	6242	0	6288	0	6335	0	6361	0	6376	0	6284	2	6300	0
PI	2201960	Brasileira	7366	0	7270	0	7211	0	7134	0	7064	0	6900	0	6813	0	6737	1	7920	1	7964	0	7966	0	8013	0	8057	0	8116	1	8139	1	8163	2	8177	0	8192	0
PI	2201988	Brejo do Piauí	3986	0	4100	0	4160	0	4242	0	4325	0	4505	0	4599	0	4690	1	3986	0	4025	0	3850	0	3786	0	3724	1	3749	0	3717	1	3874	0	3845	0	3823	1
PI	2202000	Buriti dos Lopes	18598	0	18548	0	18537	0	18505	0	18476	0	18414	1	18377	3	18344	3	19700	3	19793	1	19074	0	19144	1	19212	1	19352	3	19379	3	19411	4	19441	0	19464	0
PI	2202026	Buriti dos Montes	7284	0	7403	0	7518	0	7626	0	7734	0	7980	0	8103	0	8229	1	8046	0	8121	0	7974	0	8027	0	8079	0	8138	0	8168	0	8186	0	7909	0	8108	0
PI	2202059	Cabeceiras do Piauí	8498	0	8607	0	8681	0	8768	0	8848	0	9042	0	9142	2	9245	0	9710	1	9834	1	9928	0	10038	0	10144	1	10220	0	10275	0	10326	1	10368	0	10406	1
PI	2202075	Cajazeiras do Piauí	2667	0	2675	0	2709	0	2727	0	2745	0	3012	0	3034	0	3056	0	3285	1	3323	0	3343	0	3379	0	3413	0	3438	0	3452	1	3467	0	3485	0	3497	0
PI	2202083	Cajueiro da Praia	6122	0	6122	0	6125	0	6129	0	6132	0	6155	0	6157	0	6164	0	7183	0	7286	0	7163	0	7243	0	7321	0	7375	1	7418	2	7450	0	7483	0	7510	0
PI	2202091	Caldeirão Grande do Piauí	5481	0	5483	0	5484	0	5485	0	5488	0	5508	0	5515	0	5514	0	5784	0	5813	0	5671	1	5686	1	5700	0	5742	0	5674	1	5671	0	5680	1	5684	1
PI	2202109	Campinas do Piauí	5141	0	5040	0	4989	0	4910	0	4838	0	4669	0	4585	0	4505	0	5759	0	5818	0	5408	0	5429	0	5449	0	5489	0	5502	0	5506	0	5515	0	5522	0
PI	2202117	Campo Alegre do Fidalgo	4451	0	4500	0	4523	0	4558	0	4586	0	4078	1	4105	0	4139	0	4579	0	4644	0	4693	0	4755	0	4815	0	4851	0	4881	0	4910	0	4935	0	4957	0
PI	2202133	Campo Grande do Piauí	4882	1	4983	0	5058	0	5140	0	5221	0	5403	0	5497	0	5582	0	5808	0	5898	0	5592	0	5649	0	5704	0	5746	0	5772	1	5795	0	5823	0	5842	0
PI	2202174	Campo Largo do Piauí	5743	0	5850	0	5939	1	6028	0	6120	0	6327	0	6432	0	6539	1	6920	1	7033	0	6803	0	6885	0	6964	1	7016	0	7053	0	7093	1	7126	1	7154	0
PI	2202208	Campo Maior	43126	0	42850	4	42645	0	42422	13	42203	11	41699	10	41402	8	41148	7	45827	2	46076	0	45177	2	45338	1	45493	4	45827	0	45895	7	45963	7	46031	3	46082	2
PI	2202251	Canavieira	4114	0	4114	0	4119	0	4122	0	4136	0	4151	0	4152	0	4163	0	4098	0	4098	1	3921	0	3907	0	3892	0	3920	0	3910	0	3907	1	3898	0	3892	0
PI	2202307	Canto do Buriti	18371	0	18412	0	18453	0	18487	0	18524	3	18612	1	18656	0	18700	1	20556	1	20759	1	20020	0	20201	0	20375	1	20528	1	20617	2	20691	0	20770	3	20831	0
PI	2202406	Capitão de Campos	10036	1	10035	0	10005	0	9997	0	9988	3	9956	0	9946	0	9932	0	11142	0	11246	0	10953	0	11024	0	11092	1	11173	0	11209	0	11240	1	11205	0	11229	1
PI	2202455	Capitão Gervásio Oliveira	3433	0	3274	0	3172	0	3044	0	2924	0	2644	0	2505	1	2359	0	3977	0	4024	0	3878	0	3913	0	3946	0	3975	2	3995	2	4008	0	4021	0	4033	0
PI	2202505	Caracol	8040	0	8790	0	8865	1	8965	2	9061	4	9283	1	9396	0	9509	0	10643	0	10832	2	10212	1	10332	0	10448	0	10527	0	10584	4	10640	1	10688	3	10729	0
PI	2202539	Caraúbas do Piauí	4809	0	4928	0	5017	0	5111	0	5209	0	5427	1	5536	0	5649	0	5526	1	5597	0	5525	0	5580	0	5634	0	5676	0	5707	1	5725	0	5750	0	5769	0
PI	2202554	Caridade do Piauí	4062	0	4086	0	4086	0	4097	0	4101	0	4128	1	4136	1	4149	0	4715	1	4779	0	4826	0	4871	0	4915	0	4951	0	4972	0	4992	0	5012	0	4982	0
PI	2202604	Castelo do Piauí	18339	0	18294	0	18426	0	18465	0	18506	1	18598	2	18647	0	18694	3	19082	0	19149	0	18336	0	18336	0	18336	0	18469	0	18461	1	18153	0	19410	1	19410	3
PI	2202653	Caxingó	4147	1	4293	1	4418	0	4544	0	4667	0	4956	0	5100	0	5242	0	5169	0	5276	0	5039	1	5108	0	5174	0	5213	1	5250	0	5275	0	5306	0	5330	0
PI	2202703	Cocal	24150	4	24318	0	24442	0	24581	0	24716	0	25023	3	25183	0	25335	1	26956	2	27218	0	26036	4	26923	1	27067	3	27274	1	27155	3	27224	0	27287	2	27338	1
PI	2202711	Cocal de Telha	4248	0	4242	0	4228	0	4210	0	4204	0	4182	1	4165	0	4152	1	4652	0	4686	1	4525	0	4547	0	4567	0	4601	0	4606	0	4622	0	4805	0	4812	1
PI	2202729	Cocal dos Alves	5155	0	5268	0	5346	0	5438	0	5525	1	5733	0	5833	0	5936	0	5495	0	5523	0	5572	0	5605	0	5635	0	5677	0	6011	0	6027	0	6042	0	6054	1
PI	2202737	Coivaras	3507	0	3458	0	3431	0	3399	0	3365	0	3286	0	3151	0	3116	0	3907	0	3960	0	3811	0	3842	0	3872	0	3901	0	3919	0	3928	0	3942	0	3953	0
PI	2202752	Colônia do Gurguéia	5012	0	5108	0	5187	1	5268	0	5349	0	5531	0	5625	0	5724	0	5865	0	5960	0	6036	0	6115	0	6191	0	6238	0	6278	0	6314	0	6345	0	6372	0
PI	2202778	Colônia do Piauí	7251	0	7291	0	7320	0	7347	0	7378	0	7453	0	7488	0	7522	0	7882	0	7939	0	7433	0	7447	0	7461	0	7515	0	7516	0	7524	0	7532	0	7536	0
PI	2202802	Conceição do Canindé	4926	0	5018	0	5104	0	5180	0	5266	0	5411	0	5504	0	5595	1	5064	0	5074	0	4475	0	4486	0	4496	1	4528	0	4528	0	4536	0	4540	0	4726	0
PI	2202851	Coronel José Dias	4415	0	4438	0	4457	0	4468	0	4486	0	4527	0	4546	1	4573	0	4481	0	4476	0	4541	0	4551	0	4561	0	4594	0	4598	0	4602	0	4605	1	4608	0
PI	2202901	Corrente	23226	2	23508	0	23697	3	23915	0	24134	0	24626	2	24876	5	25126	5	25223	1	25406	0	25407	0	25575	0	25737	0	25927	2	26006	0	26083	0	26149	3	26205	1
PI	2203008	Cristalândia do Piauí	6493	0	6557	0	6604	0	6658	0	6709	0	6826	0	6883	0	6941	0	8026	0	8173	0	7831	0	7904	0	7973	0	8033	0	8067	0	8101	0	8130	0	8154	0
PI	2203107	Cristino Castro	9269	0	9388	0	9474	0	9567	0	9661	0	9872	0	9983	0	10089	1	9791	0	9840	0	9981	0	10036	0	10089	0	10164	0	10188	0	10213	0	10235	0	10253	0
PI	2203206	Curimatá	9518	0	9696	0	9831	0	9971	0	10115	0	10448	0	10615	0	10781	1	10658	0	10764	1	10761	0	10857	0	10948	0	11030	0	11072	0	11116	0	11158	0	11190	3
PI	2203230	Currais	4232	0	4273	0	4312	0	4344	0	4380	0	4463	0	4501	0	4543	0	4669	0	4711	0	4704	0	4741	0	4776	0	4811	0	4829	0	4840	0	4859	0	4871	1
PI	2203255	Curralinhos	4220	0	4155	0	4119	0	4075	0	4031	1	3924	0	3872	0	3817	0	5040	0	5123	0	4869	0	4931	0	4990	0	4297	0	4318	2	4336	0	4353	1	4367	2
PI	2203271	Curral Novo do Piauí	3641	0	3735	0	3804	0	3878	0	3952	0	4120	0	4207	0	4289	0	4189	0	4243	0	4183	0	4225	0	4265	0	5027	0	5057	0	5084	1	5152	0	5251	0
PI	2203305	Demerval Lobão	12489	0	12744	0	12909	0	13105	0	13299	1	13740	0	13967	0	14189	0	13173	3	13232	1	13278	0	13339	0	13398	0	13496	1	13523	3	13550	1	13575	0	13595	3
PI	2203354	Dirceu Arcoverde	6066	0	6066	0	6063	0	6061	0	6058	0	6033	0	6030	0	6025	2	6915	1	6993	0	6675	0	6722	1	6767	0	6818	0	6839	0	6862	0	6880	1	6896	0
PI	2203404	Dom Expedito Lopes	5954	0	6070	0	6143	0	6230	0	6317	0	6512	1	6618	0	6726	0	6721	1	6783	0	6569	1	6617	1	6662	0	6712	0	6735	0	6754	0	6774	0	6790	0
PI	2203420	Domingos Mourão	8909	0	9080	0	9197	0	9332	0	9470	1	9778	2	9935	1	10092	0	10628	0	10788	0	9245	0	9271	1	9296	0	4292	0	4286	0	4288	0	4288	0	4287	0
PI	2203453	Dom Inocêncio	4284	0	4284	0	4284	0	4284	0	4284	0	4285	2	4285	0	4280	0	4435	0	4446	0	4264	1	4263	0	4261	0	9364	0	9370	1	9384	0	9396	0	9404	0
PI	2203503	Elesbão Veloso	15002	1	14963	0	14996	0	14993	0	14984	1	15251	1	15245	2	15241	0	14577	3	14491	6	14512	2	14452	0	14394	0	14496	1	14458	0	14430	0	14406	1	14383	0
PI	2203602	Eliseu Martins	4188	0	4144	0	4110	0	4072	0	4032	0	3950	0	3909	0	3859	0	4858	0	4922	0	4665	2	4702	0	4738	1	4773	0	4788	0	4804	1	4822	3	4834	1
PI	2203701	Esperantina	34094	5	34377	0	34610	3	34849	3	35091	1	35632	0	35905	3	36182	2	37231	3	37525	4	37767	5	38049	6	38322	3	38607	2	38744	5	38864	3	38983	2	39078	3
PI	2203750	Fartura do Piauí	4685	0	4651	0	4649	0	4640	0	4620	1	4587	0	4570	0	4548	0	5339	0	5400	1	5074	0	5104	0	5133	0	5171	0	5184	1	5199	0	5210	0	5220	0
PI	2203800	Flores do Piauí	4372	0	4325	0	4270	0	4226	0	4181	0	4072	0	4020	0	3965	0	4596	0	4610	0	4366	0	4366	0	4366	0	4396	0	4398	0	4394	0	4394	0	4393	0
PI	2203859	Floresta do Piauí	2416	0	2422	0	2432	0	2452	0	2455	0	2473	0	2481	0	2492	0	2624	0	2651	0	2482	0	2488	0	2492	0	2511	0	2511	0	2516	0	2517	0	2518	0
PI	2203909	Floriano	54591	1	54961	1	55242	0	55545	4	55850	6	56532	0	56877	7	57226	9	57700	6	57975	9	57690	0	57928	7	58158	4	58586	9	58684	6	58788	7	58892	1	58969	7
PI	2204006	Francinópolis	5254	0	5253	0	5249	0	5243	0	5231	0	5216	0	5212	1	5210	1	5443	0	5460	0	5235	0	5234	0	5233	0	5270	0	5263	0	5265	0	5265	0	5264	0
PI	2204105	Francisco Ayres	5236	0	5266	0	5279	0	5300	0	5319	0	5364	1	5391	0	5406	0	5160	0	5151	0	4477	1	4419	0	4363	0	4392	0	4363	0	4333	1	4309	0	4288	0
PI	2204154	Francisco Macedo	2337	0	2367	0	2383	0	2405	0	2427	0	2474	0	2499	0	2527	1	2319	0	2314	0	2879	0	2921	1	2961	0	2984	0	3077	0	3095	1	3113	1	3128	0
PI	2204204	Francisco Santos	7043	0	7043	0	7043	0	7043	0	7043	1	7043	0	7043	0	7038	0	8533	0	8680	0	8592	0	8727	1	8857	0	8924	0	8989	1	9048	0	9108	2	9154	0
PI	2204303	Fronteiras	10012	0	10091	0	10153	0	10218	1	10285	2	10436	1	10509	0	10590	0	11373	0	11497	1	11117	1	11202	0	11284	0	11368	0	11404	1	11367	1	11405	0	11432	0
PI	2204352	Geminiano	4790	0	4852	0	4901	0	4952	0	5006	0	5125	0	5185	0	5252	0	5406	0	5457	0	5475	0	5194	0	5237	0	5276	0	5295	0	5317	0	5337	0	5352	0
PI	2204402	Gilbués	10229	0	10378	0	10499	0	10624	0	10746	2	11033	0	11178	2	11323	0	10648	0	10680	0	10402	0	10416	0	10429	0	10504	0	10506	1	10513	0	10518	0	10522	2
PI	2204501	Guadalupe	10308	0	10400	0	10490	0	10571	1	10655	1	10849	2	10948	1	11004	0	9860	1	9814	1	10268	0	10268	0	10268	1	10342	0	10334	0	10335	0	10337	1	10335	1
PI	2204550	Guaribas	4814	0	4259	0	4305	0	4356	0	4406	0	4518	1	4576	0	4635	0	4468	0	4490	0	4401	0	4417	1	4432	0	4464	0	4471	0	4479	0	4484	0	4489	0
PI	2204600	Hugo Napoleão	3703	0	3708	0	3711	0	3725	0	3737	0	3748	0	3751	0	3764	0	3779	0	3785	0	3771	0	3777	0	3782	0	3809	0	3807	0	3808	0	3815	0	3816	0
PI	2204659	Ilha Grande	7890	0	8019	0	8106	0	8209	1	8309	0	8537	0	8655	0	8770	1	8663	0	8734	2	8914	0	8993	0	9069	0	9136	1	9171	0	9209	1	9242	2	9268	0
PI	2204709	Inhuma	14426	1	14568	1	14688	0	14815	0	14931	0	15207	2	15351	0	15486	1	15403	0	15491	0	14845	0	14878	0	14909	1	15017	0	15027	0	15040	0	15056	0	15065	0
PI	2204808	Ipiranga do Piauí	8428	0	8523	0	8617	0	8705	0	8796	0	8993	0	9095	0	9197	0	9624	0	9729	0	9327	2	9397	0	9463	1	9534	0	9567	0	9598	0	9626	0	9649	0
PI	2204907	Isaías Coelho	7658	0	7658	0	7658	0	7658	0	7661	0	7664	0	7666	0	7664	1	8014	0	8045	0	8221	0	8265	0	8307	1	8368	0	8389	0	8405	0	8424	1	8428	0
PI	2205003	Itainópolis	10381	0	10344	0	10312	0	10278	1	10243	0	10168	1	10132	0	10094	0	11403	0	11498	0	11109	0	11165	0	11219	0	11302	0	11322	0	11352	0	11375	0	11343	0
PI	2205102	Itaueira	10347	0	10263	0	10207	0	10144	0	10078	0	9929	0	9857	0	9786	0	10861	0	10909	2	10678	1	10704	1	10728	1	10806	0	10813	0	10828	0	10837	2	10845	2
PI	2205151	Jacobina do Piauí	5690	0	5716	0	5696	0	5699	1	5718	0	5695	0	5697	0	5718	0	5774	0	5814	0	5722	0	5696	0	5670	0	5710	0	5695	0	5683	0	5671	0	5656	0
PI	2205201	Jaicós	15859	0	16089	0	16258	0	16446	0	16631	1	17053	0	17270	1	17482	1	17310	0	17445	0	18035	0	18202	0	18364	1	18501	0	18578	0	18658	0	18725	0	18782	1
PI	2205250	Jardim do Mulato	3990	0	3942	0	3975	1	3953	0	3948	0	3932	0	3912	0	3910	0	4291	0	4321	0	4309	0	4334	0	4358	0	4389	0	4402	0	4409	0	4422	0	4430	0
PI	2205276	Jatobá do Piauí	4314	0	4316	0	4386	0	4423	0	4460	1	4536	2	4573	0	4616	0	4653	0	4679	0	4656	1	4683	0	4708	0	4743	1	4756	0	4768	1	4777	0	4786	1
PI	2205300	Jerumenha	4515	0	4559	0	4606	0	4646	0	4689	1	4788	0	4834	0	4879	0	4496	0	4486	0	4390	0	4381	0	4372	0	4403	0	4397	0	4391	0	4388	0	4384	0
PI	2205359	João Costa	3025	0	2945	0	3070	0	3091	0	3109	0	3160	1	3180	1	3204	0	3291	0	3310	0	2960	0	2956	0	2951	0	2971	0	2969	0	2967	0	2963	0	2961	0
PI	2205409	Joaquim Pires	13076	3	13112	2	13143	0	13166	1	13195	3	13266	0	13300	1	13335	1	14175	2	14275	1	13817	2	13874	0	13929	1	14032	0	14059	0	14080	1	14105	0	14123	0
PI	2205458	Joca Marques	4349	0	4385	1	4406	0	4432	0	4463	0	4521	0	4556	0	4588	0	5500	0	5614	0	5100	0	5158	1	5214	1	5253	0	5281	0	5304	0	5331	0	5350	0
PI	2205508	José de Freitas	32858	0	33234	0	33574	0	33908	0	34241	5	34991	3	35375	8	35759	8	36177	1	36483	1	37085	1	37410	1	37724	3	38005	5	38160	3	38304	4	38440	7	38550	1
PI	2205516	Juazeiro do Piauí	4523	0	4481	0	4491	0	4484	1	4480	0	4445	0	4436	0	4420	0	4906	0	4940	0	4757	0	4775	0	4793	0	4828	0	4836	0	5377	0	5385	0	5391	0
PI	2205524	Júlio Borges	4866	0	4945	0	5002	0	5069	0	5133	0	5354	0	5431	0	5501	0	5401	0	5450	2	5373	0	5407	1	5439	0	5479	0	5495	0	5509	2	5523	0	5534	2
PI	2205532	Jurema	4047	0	4053	0	4080	0	4092	0	4102	0	4135	0	4152	0	4173	0	4515	1	4555	0	4517	0	4554	0	4588	0	4623	0	4636	3	4656	0	4671	1	4683	0
PI	2205540	Lagoinha do Piauí	6849	0	7025	0	7149	0	7288	0	7426	0	7747	0	7904	0	8061	0	8090	0	8212	0	8008	0	8097	0	8184	0	2741	0	2754	1	2772	0	2785	0	2796	1
PI	2205557	Lagoa Alegre	5795	0	5871	0	5915	0	5974	1	6034	0	6161	0	6224	0	6290	0	6708	0	6779	0	6422	0	6471	0	6517	2	8245	0	8286	0	8326	0	8365	0	8395	0
PI	2205565	Lagoa do Barro do Piauí	4450	0	4546	0	4632	0	4717	0	4799	0	4991	0	5085	1	5189	1	4673	1	4691	0	4523	0	4529	0	4535	0	4568	0	4570	0	4576	1	4580	0	4582	1
PI	2205573	Lagoa de São Francisco	3488	0	3573	0	3633	0	3705	1	3774	0	3928	0	4003	0	4085	0	3790	0	3810	0	3863	0	3892	1	3920	0	6566	0	6587	0	6610	0	6630	1	6646	0
PI	2205581	Lagoa do Piauí	4138	0	4194	0	4266	0	4329	0	4389	0	4529	1	4596	2	4665	0	5188	0	5293	0	4850	1	4905	0	4958	0	3948	0	3961	0	3974	0	3987	1	3996	3
PI	2205599	Lagoa do Sítio	2231	0	2239	0	2248	0	2268	0	2274	0	2291	0	2305	0	2318	0	2637	0	2678	0	2656	0	2689	0	2721	0	4995	0	5020	0	5039	0	5068	0	5087	0
PI	2205607	Landri Sales	5628	0	5627	1	5622	0	5619	0	5609	1	5590	0	5589	0	5579	0	5746	0	5762	0	5281	0	5255	1	5229	0	5266	0	5250	0	5237	0	5227	0	5217	0
PI	2205706	Luís Correia	24253	0	24503	0	24660	2	24848	0	25034	1	25459	0	25677	0	25891	0	26900	0	27148	0	28406	1	28725	0	29034	0	29252	0	29405	2	29547	2	29683	1	29792	2
PI	2205805	Luzilândia	24042	0	23840	0	23715	0	23560	0	23409	1	23064	2	22888	3	22713	0	25021	2	25097	1	24721	0	24774	0	24824	0	25005	0	25022	1	25042	2	25067	1	25082	1
PI	2205854	Madeiro	6771	0	6889	0	6979	0	7074	0	7169	0	7395	0	7501	0	7613	1	7902	0	8011	0	7816	0	7897	0	7974	0	8034	0	8072	0	8112	0	8143	1	8170	0
PI	2205904	Manoel Emídio	5151	0	5119	0	5107	0	5084	0	5066	0	5017	0	4996	0	4966	0	5511	0	5545	0	5213	0	5218	0	5223	0	5260	0	5262	0	5262	0	5265	0	5266	0
PI	2205953	Marcolândia	6178	0	6339	0	6469	0	6605	0	6741	0	7043	0	7198	0	7355	1	7361	0	7474	0	7812	0	7938	0	8059	0	8121	0	8181	0	8247	0	8299	0	8342	1
PI	2206001	Marcos Parente	4279	0	4313	0	4339	0	4369	0	4400	0	4465	0	4495	0	4744	1	4318	0	4293	0	4456	0	4455	0	4453	0	4484	0	4480	0	4481	0	4479	1	4478	1
PI	2206050	Massâpe do Piauí	5988	0	6035	0	6126	0	6190	0	6254	1	6400	0	6473	0	6541	0	6613	0	6662	0	6220	0	6240	0	6260	0	6305	0	6313	0	6321	1	6332	0	6338	0
PI	2206100	Matias Olímpio	9727	0	9870	0	9983	0	10101	0	10224	0	10494	2	10627	1	10771	0	10766	1	10866	0	10473	1	10531	0	10586	1	10664	0	10691	0	10715	0	10740	0	10759	1
PI	2206209	Miguel Alves	29849	0	30103	0	30305	1	30519	3	30729	2	31210	1	31453	2	31696	4	33104	3	33413	6	32289	9	32477	22	32658	12	32900	9	32989	9	33067	9	33146	4	33209	3
PI	2206308	Miguel Leão	1370	0	1375	0	1398	0	1407	0	1413	0	1444	0	1457	0	1472	0	1228	0	1211	0	1253	0	1245	0	1236	0	1244	0	1239	0	1239	0	1231	0	1228	1
PI	2206357	Milton Brandão	6900	0	7110	0	7239	1	7393	0	7549	1	7904	5	8084	2	8260	6	7220	1	7248	0	6769	0	6759	0	6750	0	6797	1	6790	1	6513	1	6513	0	6511	0
PI	2206407	Monsenhor Gil	10309	0	10394	0	10462	0	10545	0	10613	0	10781	1	10868	0	10953	0	10616	1	10641	2	10333	0	10335	1	10337	1	10411	3	10405	5	10413	0	10409	1	10409	1
PI	2206506	Monsenhor Hipólito	6764	0	6811	0	6870	0	6916	0	6960	0	7068	0	7120	0	7184	0	7369	0	7425	0	7391	1	7440	0	7486	0	7541	0	7565	0	7583	0	7605	0	7621	0
PI	2206605	Monte Alegre do Piauí	10230	0	10336	0	10396	0	10470	0	10545	0	10721	2	10810	2	10900	0	10632	0	10666	0	10345	0	10354	0	10363	0	10438	0	10445	0	10442	0	10446	1	10448	0
PI	2206654	Morro Cabeça no Tempo	4426	0	4473	0	4507	0	4544	0	4587	1	4394	0	4432	0	4482	0	4362	0	4380	0	4068	0	4061	0	4053	0	4082	0	4079	0	4069	1	4070	1	4066	5
PI	2206670	Morro do Chapéu do Piauí	6006	1	6187	0	6309	0	6451	0	6590	0	6905	1	7068	0	7228	0	6560	0	6613	0	6499	0	6537	0	6574	0	6622	0	6643	1	6651	0	6672	0	6684	0
PI	2206696	Murici dos Portelas	6375	1	6398	0	6405	0	6411	0	6417	1	6449	0	6457	0	6479	0	7877	0	8026	0	8464	0	8591	0	8714	0	8781	0	8845	0	8907	0	8954	0	8997	0
PI	2206704	Nazaré do Piauí	7805	0	7799	0	7805	0	7804	0	7800	0	7796	0	7788	0	7781	1	7144	1	7072	0	7321	0	7284	0	7248	0	7300	0	7274	0	7260	0	7245	0	7231	1
PI	2206720	Nazária	0	0	0	0	0	0	0	0	0	0	0	0	0	0	0	0	0	0	7895	0	8068	2	8149	0	8227	2	8289	2	8329	3	8366	1	8398	4	8425	0
PI	2206753	Nossa Senhora de Nazaré	3865	0	3896	0	3909	0	3920	0	3938	3	3982	0	4001	0	4018	0	4165	0	4191	0	4556	0	4610	0	4661	0	4696	0	4718	1	4744	1	4768	0	4786	0
PI	2206803	Nossa Senhora dos Remédios	7214	0	7345	0	7453	0	7565	0	7675	1	7926	3	8056	0	8177	1	8276	1	8370	1	8206	1	8283	2	8356	1	8419	1	8452	0	8489	0	8521	0	8547	3
PI	2206902	Novo Oriente do Piauí	4150	0	4203	0	4250	0	4303	0	4352	0	4461	0	4518	0	4572	0	4407	0	4435	0	4187	0	4211	0	4233	0	6505	0	6490	0	6477	0	6474	0	6466	0
PI	2206951	Novo Santo Antônio	6760	0	6761	0	6763	0	6768	0	6771	0	6791	0	6798	0	6806	0	6367	1	6322	0	6498	1	6478	0	6459	0	3354	0	3370	0	3385	0	2930	0	2940	1
PI	2207009	Oeiras	3155	0	3155	0	3149	2	3145	7	3136	3	3118	2	2777	1	2772	4	3481	3	3549	2	3260	1	3295	1	3329	1	36195	4	36259	8	36321	1	36385	0	36432	1
PI	2207108	Olho D'Água do Piauí	33910	0	34137	0	34343	0	34537	0	34735	0	34992	1	35216	0	35446	0	36082	0	36300	0	35640	0	35788	0	35931	0	2698	0	2390	0	2399	0	2409	0	2417	0
PI	2207207	Padre Marcos	2283	0	2245	0	2212	0	2178	1	2152	1	2076	1	2040	0	2000	0	2713	0	2751	0	2626	0	2653	1	2678	0	6735	0	6741	0	6748	1	6753	1	6758	1
PI	2207306	Paes Landim	7178	0	7233	0	7292	0	7341	0	7397	0	7516	0	7572	0	7635	0	7551	0	7586	0	6657	0	6673	0	6687	0	4077	0	4072	0	4072	1	4068	0	4065	0
PI	2207355	Pajeú do Piauí	4184	0	4150	0	4153	0	4144	0	4131	0	4104	0	4088	1	4072	0	4517	0	4554	0	4059	0	4054	0	4049	0	3460	0	3480	0	3309	0	3321	0	3333	0
PI	2207405	Palmeira do Piauí	2894	0	2829	0	2800	0	2759	0	2720	0	2619	0	2573	0	2523	0	3721	0	3800	0	3363	0	3399	0	3434	0	4997	0	4986	0	4979	0	4973	0	4967	0
PI	2207504	Palmeirais	5199	0	5279	0	5359	0	5430	0	5504	0	5673	1	5754	1	5840	0	5128	0	5120	0	4993	2	4978	3	4962	2	14090	1	14150	2	14201	4	14253	0	14295	1
PI	2207553	Paquetá	12154	0	12269	0	12349	0	12438	0	12527	0	12725	0	12828	0	12929	0	14117	0	14304	0	13745	0	13868	0	13986	0	3919	0	3910	0	3895	0	3893	0	3886	0
PI	2207603	Parnaguá	4386	0	4386	0	4393	1	4397	0	4412	0	4427	0	4432	0	4433	0	4662	0	4689	0	4147	2	3908	0	3891	0	10494	0	10523	0	10556	0	10589	0	10613	0
PI	2207702	Parnaíba	9345	0	9421	2	9499	2	9571	2	9640	2	9802	9	9883	12	9953	20	10611	15	10730	11	10276	4	10348	17	10417	9	148832	7	149309	12	149770	10	150201	4	150547	6
PI	2207751	Passagem Franca do Piauí	132282	1	134122	0	135526	0	137029	0	138530	0	141938	0	143674	0	145393	0	144892	0	146059	0	145705	0	146736	1	147732	0	4457	0	4471	0	4479	0	4491	0	4500	0
PI	2207777	Patos do Piauí	4195	0	4187	0	4189	0	4180	0	4165	0	4157	0	4154	0	4153	0	4245	0	4244	0	4546	0	4573	0	4424	0	6223	0	6240	0	6258	0	6271	0	6288	0
PI	2207793	Pau D'Arco do Piauí	5634	0	5643	0	5681	0	5709	0	5731	0	5780	0	5810	0	5833	0	6349	2	6417	0	6105	0	6142	0	6178	0	3888	0	3911	0	3936	0	3957	0	3975	0
PI	2207801	Paulistana	0	0	3031	1	3062	2	3090	3	3120	0	3191	5	3223	1	3256	1	3821	3	3898	3	3757	1	3809	1	3858	2	20093	3	20135	3	20162	4	20198	1	20192	0
PI	2207850	Pavussu	16529	0	16770	0	16924	0	17106	0	17292	1	17651	0	17860	0	18067	0	20416	1	20618	0	19785	0	19867	0	19947	0	3655	1	3646	4	3635	0	3629	2	3623	3
PI	2207900	Pedro II	3973	0	3979	0	3993	0	3921	2	3930	6	3951	6	3967	1	3966	2	4415	4	4461	2	3663	1	3646	2	3629	2	37968	2	38006	1	38043	2	38090	2	38127	2
PI	2207934	Pedro Laurentino	36201	0	36345	0	36593	0	36777	1	36961	0	37372	0	37579	0	37787	0	37727	0	37853	0	37496	0	37596	0	37692	0	2463	0	2472	0	2478	0	2488	0	2495	0
PI	2207959	Nova Santa Rita	2002	0	2069	0	2110	0	2157	0	2204	0	2317	0	2372	0	2428	0	2394	0	2411	0	2407	0	2427	0	2445	0	4264	0	4271	0	4287	1	4295	0	4302	0
PI	2208007	Picos	68974	4	69834	8	70530	4	71256	15	71975	12	71020	15	71823	7	72622	2	72477	4	73023	3	73414	7	74967	7	75481	6	76042	1	76292	4	76522	1	76749	0	76928	1
PI	2208106	Pimenteiras	11306	1	11499	0	11646	2	11806	2	11964	0	12319	0	12506	2	12685	1	12058	1	12131	0	11733	0	11766	0	11798	0	11884	0	11897	0	11908	0	11925	0	11935	0
PI	2208205	Pio IX	16505	0	16544	0	16588	0	16621	2	16657	0	16742	1	16785	0	16824	1	17615	1	17717	0	17671	0	17761	1	17848	0	17979	1	18021	3	18060	0	18095	0	18125	1
PI	2208304	Piracuruca	24786	0	25225	0	25590	1	25965	0	26341	2	27189	0	27619	2	28051	1	26361	2	26502	1	27553	1	27766	0	27971	0	28179	1	28060	0	28159	0	28242	0	28312	0
PI	2208403	Piripiri	60154	1	60509	4	60761	2	61045	7	61325	4	61965	9	62291	11	62616	6	61975	4	62110	3	61834	3	61963	3	62088	2	62542	3	62586	8	62632	6	62695	5	62733	10
PI	2208502	Porto	10573	1	10678	0	10794	2	10901	0	11003	4	11233	0	11357	0	11471	4	11824	0	11938	1	11897	0	11999	0	12097	0	12188	0	12237	1	12280	0	12324	1	12358	1
PI	2208551	Porto Alegre do Piauí	2421	0	2444	0	2459	0	2481	0	2501	0	2538	0	2561	0	2407	0	2540	0	2569	0	2559	0	2583	2	2606	0	2625	0	2638	0	2644	1	2656	1	2664	1
PI	2208601	Prata do Piauí	3117	0	3161	0	3202	0	3243	0	3280	0	3370	0	3419	0	3465	0	3249	0	3265	1	3085	0	3083	1	3088	1	3109	0	3106	0	3103	0	3104	0	3103	0
PI	2208650	Queimada Nova	8332	0	8384	0	8510	0	8598	0	8682	1	8869	2	8967	1	9065	1	9642	0	9737	0	8553	0	8617	0	8679	0	8743	0	8773	0	8796	2	8821	1	8842	0
PI	2208700	Redenção do Gurguéia	7781	0	7880	0	7970	0	8055	0	8143	1	8346	0	8447	0	8552	0	8500	1	8561	0	8400	0	8448	0	8494	0	8556	0	8580	0	8599	3	8618	0	8634	0
PI	2208809	Regeneração	17471	0	17598	0	17686	0	17784	0	17884	0	18112	1	18228	0	18343	0	18138	1	18199	0	17556	0	17563	1	17569	0	17696	3	17692	3	17690	2	17697	2	17698	3
PI	2208858	Riacho Frio	4321	0	4357	0	4381	0	4405	0	4428	0	4493	0	4522	0	4554	0	5025	0	5097	0	4241	0	4235	0	4229	0	4259	0	4254	0	4252	0	4248	0	4246	0
PI	2208874	Ribeira do Piauí	3879	0	3911	0	3923	0	3947	0	3968	0	4019	0	4038	1	4067	0	4221	0	4249	0	4263	0	4293	0	4321	0	4354	0	4368	0	4384	1	4393	0	4403	0
PI	2208908	Ribeiro Gonçalves	5722	0	5722	0	5722	0	5722	0	5718	0	5716	1	5716	0	5703	0	6767	0	6867	1	6845	0	6932	0	7015	0	7068	0	7108	1	7148	1	7185	0	7214	2
PI	2209005	Rio Grande do Piauí	6131	0	6158	0	6177	0	6282	0	6304	0	6351	0	6376	0	6398	0	6615	0	6665	0	6273	1	6278	0	6282	0	6327	1	6329	0	6325	0	6330	0	6331	0
PI	2209104	Santa Cruz do Piauí	5776	0	5756	0	5734	0	5720	0	5704	0	5662	0	5641	0	5620	0	5956	0	5963	0	6027	0	6047	0	6065	0	6110	0	6118	0	6128	0	6134	0	6140	0
PI	2209153	Santa Cruz dos Milagres	3334	0	3369	0	3385	0	3412	0	3434	0	3491	0	3521	0	3543	0	3448	1	3459	0	3794	0	3830	0	3864	1	3893	0	3906	0	3925	0	3940	0	3952	0
PI	2209203	Santa Filomena	6031	0	6082	0	6117	0	6158	0	6199	0	6292	0	6338	0	6381	0	6171	0	6179	0	6096	0	6101	0	6106	0	6150	0	6151	0	6154	0	6155	0	6156	0
PI	2209302	Santa Luz	4780	0	4817	0	4847	0	4882	0	4912	0	4978	0	5017	0	5060	1	5432	0	5495	0	5513	0	5570	1	5624	0	5666	0	5695	0	5718	0	5741	0	5761	0
PI	2209351	Santana do Piauí	5223	1	5272	1	5307	0	5342	1	5380	1	5422	1	5466	0	5509	0	5296	0	5305	0	5149	0	5147	1	5145	0	4522	0	4533	0	4544	0	4552	0	4559	0
PI	2209377	Santa Rosa do Piauí	4595	0	4656	0	4708	0	4758	0	4806	0	4923	0	4984	0	5045	0	4980	1	5004	0	4917	0	4468	1	4489	0	5182	2	5181	1	5178	0	5177	0	5175	0
PI	2209401	Santo Antônio de Lisboa	5154	0	5162	0	5163	0	5181	1	5193	0	5205	0	5210	0	5225	0	5895	0	5966	0	6007	0	6073	0	6136	0	6182	0	6215	0	6244	0	6270	0	6305	0
PI	2209450	Santo Antônio dos Milagres	1876	0	1913	0	1925	0	1953	0	1977	0	2029	0	2062	0	2090	0	2019	0	2035	0	2059	0	2074	0	2087	0	2102	0	2108	0	2117	0	2120	0	2125	0
PI	2209500	Santo Inácio do Piauí	3447	0	3454	0	3485	0	3494	0	3502	1	3540	0	3557	0	3580	0	3731	0	3749	0	3648	0	3664	0	3679	0	3706	0	3713	0	3725	0	3726	0	3731	0
PI	2209559	São Braz do Piauí	4192	0	4237	0	4274	0	4306	0	4345	0	4428	0	4468	0	4510	0	4434	0	4455	0	4313	0	4323	0	4332	0	4363	0	4364	0	4370	0	4374	0	4377	0
PI	2209609	São Félix do Piauí	3397	0	3350	0	3311	0	3270	0	3230	0	3138	0	3093	0	3043	0	3222	0	3201	0	3069	0	3044	0	2925	0	2945	0	2928	0	2921	0	2909	0	2901	0
PI	2209658	São Francisco de Assis do Piauí	3806	0	3841	0	3861	0	3891	1	3914	0	4689	0	4726	0	4761	0	5159	0	5218	0	5567	0	5628	0	5686	0	5728	0	5758	0	5786	0	5810	2	5657	2
PI	2209708	São Francisco do Piauí	6356	0	6311	0	6288	0	6259	0	6226	1	6154	1	6119	0	6085	0	6456	0	6460	0	6298	0	6294	0	6290	0	6335	0	6329	0	6326	0	6326	0	6324	1
PI	2209757	São Gonçalo do Gurguéia	2322	0	2333	0	2355	0	2360	0	2370	0	2404	1	2414	0	2432	0	2525	0	2542	0	2825	0	2864	0	2901	0	2923	0	2939	0	2960	0	2975	0	2988	0
PI	2209807	São Gonçalo do Piauí	4249	0	4334	0	4392	0	4457	0	4525	0	4671	0	4745	0	4826	0	4466	0	4483	0	4754	0	4793	0	4831	1	4866	0	4885	0	4898	0	4918	2	4931	1
PI	2209856	São João da Canabrava	4240	0	4214	0	4198	0	4185	0	4163	0	4122	0	4102	1	4079	0	4489	0	4515	0	4445	0	4461	0	4476	0	4509	0	4510	0	4524	0	4529	0	4534	0
PI	2209872	São João da Fronteira	4886	0	4947	0	4985	0	5024	0	5072	0	5173	0	5219	0	5273	3	5151	0	5175	0	5608	1	5664	0	5718	0	5760	0	5870	0	5894	1	5919	0	5938	1
PI	2209906	São João da Serra	6675	0	6611	0	6547	1	6483	1	6427	1	6290	0	6224	0	6150	0	6863	0	6874	0	6157	1	6118	0	6079	1	6122	0	6100	0	6084	0	6064	1	6050	0
PI	2209955	São João da Varjota	4375	0	4375	1	4411	0	4419	0	4432	2	4467	0	4486	0	4497	0	4914	0	4964	0	4651	0	4673	0	4693	1	4728	1	4742	1	4744	0	4755	0	4762	0
PI	2209971	São João do Arraial	5734	0	5950	0	6104	0	6272	0	6442	1	6828	0	7023	0	7217	0	7287	0	7432	2	7336	0	7459	0	7578	0	7636	1	7702	0	7751	0	7804	0	7847	0
PI	2210003	São João do Piauí	17670	0	17883	3	18040	2	18212	10	18382	11	18770	15	18969	4	19164	9	19073	3	19263	3	19548	0	19703	0	19852	0	20000	2	20072	2	20141	1	20206	0	20258	1
PI	2210052	São José do Divino	4881	0	4984	0	5068	0	5151	0	5236	0	5427	0	5531	0	5621	0	5190	1	5216	0	5148	0	5169	0	5189	1	5227	0	5234	0	5248	0	5253	0	5260	0
PI	2210102	São José do Peixe	3825	0	3824	0	3819	0	3808	1	3794	1	3784	0	3780	0	3773	0	3837	0	3841	1	3700	0	3691	0	3682	0	3707	0	3701	0	3696	0	3692	0	3689	1
PI	2210201	São José do Piauí	6706	0	6706	0	6747	0	6758	0	6781	0	6816	0	6842	0	6863	0	7004	0	7033	0	6591	0	6583	0	6574	0	6621	0	6610	0	6608	0	6606	0	6602	0
PI	2210300	São Julião	5700	0	5752	0	5796	0	5841	0	5883	0	5991	0	6041	0	6097	0	6078	1	6097	0	5675	0	5697	0	5719	0	5761	1	5766	0	6243	0	6253	0	6261	0
PI	2210359	São Lourenço do Piauí	4274	1	4304	1	4322	0	4350	0	4372	0	4425	1	4452	0	4475	0	5041	0	5111	0	4427	1	4439	0	4451	0	4483	0	4486	0	4490	0	4497	0	4501	1
PI	2210375	São Luis do Piauí	2488	0	2488	0	2497	0	2509	0	2525	0	2537	0	2540	0	2553	0	2670	0	2672	0	2561	0	2567	0	2573	0	2591	0	2594	0	2596	0	2597	0	2602	0
PI	2210383	São Miguel da Baixa Grande	2030	0	2031	0	2035	0	2038	0	2044	0	2064	0	2071	0	2073	0	2143	0	2150	0	2110	0	2117	1	2386	1	2403	0	2404	0	2408	0	2412	0	2413	0
PI	2210391	São Miguel do Fidalgo	2991	0	2986	0	2955	0	2940	0	2926	0	2888	0	2867	0	2848	0	3166	0	3183	0	2976	0	2975	0	2974	0	2995	0	2993	0	2994	0	2992	0	2991	0
PI	2210409	São Miguel do Tapuio	18808	1	18808	0	18850	0	18867	0	18887	1	18926	0	18949	0	18977	0	19752	1	19831	0	18134	0	18083	1	18033	0	18162	0	18130	0	18099	0	17604	0	17395	0
PI	2210508	São Pedro do Piauí	12510	0	12629	0	12717	0	12813	1	12907	1	13133	2	13244	0	13353	1	13459	2	13535	2	13639	2	13726	2	13810	1	13913	1	13955	3	13994	2	14027	3	14056	4
PI	2210607	São Raimundo Nonato	26890	3	27289	0	27595	5	27924	20	28254	17	28994	10	29370	3	29745	2	31744	5	32214	4	32327	4	32745	6	33148	2	33400	3	33605	9	33795	9	33966	2	34109	4
PI	2210623	Sebastião Barros	4524	0	4600	0	4639	1	4696	0	4749	0	4869	0	4933	0	4993	0	4297	0	4272	0	3560	0	3517	0	3475	0	3499	0	3474	0	3454	1	3437	0	3421	1
PI	2210631	Sebastião Leal	3835	0	3838	0	3847	1	3870	0	3874	0	3890	0	3905	1	3913	0	4198	1	4240	0	4116	0	4138	0	4159	0	4189	0	4198	0	4205	0	4217	0	4224	0
PI	2210656	Sigefredo Pacheco	9046	0	9046	0	9134	1	9174	0	9211	0	9304	0	9349	0	9397	0	9779	0	9837	0	9619	0	9663	0	9706	0	9777	0	9797	3	9849	2	9865	0	9880	0
PI	2210706	Simões	13621	0	13620	0	13654	0	13661	0	13669	2	13701	4	13712	2	13727	2	14128	1	14158	0	14180	0	14225	0	14267	1	14372	1	14389	0	14409	0	14384	0	14398	0
PI	2210805	Simplício Mendes	10966	0	11045	0	11094	0	11152	0	11215	0	11347	0	11414	0	11489	0	11802	0	11860	0	12077	0	12166	0	12251	0	12341	0	12382	1	12424	1	12458	0	12488	0
PI	2210904	Socorro do Piauí	4675	0	4614	0	4596	0	4561	0	4528	1	4448	1	4407	1	4363	0	4731	1	4733	1	4522	0	4509	0	4495	1	4527	0	4518	0	4510	0	4506	0	4500	0
PI	2210938	Sussuapara	5042	0	5145	0	5221	0	5307	0	5390	0	5582	0	5679	0	5775	0	5696	0	5761	0	6229	2	6321	0	6409	0	6457	0	6504	0	6545	0	6581	0	6612	0
PI	2210953	Tamboril do Piauí	2413	0	2378	0	2362	0	2337	0	2313	0	2260	0	2232	0	2197	3	2981	0	3035	0	2753	0	2780	0	2805	0	2826	0	2836	0	2845	0	2861	0	2870	0
PI	2210979	Tanque do Piauí	2318	0	2370	0	2416	0	2463	0	2515	0	2639	0	2692	0	2745	0	2681	0	2709	0	2620	0	2642	0	2663	1	2683	1	2697	0	2701	0	2712	1	2719	1
PI	2211001	Teresina	715360	116	728882	82	740016	77	751463	115	762874	176	788770	128	801972	108	815061	74	802416	67	802565	62	814230	43	822364	63	830231	56	836475	65	840397	59	844038	62	847430	43	850198	61
PI	2211100	União	39801	0	40222	0	40545	0	40888	0	41236	2	42016	0	42416	0	42813	1	42859	0	43134	1	42654	1	42873	1	43085	0	43403	2	43506	3	43594	4	43689	3	43761	8
PI	2211209	Uruçuí	17011	0	17215	0	17379	0	17548	0	17716	1	18102	0	18294	0	18495	0	19566	0	19809	0	20149	0	20390	0	20623	0	20779	0	20898	0	21008	0	21105	0	21188	0
PI	2211308	Valença do Piauí	19887	0	20122	0	20285	0	20473	0	20659	3	21080	3	21291	5	21504	2	20280	1	20302	1	20326	4	20360	2	20393	1	20541	0	20552	1	20564	1	20579	0	20588	0
PI	2211357	Várzea Branca	5203	0	5338	0	5433	1	5534	2	5639	0	5836	0	5959	0	6068	0	5326	0	5337	0	4913	0	4894	0	4875	0	4910	0	4893	0	4884	0	4881	0	4873	0
PI	2211407	Várzea Grande	4475	0	4475	0	4480	0	4482	0	4490	0	4511	0	4514	0	4522	0	4556	0	4578	0	4336	0	4326	0	4316	0	4346	1	4337	0	4332	0	4329	0	4325	0
PI	2211506	Vera Mendes	2907	0	2914	0	2931	0	2948	0	2956	0	2980	0	2996	0	3008	0	3187	0	3206	0	2986	0	2993	0	2998	0	3020	0	3020	0	3028	0	3028	0	3029	0
PI	2211605	Vila Nova do Piauí	2906	0	2907	0	2915	0	2924	0	2943	0	2954	0	2961	1	2974	0	3117	0	3138	0	3076	0	3033	0	2990	1	3010	0	2987	0	2962	0	2947	0	2931	0
PI	2211704	Wall Ferraz	3998	0	4033	0	4050	0	4079	0	4100	0	4160	0	4189	0	4216	0	4580	0	4636	0	4280	0	4302	1	4323	0	4355	0	4365	0	4371	0	4383	0	4390	0
CE	2300101	Abaiara	8385	0	8438	0	8488	1	8535	0	8585	0	8697	0	8752	2	8810	0	10835	0	11074	1	10496	1	10659	1	10815	1	11089	2	11224	4	11357	0	11483	0	11605	1
CE	2300150	Acarapé	12927	0	13258	0	13502	0	13769	0	14036	0	14641	0	14947	1	15250	0	15388	0	15611	1	15338	0	15509	0	15673	0	16011	0	16154	0	16289	2	16418	1	16543	0
CE	2300200	Acaraú	48968	0	49446	0	49696	0	50036	0	50373	0	51139	1	51527	0	51915	1	54257	1	54750	0	57551	1	58210	0	58848	0	60137	1	60691	0	61216	1	61715	0	62199	0
CE	2300309	Acopiara	47137	0	46838	0	46692	0	46484	0	46277	1	45810	1	45568	3	45334	3	50485	1	50785	5	51160	1	51469	2	51768	0	52661	3	52907	4	53141	3	53358	3	53572	1
CE	2300408	Aiuaba	14452	1	14581	0	14710	0	14834	0	14954	2	15221	3	15364	2	15496	0	16253	2	16423	0	16203	1	16338	0	16468	0	16784	0	16896	0	17001	1	17098	0	17194	0
CE	2300507	Alcântaras	9548	0	9666	0	9746	0	9838	0	9929	0	10137	1	10244	1	10348	0	10706	1	10818	0	10771	0	10865	1	10956	0	11171	0	11249	2	11323	1	11391	1	11459	0
CE	2300606	Altaneira	5687	0	5789	0	5873	0	5956	0	6043	0	6239	0	6338	0	6429	0	6733	0	6841	0	6856	0	6946	0	7033	0	7196	0	7272	1	7344	0	7413	0	7479	0
CE	2300705	Alto Santo	15394	0	15611	0	15771	0	15945	0	16118	0	16513	0	16712	0	16919	0	20339	0	20830	0	16359	0	16434	0	16505	0	16767	0	16824	0	16880	0	16927	0	16976	1
CE	2300754	Amontada	32333	0	33234	0	33843	1	34540	0	35244	0	36827	0	37632	0	38436	0	39497	1	40196	1	39232	0	39762	0	40274	0	41227	0	41676	0	42105	1	42508	0	42901	0
CE	2300804	Antonina do Norte	6509	1	6666	0	6810	0	6948	0	7088	0	7402	2	7562	0	7720	0	7013	0	7059	1	6984	0	7021	0	7056	0	7172	0	7200	0	7228	0	7253	0	7278	0
CE	2300903	Apuiarés	12540	0	12911	0	13178	0	13471	0	13767	0	14434	1	14777	0	15114	0	14251	0	14413	0	13925	2	14032	0	14135	0	14397	0	14483	1	14569	1	14644	1	14719	0
CE	2301000	Aquiraz	60469	0	62327	4	63448	5	64834	0	66212	0	69345	2	70938	5	72523	2	70439	1	71401	3	72628	6	73562	1	74465	1	76186	1	76973	2	77722	5	78438	2	79128	3
CE	2301109	Aracati	61187	0	62384	2	63319	0	64309	0	65292	0	67536	1	68674	2	69805	6	68886	2	69618	1	69159	0	69771	0	70363	0	71749	1	72251	1	72731	2	73188	0	73629	3
CE	2301208	Aracoiaba	24064	0	24234	3	24387	0	24544	0	24692	0	25039	1	25215	0	25388	0	25251	0	25344	2	25391	2	25493	0	25592	0	25988	1	26058	1	26136	1	26203	0	26269	0
CE	2301257	Ararendá	10008	0	10092	0	10154	1	10221	0	10287	0	10438	1	10515	3	10588	1	11085	0	11187	2	10491	2	10529	4	10564	1	10723	0	10750	0	10774	0	10800	0	10823	1
CE	2301307	Araripe	19606	0	19843	0	20069	0	20283	1	20496	0	20986	3	21230	3	21478	0	22133	0	22375	0	20685	1	20768	2	20848	0	21170	0	21230	0	21293	1	21345	2	21398	3
CE	2301406	Aratuba	12359	0	12576	0	12734	0	13928	0	14101	0	13475	0	13675	0	13874	0	12477	0	12482	0	11529	0	11466	2	11404	0	11482	0	11419	0	11353	0	11300	0	11244	0
CE	2301505	Arneiroz	7538	0	7557	0	7574	2	7583	1	7598	0	7632	1	7649	0	7663	1	7497	1	7477	0	7650	0	7659	0	7667	0	7766	0	7768	0	7771	0	7774	0	7777	0
CE	2301604	Assaré	20882	0	21136	0	21149	0	21271	2	21398	3	21680	4	21822	1	21962	1	22412	0	22552	1	22445	1	22541	1	22633	1	22988	2	23062	2	23129	5	23191	0	23254	3
CE	2301703	Aurora	25207	1	25557	2	25357	0	25430	0	25499	1	25655	0	25735	1	25813	0	25142	1	25122	0	24566	0	24517	0	24470	1	24716	0	24659	2	24603	2	24548	0	24496	2
CE	2301802	Baixio	5724	0	5764	0	5786	0	5819	0	5853	0	5918	0	5958	0	5989	0	5971	0	5976	0	6026	0	6050	0	6072	0	6165	0	6182	0	6195	0	6214	0	6228	0
CE	2301851	Banabuiú	16173	0	16402	6	16555	2	16731	2	16909	2	17307	4	17510	4	17712	5	18196	0	18385	3	17315	0	17403	2	17488	2	17775	3	17843	1	17911	3	17968	1	18027	1
CE	2301901	Barbalha	47031	4	48054	6	48841	6	49681	5	50520	18	52421	25	53387	26	54346	21	52496	17	53006	14	55323	8	55960	4	56576	4	57818	11	58354	13	58860	9	59343	9	59811	13
CE	2301950	Barreira	17024	0	17256	5	17503	0	17722	0	17942	0	18444	0	18698	0	18956	0	19257	0	19478	1	19573	0	19769	3	19958	2	20371	2	20536	3	20687	2	20835	3	20978	1
CE	2302008	Barro	20007	2	20098	1	20138	0	20200	0	20261	3	20402	0	20474	3	20549	1	21429	1	21555	3	21514	1	21630	1	21742	3	22104	4	22195	2	22282	3	22361	0	22440	3
CE	2302057	Barroquinha	13921	0	14016	0	14126	0	14225	0	14323	0	14544	0	14652	0	14765	0	15418	3	15562	0	14476	1	14519	0	14560	1	14771	0	14798	0	14830	0	14854	0	14880	0
CE	2302107	Baturité	29861	5	30139	4	30432	1	30567	0	30836	1	31431	0	31737	1	32034	0	32968	1	33271	0	33321	0	33597	0	33863	0	34512	1	34738	3	34946	1	35154	1	35351	2
CE	2302206	Beberibe	42343	0	43036	0	43509	0	44049	0	44590	0	45816	1	46442	1	47057	0	48201	0	48758	0	49311	0	49846	0	50364	1	51442	1	51890	1	52318	0	52719	0	53110	0
CE	2302305	Bela Cruz	28358	0	28665	4	28862	1	29093	12	29330	7	29856	0	30128	3	30393	4	30687	1	30901	4	30878	1	31072	1	31259	2	31804	3	31955	4	32108	4	32243	2	32378	0
CE	2302404	Boa Viagem	50306	0	50579	1	50808	2	51041	4	51277	2	51802	1	52072	0	52338	0	55728	3	56236	4	52498	3	52667	1	52829	0	53608	1	53731	9	53841	2	53945	2	54049	1
CE	2302503	Brejo Santo	38484	3	38976	0	39483	1	39952	0	40416	4	41467	8	42004	7	42533	2	41040	0	41265	5	45193	4	45708	10	46207	4	47218	4	47647	5	48060	6	48451	8	48830	5
CE	2302602	Camocim	55448	3	56021	0	56378	4	56805	3	57238	2	58214	3	58711	0	59203	0	60784	0	61275	7	60158	1	60520	2	60870	4	61918	5	62207	2	62477	2	62734	2	62985	2
CE	2302701	Campos Sales	25566	0	25776	0	26045	0	26270	0	26494	1	26999	0	27254	0	27512	0	26359	0	26414	1	26506	1	26579	0	26648	1	27030	1	27078	0	27126	3	27167	1	27209	0
CE	2302800	Canindé	69601	0	70531	3	71235	11	71993	11	72752	1	74470	15	75348	28	76212	6	76873	5	77548	12	74473	4	74847	10	75209	2	76439	2	76735	6	77002	12	77261	5	77514	5
CE	2302909	Capistrano	15830	0	15865	1	15884	0	15216	0	15247	0	16339	0	16373	0	16411	0	16963	0	17036	0	17062	0	17134	0	17202	0	17470	0	17532	0	17574	0	17621	0	17668	0
CE	2303006	Caridade	15604	2	15983	0	16271	1	16578	0	16889	0	17588	1	17947	0	18305	1	18911	1	19232	0	20020	1	20359	1	20687	5	21236	2	21527	4	21802	2	22065	1	22320	0
CE	2303105	Cariré	18617	0	18754	1	18798	0	18884	0	18969	0	19162	0	19259	1	19353	1	19099	0	19130	0	18347	2	18369	0	18391	0	18629	0	18640	2	18645	1	18653	0	18660	1
CE	2303204	Caririaçu	25733	5	26274	0	26661	0	27095	2	27523	0	28496	2	28996	3	29486	1	27249	2	27379	0	26393	0	26433	0	26471	1	26821	1	26842	2	26858	1	26876	0	26892	1
CE	2303303	Cariús	18444	0	18557	0	18628	0	18712	0	18800	0	18992	0	19089	0	19184	0	19270	0	19335	0	18567	2	18577	1	18586	0	18815	0	18817	2	18811	1	18807	0	18804	1
CE	2303402	Carnaubal	15230	0	15437	0	15569	0	15722	0	15881	0	16234	0	16418	0	16593	0	16626	0	16760	0	16746	0	16863	0	16975	0	17282	0	17379	0	17459	0	17549	0	17631	0
CE	2303501	Cascavel	57129	0	58270	0	59156	0	60101	2	61041	0	63169	1	64257	1	65328	0	67002	0	67951	2	66142	0	66834	4	67503	2	68926	0	69505	4	70055	3	70574	1	71079	1
CE	2303600	Catarina	15547	0	15992	0	16311	0	16660	1	17013	0	17809	0	18218	1	18625	0	17794	1	18010	0	18745	1	18991	0	19228	0	19676	0	19884	0	20077	0	20269	0	20451	0
CE	2303659	Catunda	9286	0	9339	7	9373	2	9414	1	9453	0	9548	0	9593	2	9641	2	11029	3	11193	0	9952	0	10004	0	10053	0	10218	0	10260	2	10298	0	10331	0	10365	0
CE	2303709	Caucaia	250479	0	260700	13	268442	12	276780	10	285094	8	303970	13	313585	26	323115	26	326811	16	334364	42	325441	28	330855	37	336091	26	344936	18	349559	35	353964	16	358164	11	362223	13
CE	2303808	Cedro	24062	0	24206	0	24300	0	24413	0	24521	0	24773	2	24901	0	25025	0	25469	0	25594	0	24527	0	24576	0	24622	0	24958	0	24988	2	25013	0	25038	1	25063	0
CE	2303907	Chaval	12163	1	12344	0	12501	2	12660	0	12815	1	13165	0	13345	0	13526	2	12609	1	12643	5	12615	0	12650	1	12684	1	12865	0	12886	0	12909	0	12931	1	12952	1
CE	2303931	Choró	12001	1	12145	0	12259	0	12380	1	12500	0	12770	0	12910	0	13041	0	13316	0	13442	0	12853	1	12919	2	12982	1	13195	0	13251	0	13294	2	13340	2	13384	1
CE	2303956	Chorozinho	18707	0	19104	0	19385	0	19698	0	20009	0	20717	0	21083	0	21438	0	18770	0	18759	0	18915	0	18931	0	18947	0	19187	0	19195	0	19193	0	19194	1	19197	1
CE	2304004	Coreaú	19981	1	20267	0	20490	1	20728	0	20961	2	21495	4	21768	1	22033	3	22024	1	22220	3	21954	0	22106	4	22252	1	22653	1	22776	3	22890	5	23000	3	23107	2
CE	2304103	Crateús	70898	29	71327	15	71790	6	72209	7	72618	7	73556	8	74039	18	74506	9	74904	8	75252	9	72812	0	72959	4	73102	3	74103	5	74195	8	74277	4	74350	3	74426	2
CE	2304202	Crato	104646	0	106076	0	107618	2	108999	1	110378	9	113495	15	115085	28	116661	12	115724	12	116758	8	121428	6	122717	7	123963	2	126591	10	127668	5	128687	19	129662	8	130604	9
CE	2304236	Croatá	16064	0	16216	0	16312	0	16428	2	16543	0	16804	4	16936	2	17068	1	18057	2	18247	2	17069	2	17173	1	17272	3	17569	2	17649	1	17728	1	17802	1	17874	2
CE	2304251	Cruz	19779	0	20451	0	20956	1	21499	0	22044	1	23281	0	23909	1	24533	0	23208	0	23543	0	22479	0	22687	0	22887	0	23344	0	23511	0	23680	0	23833	0	23983	0
CE	2304269	Deputado Irapuan Pinheiro	8385	0	8433	0	8469	0	8506	0	8540	0	8628	0	8668	0	8712	0	9508	0	9615	0	9095	0	9150	0	9203	0	9360	0	9404	0	9445	0	9483	0	9521	0
CE	2304277	Ererê	6302	0	6288	0	6268	0	6259	0	6248	0	6216	0	6203	0	6185	0	7242	0	7337	0	6840	0	6882	0	6922	0	7041	0	7074	0	7102	0	7134	0	7163	0
CE	2304285	Eusébio	31500	0	32867	1	33832	3	34913	0	35995	4	38451	1	39696	5	40935	3	40426	8	41308	3	46033	2	47030	1	47993	2	49455	4	50315	5	51129	3	51913	1	52667	0
CE	2304301	Farias Brito	20315	0	20655	1	20881	0	21144	2	21405	2	21999	0	22302	1	22606	2	19687	0	19606	0	19007	0	18932	0	18859	1	19015	4	18942	6	18863	1	18789	2	18720	1
CE	2304350	Forquilha	17488	0	17776	0	17960	0	18177	0	18397	0	18892	0	19146	1	19396	0	21233	0	21604	1	21786	0	22116	2	22435	0	22998	5	23282	5	23543	4	23801	2	24047	3
CE	2304400	Fortaleza	2141402	0	2183609	27	2219836	29	2256235	48	2292539	58	2374944	106	2416919	176	2458545	187	2473614	113	2505554	228	2452185	220	2476589	224	2500194	129	2551806	136	2572113	138	2591411	120	2609716	88	2627482	62
CE	2304459	Fortim	12066	0	12384	1	12583	0	12815	0	13050	0	13592	0	13866	0	14139	0	14825	0	15092	0	14817	1	15029	0	15233	0	15603	0	15782	0	15949	0	16115	1	16272	0
CE	2304509	Frecheirinha	11832	0	12067	0	12283	0	12487	3	12692	5	13165	0	13408	1	13646	0	13389	2	13541	0	12991	0	13080	3	13167	1	13402	6	13476	3	13543	7	13606	1	13669	2
CE	2304608	General Sampaio	4866	0	4780	0	4716	2	4653	0	4582	0	4426	0	4349	2	4270	0	6602	0	6658	0	6218	0	6322	4	6423	0	6591	3	6681	2	6762	1	6845	2	6922	0
CE	2304657	Graça	14813	0	14844	0	14906	2	14951	1	14993	1	15095	1	15143	5	15190	1	15856	1	15952	5	15049	0	15068	1	15085	1	15281	4	15287	1	15297	0	15300	1	15307	0
CE	2304707	Granja	48484	10	49324	6	49954	3	50634	5	51315	8	52858	17	53644	3	54424	7	53486	5	53965	3	52645	4	52223	15	52528	5	53435	4	53687	12	53927	7	54146	2	54365	4
CE	2304806	Granjeiro	5295	0	5370	2	5414	0	5464	0	5519	1	5642	1	5699	0	5767	1	5031	0	4998	0	4629	0	4590	0	4551	0	4569	0	4526	0	4497	0	4459	0	4425	0
CE	2304905	Groaíras	8741	0	8820	0	8879	0	8944	0	9007	0	9154	0	9231	1	9303	1	9865	0	9968	1	10228	0	10339	0	10445	0	10668	2	10764	2	10846	0	10931	1	11012	0
CE	2304954	Guaiúba	19884	0	20170	0	20371	0	20598	0	20825	0	21339	0	21602	0	21858	0	23502	0	23854	1	24091	0	24414	1	24727	1	25310	0	25581	2	25844	1	26091	1	26331	2
CE	2305001	Guaraciaba do Norte	35037	0	35537	0	36030	0	36494	3	36953	0	38000	0	38531	1	39054	1	38123	1	38406	0	37775	1	37986	0	38189	0	38832	0	38997	0	39152	0	39301	0	39445	1
CE	2305100	Guaramiranga	5714	0	5759	0	5803	0	5846	0	5884	0	5979	0	6027	0	6071	0	4227	0	4076	0	4164	1	4059	0	3956	0	3909	0	3813	0	3719	0	3632	0	3547	0
CE	2305209	Hidrolândia	17687	0	17646	0	17642	0	17619	0	17600	0	17555	0	17529	0	17509	0	19103	0	19254	0	19325	0	19439	1	19548	0	19882	0	19968	0	20053	1	20136	2	20215	1
CE	2305233	Horizonte	33790	0	35695	3	37054	0	38567	0	40078	1	43507	1	45251	1	46981	0	52488	0	54362	2	55187	2	56830	1	58418	0	60584	0	62004	1	63371	2	64673	1	65928	1
CE	2305266	Ibaretama	12561	0	12812	1	12834	0	12965	0	13090	0	13383	1	13528	0	13674	0	13156	0	13198	1	12922	0	12950	0	12977	0	13155	0	13170	0	13188	0	13203	0	13218	1
CE	2305308	Ibiapina	22157	0	22407	0	22605	1	22815	1	23020	0	23488	0	23727	0	23967	1	23961	0	24122	0	23808	1	23935	1	24058	0	24458	0	24555	1	24651	3	24739	0	24825	0
CE	2305332	Ibicuitinga	9435	0	9529	0	9611	0	9692	0	9769	0	9958	0	10053	0	10147	0	11589	0	11797	0	11335	0	11481	1	11622	0	11890	0	12014	0	12134	0	12242	0	12350	0
CE	2305357	Icapuí	16052	0	16343	0	16556	0	16790	0	17022	0	17552	1	17821	0	18084	0	19089	0	19381	0	18392	0	18572	1	18746	0	19129	0	19274	0	19420	0	19554	0	19685	0
CE	2305407	Icó	62521	0	62744	0	62954	2	63156	2	63355	0	63808	1	64040	1	64267	1	65377	0	65607	1	65456	0	65682	2	65900	1	66885	0	67048	4	67203	2	67345	2	67486	4
CE	2305506	Iguatu	85615	0	86978	3	87712	3	88686	2	89654	2	91861	3	92983	2	94099	3	96201	7	97202	7	96495	1	97331	2	98138	3	100053	4	100742	4	101388	3	102013	3	102614	5
CE	2305605	Independência	25262	2	25399	0	25520	1	25638	0	25762	0	26032	0	26171	0	26310	0	26240	1	26316	2	25573	1	25597	1	25620	0	25946	0	25956	1	25958	0	25962	2	25967	1
CE	2305654	Ipaporanga	11247	1	11287	0	11331	0	11372	0	11413	1	11498	2	11542	1	11583	0	11729	0	11772	0	11343	0	11351	1	11358	0	11500	0	11500	2	11502	1	11499	2	11499	3
CE	2305704	Ipaumirim	11539	0	11545	0	11589	0	11621	0	11643	0	11699	0	11726	0	11758	2	11966	0	11999	0	12009	0	12046	0	12080	0	12256	0	12282	0	12307	0	12327	0	12349	1
CE	2305803	Ipu	39078	0	39442	0	39789	0	40123	0	40456	3	41202	4	41583	10	41266	6	40841	4	41048	2	40296	1	40440	5	40579	2	41190	3	41296	3	41397	1	41485	3	41576	3
CE	2305902	Ipueiras	38219	1	38586	5	38876	3	39179	4	39487	0	40173	2	40524	4	40872	6	39220	5	39289	5	37862	8	37809	9	37758	2	38159	3	38094	3	38023	1	37957	3	37896	4
CE	2306009	Iracema	13155	0	13036	0	12977	0	12891	0	12805	0	12617	0	12518	1	12419	0	14943	0	15114	0	13722	1	13766	1	13808	0	14011	2	14042	0	14077	0	14098	0	14125	0
CE	2306108	Irauçuba	19560	0	19860	1	20066	0	20301	0	20534	1	21064	1	21338	1	21606	0	22978	1	23309	0	22324	0	22537	0	22742	3	23202	1	23381	3	23544	1	23704	1	23858	0
CE	2306207	Itaiçaba	6579	0	6684	1	6767	0	6853	0	6938	0	7133	0	7230	0	7329	0	7833	0	7952	0	7316	0	7373	0	7428	0	7567	0	7611	0	7658	0	7698	0	7738	0
CE	2306256	Itaitinga	29217	0	30003	1	30563	1	31184	0	31808	0	33224	0	33945	3	34651	5	32382	1	32676	3	35817	2	36324	1	36814	0	37705	2	38136	1	38542	3	38933	1	39310	0
CE	2306306	Itapagé	41093	0	41948	4	42662	1	43386	1	44109	0	45757	2	46598	6	47429	2	46989	1	47356	5	48350	2	48908	2	49130	3	50211	8	50676	0	51114	5	51538	1	51945	2
CE	2306405	Itapipoca	94369	0	96436	4	97969	3	99639	2	101304	0	105085	1	107013	1	108923	1	112662	1	114444	1	116065	2	117720	2	119320	5	122220	10	123622	8	124963	16	126234	12	127465	9
CE	2306504	Itapiúna	16276	2	16667	1	16996	0	17139	0	17460	0	18212	0	18595	0	18965	0	18390	0	18609	0	18626	0	18821	0	19009	0	19409	1	19577	0	19729	2	19872	0	20014	0
CE	2306553	Itarema	30347	0	30953	0	31358	0	31825	0	32293	2	33354	0	33893	0	34435	0	35988	0	36541	0	37471	1	38018	0	38547	0	39494	0	39957	0	40399	0	40822	0	41230	0
CE	2306603	Itatira	15541	0	15735	1	15896	0	16064	2	16227	0	16598	0	16792	2	16975	1	18579	0	18879	0	18894	0	19152	0	19401	0	19861	0	20075	0	20287	1	20484	1	20675	1
CE	2306702	Jaguaretama	18024	0	18101	0	18115	0	18160	0	18202	0	18302	0	18355	0	18404	0	18389	0	18409	0	17863	1	17851	0	17839	0	18040	0	18013	0	17997	0	17977	0	17958	0
CE	2306801	Jaguaribara	8730	0	8851	0	8941	0	9044	0	9141	1	9363	0	9478	0	9591	0	10251	0	10397	0	10399	0	10528	0	10652	0	10892	0	10999	0	11102	0	11200	0	11295	0
CE	2306900	Jaguaribe	35062	0	35384	0	35636	0	35859	0	36123	0	36721	0	37032	1	37334	0	36385	0	36491	0	34409	0	34362	1	34317	0	34683	0	34630	0	34563	0	34503	1	34448	0
CE	2307007	Jaguaruana	29735	1	30203	3	30538	5	30911	0	31285	0	32126	0	32557	0	32983	0	32134	0	32351	3	32236	1	32428	1	32614	1	33174	1	33325	0	33468	2	33607	3	33740	1
CE	2307106	Jardim	26414	0	26770	1	26931	0	27168	0	27409	2	27947	0	28223	0	28495	0	26584	0	26578	0	26688	0	26710	0	26730	2	27067	0	27073	5	27074	1	27074	2	27076	4
CE	2307205	Jati	7265	0	7313	0	7350	0	7389	1	7430	0	7519	1	7562	0	7608	0	7501	0	7506	1	7660	1	7691	0	7647	0	7764	1	7783	0	7811	1	7827	1	7847	4
CE	2307254	Jijoca de Jericoacoara	12089	0	12843	0	13389	0	13992	0	14597	0	15961	0	16660	0	17348	0	16447	0	16877	0	17002	0	17380	0	17744	0	18292	0	18618	0	18923	0	19224	0	19510	0
CE	2307304	Juazeiro do Norte	212133	7	216561	11	220249	6	224013	15	227774	40	236295	28	240640	38	244942	31	246515	15	249831	22	249939	12	252841	7	255648	7	261289	11	263728	12	266043	10	268248	5	270383	16
CE	2307403	Jucás	22632	0	22800	0	22956	1	23104	0	23252	0	23592	1	23763	3	23937	1	23654	1	23735	2	23807	0	23898	0	23985	1	24351	0	24421	1	24485	0	24540	0	24597	3
CE	2307502	Lavras da Mangabeira	31203	0	31151	0	31296	0	31342	0	31384	0	31483	3	31535	3	31590	1	30612	1	30527	1	31090	0	31082	0	31073	0	31435	3	31414	3	31383	3	31359	1	31335	2
CE	2307601	Limoeiro do Norte	49620	0	50547	0	51289	0	52060	0	52833	0	54581	0	55474	0	56361	0	55539	0	56101	0	56264	0	56774	0	56255	0	57372	0	57785	2	58179	0	58552	0	58915	0
CE	2307635	Madalena	14864	0	15119	1	15329	0	15545	0	15756	0	16247	1	16496	1	16737	0	17636	0	17769	0	18088	1	18336	0	18575	0	19017	0	19225	0	19422	0	19616	0	19800	0
CE	2307650	Maracanaú	179732	0	176741	7	184481	2	186690	5	188882	6	193879	7	196422	20	198944	14	199808	6	201690	37	209057	29	211267	12	213404	13	217922	9	219769	19	221524	13	223188	7	224804	6
CE	2307700	Maranguape	88135	0	89744	4	91593	3	93196	0	94796	1	98428	0	100279	2	102111	6	108525	0	110524	3	113561	6	115465	7	117306	3	120405	4	122034	6	123583	7	125058	5	126486	6
CE	2307809	Marco	20427	1	20386	2	20363	4	20347	1	20316	2	20250	2	20223	4	20189	2	24250	3	24623	6	24703	0	25032	2	25349	1	25944	2	26221	2	26484	0	26738	0	26981	2
CE	2307908	Martinópole	8602	1	8872	2	9055	4	9268	1	9476	2	9955	0	10198	2	10435	0	10892	1	11103	0	10214	0	10338	0	10458	2	10693	1	10794	1	10896	0	10990	0	11082	0
CE	2308005	Massapê	29574	0	30240	1	30813	0	31387	0	31963	0	33261	3	33925	0	34579	4	34874	3	35379	6	35191	3	35623	4	36040	5	36854	6	37215	2	37566	3	37892	2	38210	3
CE	2308104	Mauriti	42399	1	43034	0	43503	4	41829	5	42316	5	43419	7	43977	1	44536	0	43871	6	44214	4	44240	5	44543	7	44836	4	45640	14	45888	9	46118	9	46335	3	46548	6
CE	2308203	Meruoca	11339	0	11453	0	11526	0	11613	0	11702	0	11897	1	11999	1	12098	0	12656	0	12772	0	13693	0	13874	0	14049	2	14377	0	14531	0	14676	0	14814	1	14948	0
CE	2308302	Milagres	26959	0	27324	0	27543	2	29999	0	30293	3	30965	5	31309	3	31643	0	27861	0	28076	3	28316	0	28259	5	28204	0	28487	6	28422	6	28356	1	28292	1	28231	5
CE	2308351	Milhã	13028	0	13129	0	13240	0	13560	1	13658	0	13880	0	13991	0	14105	1	14691	0	14828	1	13086	0	13074	0	13062	0	13207	0	13193	0	13176	1	13152	0	13136	0
CE	2308377	Miraíma	11417	0	11580	3	11704	7	11836	2	11969	0	12273	0	12427	1	12575	2	12625	1	12730	1	12800	0	12907	1	13009	0	13259	1	13348	2	13428	1	13507	0	13583	1
CE	2308401	Missão Velha	32586	0	32577	0	33291	0	33622	0	33949	1	34689	2	35069	4	35441	3	34926	3	35128	2	34274	3	34404	4	34529	3	35056	8	35152	7	35245	6	35326	6	35409	5
CE	2308500	Mombaça	41215	0	41249	0	41298	2	41334	4	41368	0	41451	0	41495	0	41540	7	46252	2	46733	3	42690	0	42793	0	42891	0	43493	1	43567	0	43621	1	43678	1	43735	6
CE	2308609	Monsenhor Tabosa	16344	3	16441	3	16515	0	16597	0	16677	2	16855	0	16949	0	17045	0	17114	0	17173	0	16705	1	16733	0	16760	0	16984	0	17001	1	17015	1	17025	1	17038	0
CE	2308708	Morada Nova	64400	0	65066	0	65554	0	66092	0	66627	0	67839	0	68455	0	69071	2	63296	0	63125	0	62065	0	61886	1	61713	0	62287	0	62095	0	61907	0	61722	0	61548	0
CE	2308807	Moraújo	7046	0	7112	0	7206	2	7285	0	7360	1	7527	2	7619	2	7702	1	8406	1	8539	2	8070	0	8149	0	8225	1	8393	0	8459	1	8519	1	8579	1	8636	0
CE	2308906	Morrinhos	17928	0	18336	1	18640	3	18975	1	19306	2	20058	1	20443	11	20820	6	22269	0	22697	7	20700	2	20913	2	21119	0	21561	0	21743	7	21905	1	22067	3	22222	0
CE	2309003	Mucambo	13811	1	14030	0	14203	2	14385	1	14564	3	14975	3	15186	5	15396	1	14481	4	14535	2	14102	1	14125	0	14146	1	14335	2	14349	3	14359	3	14367	4	14377	3
CE	2309102	Mulungu	8897	0	9023	0	9119	0	9222	0	9325	0	9558	0	9675	0	9804	0	11642	0	11915	0	11485	2	11684	0	11876	0	12196	1	12368	0	12528	0	12682	0	12831	1
CE	2309201	Nova Olinda	12077	1	12166	3	12231	0	12301	0	12369	2	12531	0	12612	1	12689	2	13522	1	13659	3	14256	2	14424	3	14586	2	14908	2	15048	2	15182	5	15310	1	15433	1
CE	2309300	Nova Russas	29347	0	29436	6	29520	3	29604	1	29685	3	29870	3	29964	9	30057	6	31770	2	32014	7	30965	2	31090	5	31210	5	31692	2	31788	3	31873	0	31954	1	32035	0
CE	2309409	Novo Oriente	26119	1	25958	1	25945	1	25864	0	25783	3	25600	4	25506	0	25415	1	28485	2	28705	1	27453	0	27556	0	27655	0	28075	1	28153	0	28219	1	28288	0	28353	0
CE	2309458	Ocara	21584	0	21706	1	21953	0	22125	1	22297	0	22687	0	22884	0	23084	0	24371	0	24635	0	24007	0	24193	0	24373	0	24829	1	24979	0	25123	2	25261	0	25394	0
CE	2309508	Orós	22023	0	21937	1	22023	0	22023	0	22023	2	22024	1	22024	1	22028	0	21824	4	21780	2	21389	1	21341	0	21294	1	21503	1	21448	0	21395	2	21342	0	21292	1
CE	2309607	Pacajus	44070	0	45307	0	46654	2	47849	0	49044	1	51758	1	53142	0	54508	3	58281	0	59694	0	61838	1	63202	3	64521	0	66510	1	67686	1	68808	4	69877	1	70911	0
CE	2309706	Pacatuba	51696	0	53593	1	54718	1	56123	1	57526	0	60699	1	62322	1	63925	1	70018	0	71837	1	72299	3	73881	3	75411	0	77723	1	79081	4	80387	4	81627	1	82824	3
CE	2309805	Pacoti	10929	0	11017	0	11102	0	11187	0	11264	0	11449	0	11545	0	11638	0	11473	0	11524	0	11607	0	11646	0	11684	0	11857	0	11886	1	11909	0	11936	1	11960	0
CE	2309904	Pacujá	5653	0	5724	0	5789	0	5853	0	5915	0	6058	0	6132	0	6204	0	6184	0	6235	2	5986	0	6012	1	6037	2	6131	1	6148	0	6166	0	6186	2	6202	0
CE	2310001	Palhano	8166	0	8178	0	8212	0	8232	0	8252	0	8307	0	8331	0	8348	0	9173	0	9271	0	8866	0	8920	0	8972	0	9126	0	9166	0	9210	0	9248	1	9285	0
CE	2310100	Palmácia	9859	0	9982	0	9777	0	9739	1	9707	0	9623	0	9581	0	9537	1	10755	0	10833	2	12005	0	12170	0	12330	0	12624	1	12762	0	12896	0	13022	0	13145	0
CE	2310209	Paracuru	27541	1	28314	0	28931	0	29573	0	30217	0	31678	0	32418	0	33153	1	32116	1	32554	0	31636	3	31951	0	32255	0	32919	1	33181	0	33429	0	33665	1	33894	0
CE	2310258	Paraipaba	25462	0	26004	0	26653	1	27209	0	27759	0	29012	0	29653	0	30292	0	29503	1	29896	0	30041	2	30393	0	30733	0	31413	0	31704	0	31992	0	32256	0	32515	0
CE	2310308	Parambu	32302	1	32531	1	32770	0	32988	0	33204	3	33694	2	33949	1	34191	4	31983	2	32232	5	31309	0	31233	3	31160	1	31462	0	31383	2	31295	2	31213	0	31137	0
CE	2310407	Paramoti	10970	0	11031	0	11084	0	11131	1	11182	0	11299	0	11355	0	11414	0	12032	0	12126	1	11308	0	11334	0	11360	1	11517	0	11534	0	11553	0	11564	0	11578	0
CE	2310506	Pedra Branca	40742	0	40958	1	41150	2	41339	2	41528	0	41961	1	42177	2	42394	0	42055	0	42148	1	41890	1	41979	0	42064	0	42643	0	42698	1	42751	0	42795	3	42841	0
CE	2310605	Penaforte	7017	0	7086	0	7144	0	7196	0	7256	0	7385	0	7445	0	7512	0	8067	1	8170	1	8226	1	8319	0	8483	0	8666	0	8742	0	8817	1	8888	0	8956	1
CE	2310704	Pentecoste	32600	0	32514	2	32675	1	32707	0	32742	2	32818	0	32856	0	32894	1	34955	0	35165	0	35400	0	35615	0	35823	0	36442	1	36615	0	36777	2	36928	2	37077	2
CE	2310803	Pereiro	15225	0	15197	1	15314	0	15357	0	15403	0	15496	0	15546	0	15591	1	15784	0	15830	1	15757	0	15798	0	15838	0	16063	0	16092	2	16125	1	16139	0	16163	0
CE	2310852	Pindoretama	14951	0	15375	1	15686	1	16026	0	16365	0	17138	1	17530	2	17918	0	18022	0	18322	0	18683	1	18970	0	19247	0	19733	0	19979	2	20208	0	20430	1	20644	0
CE	2310902	Piquet Carneiro	13131	0	13131	0	13132	0	13137	0	13140	0	13145	0	13158	0	13167	0	15449	0	15669	0	15467	0	15647	0	15820	0	16169	0	16320	0	16466	0	16599	0	16731	0
CE	2310951	Pires Ferreira	8643	0	8539	0	8471	0	8390	0	8305	0	8126	0	8027	0	8647	0	9812	1	9857	1	10216	0	10292	0	10365	0	10556	0	10619	0	10673	0	10730	0	10784	0
CE	2311009	Poranga	11737	0	11819	0	11881	0	11947	0	12013	0	12167	0	12239	0	12314	0	12308	0	12360	0	12001	0	12022	2	12041	0	12203	0	12215	0	12221	0	12234	0	12243	1
CE	2311108	Porteiras	15658	0	15736	1	15791	0	15852	0	15913	0	16056	0	16126	0	16192	1	15127	1	15058	0	15061	0	15016	0	14971	1	15108	5	15058	2	15010	0	14965	0	14921	4
CE	2311207	Potengi	9138	0	9212	0	9346	0	9443	0	9540	0	9759	1	9870	0	9982	1	10058	0	10141	0	10276	1	10364	0	10448	0	10651	0	10725	0	10789	1	10856	0	10918	1
CE	2311231	Potiretama	5768	0	5751	0	5768	0	5768	0	5767	0	5764	0	5762	0	5765	0	6792	0	6896	0	6126	0	6154	0	6181	0	6278	0	6295	0	6316	0	6337	0	6356	0
CE	2311264	Quiterianópolis	18355	2	18517	3	18699	2	18858	0	19020	1	19381	1	19566	0	19750	2	20979	0	21229	2	19921	0	20042	1	20158	0	20505	0	20599	0	20692	0	20777	0	20860	1
CE	2311306	Quixadá	69654	0	70494	1	71382	0	72177	0	72979	0	74791	0	75720	1	76631	1	79505	1	80443	1	80604	2	81445	3	82258	0	83990	0	84689	3	85355	1	85991	2	86605	1
CE	2311355	Quixelô	15596	0	15589	0	15587	1	15564	0	15557	0	15546	0	15538	0	15525	0	16222	0	16271	0	15000	0	14955	0	14911	1	15046	0	14999	0	14949	1	14903	0	14860	1
CE	2311405	Quixeramobim	59235	0	58898	0	59269	2	59187	0	59195	0	59235	0	59239	1	59261	0	72951	0	73521	0	71887	0	72866	0	73812	0	75565	2	76397	2	77183	1	77931	1	78658	1
CE	2311504	Quixeré	16862	0	17230	0	17502	1	17807	0	18103	0	18781	0	19128	0	19468	0	19517	0	19791	0	19412	0	19608	0	20810	0	21241	0	21408	0	21571	1	21728	0	21876	0
CE	2311603	Redenção	24993	0	25269	3	25465	1	25683	0	25899	0	26393	0	26646	1	26892	0	26624	1	26772	0	26415	0	26540	1	26660	0	27088	1	27182	3	27275	4	27358	0	27441	1
CE	2311702	Reriutaba	21224	0	21691	0	22046	1	22431	1	22815	1	23678	0	24123	4	24555	3	19626	1	19443	1	19455	0	19315	1	19179	1	19281	1	19146	4	19017	5	18889	2	18769	2
CE	2311801	Russas	57320	0	58607	2	59581	2	60631	1	61677	2	64057	0	65268	2	66471	3	67023	1	67959	1	69833	2	70794	1	71723	2	73436	4	74253	2	75025	2	75762	0	76475	1
CE	2311900	Saboeiro	16226	0	16296	0	16388	0	16463	2	16536	0	16708	1	16793	0	16874	1	16806	1	16859	0	15752	0	15716	0	15681	0	15835	0	15795	0	15752	0	15715	1	15678	1
CE	2311959	Salitre	13925	0	14069	2	14195	0	14317	0	14444	2	14729	1	14871	2	15013	1	16586	0	16838	0	15453	0	15571	1	15684	0	15976	2	16070	1	16161	0	16248	0	16331	0
CE	2312007	Santana do Acaraú	26198	0	26654	0	26990	1	27351	0	27719	1	28548	2	28972	3	29394	2	30041	0	30416	2	29946	1	30234	0	30512	1	31133	0	31374	0	31600	1	31814	1	32023	4
CE	2312106	Santana do Cariri	16847	0	17012	0	17149	0	17293	3	17433	3	17752	1	17914	5	18076	0	18242	0	18363	1	17170	0	17195	2	17219	1	17445	0	17458	1	17471	0	17479	1	17489	2
CE	2312205	Santa Quitéria	42375	0	42586	1	42775	3	42959	0	43148	1	43567	0	43783	1	43994	0	44864	1	45081	4	42763	2	42793	3	42822	4	43358	4	43362	2	43361	2	43359	1	43360	3
CE	2312304	São Benedito	39894	0	40263	0	40566	1	40878	1	41191	1	41897	1	42255	1	42614	2	44929	0	45410	1	44178	0	44507	2	44825	0	45653	0	45922	0	46178	0	46414	0	46648	0
CE	2312403	São Gonçalo do Amarante	35608	0	36300	1	36937	0	37554	0	38175	2	39566	2	40282	0	40987	1	42311	1	42964	0	43890	1	44526	2	45141	1	46247	2	46786	5	47301	0	47791	0	48265	1
CE	2312502	São João do Jaguaribe	8650	0	8714	0	8782	0	8847	0	8904	0	9046	0	9117	0	9192	0	8521	0	8496	0	7900	0	7843	0	7788	0	7829	0	7778	1	7718	0	7670	0	7621	0
CE	2312601	São Luís do Curu	11497	0	11602	0	11682	1	11772	0	11858	2	12053	1	12153	0	12248	0	12519	0	12619	2	12332	0	12397	1	12459	0	12663	0	12716	1	12761	0	12805	0	12849	1
CE	2312700	Senador Pompeu	27225	0	27304	0	27358	0	27234	0	27305	0	27440	1	27512	1	27582	0	25069	1	25260	0	26469	0	26425	1	26382	0	26656	0	26599	1	26552	1	26496	1	26447	0
CE	2312809	Senador Sá	5605	1	5633	1	5693	1	5736	0	5782	1	5874	1	5923	1	5975	0	6575	0	6667	0	6852	2	6948	1	7041	2	7210	0	7294	0	7368	0	7442	1	7513	0
CE	2312908	Sobral	155276	0	158515	0	161123	5	163835	0	166543	3	172685	9	175818	17	178915	22	180046	40	182430	37	188233	40	190724	42	193134	22	197663	26	199764	14	201770	12	203682	9	205529	2
CE	2313005	Solonópole	16902	0	16975	0	17033	0	17181	0	17245	0	17386	2	17458	0	17532	0	17943	0	18025	0	17665	0	17718	0	17768	1	18025	0	18059	0	18098	0	18127	2	18158	0
CE	2313104	Tabuleiro do Norte	27098	0	27343	0	27513	0	27710	0	27907	1	28346	2	28568	0	28797	0	29369	2	29577	0	29204	0	29366	1	29522	0	30018	1	30146	0	30264	0	30378	1	30489	0
CE	2313203	Tamboril	25973	0	25928	5	25915	0	25887	3	25856	0	25794	3	25760	1	25726	0	26650	3	26859	3	25451	0	25424	3	25397	0	25675	1	25635	3	25603	0	25560	1	25525	3
CE	2313252	Tarrafas	9213	0	9144	0	9027	0	8934	0	8849	0	8648	0	8549	0	8438	0	8937	0	8901	0	8910	0	8887	1	8865	1	8949	0	8924	0	8901	0	8875	0	8852	0
CE	2313302	Tauá	51948	0	52005	2	52078	1	52135	1	52191	1	52329	0	52400	7	52460	2	56202	2	56637	1	55716	3	56017	2	56307	2	57246	0	57479	1	57708	1	57914	1	58119	1
CE	2313351	Tejuçuoca	13519	0	13734	1	13880	0	14049	1	14216	2	14595	1	14785	3	14976	1	16056	0	16177	3	16827	0	17081	2	17643	0	18083	2	18306	5	18516	3	18709	0	18902	1
CE	2313401	Tianguá	58069	0	59744	0	61031	3	62402	0	63773	5	66880	2	68466	6	70032	1	67663	2	68591	6	68892	1	69723	3	70527	1	72110	0	72806	3	73476	1	74107	0	74719	1
CE	2313500	Trairi	44527	0	45528	0	46250	1	47049	0	47849	1	49654	0	50575	1	51491	1	50788	0	51391	1	51422	0	51952	1	52464	0	53561	2	54004	0	54422	1	54820	2	55207	1
CE	2313559	Tururu	11498	0	11670	1	11828	1	11988	0	12139	0	12488	0	12665	0	12847	0	14057	0	14302	0	14408	0	14632	0	14848	0	15224	0	15411	0	15597	0	15768	0	15935	0
CE	2313609	Ubajara	27095	0	27452	0	27879	1	28243	1	28605	1	29426	1	29844	1	30263	0	30885	2	31247	0	31787	1	32148	0	32496	0	33205	0	33513	3	33796	4	34068	1	34332	6
CE	2313708	Umari	7435	0	7392	0	7339	0	7292	0	7245	0	7147	0	7092	0	7037	0	7855	0	7889	0	7545	1	7554	0	7562	0	7660	3	7657	0	7664	0	7668	0	7671	0
CE	2313757	Umirim	17343	1	17587	0	17766	0	17963	0	18154	0	18603	1	18827	1	19053	0	18901	0	19035	0	18802	0	18914	1	19023	0	19349	0	19438	2	19526	2	19602	3	19679	4
CE	2313807	Uruburetama	16444	0	16810	1	17061	0	17347	1	17628	0	18278	0	18609	1	18936	1	20253	0	20624	0	19765	0	20031	0	20289	1	20768	1	20993	1	21208	0	21411	0	21609	3
CE	2313906	Uruoca	11479	0	11630	0	11745	1	11866	2	11986	4	12267	0	12410	0	12547	2	13613	3	13819	4	12883	0	12991	0	13096	0	13348	3	13434	0	13517	0	13600	2	13677	1
CE	2313955	Varjota	16593	0	16980	0	17251	1	17557	2	17864	1	18556	1	18904	4	19249	2	17704	0	17800	6	17593	4	17670	2	17745	1	18024	1	18085	2	18137	2	18188	1	18239	1
CE	2314003	Várzea Alegre	34844	0	35230	1	35583	1	35932	2	36269	1	37043	0	37441	2	37833	1	39379	1	39810	1	38434	1	38698	0	38952	1	39651	1	39867	13	40065	3	40255	4	40440	6
CE	2314102	Viçosa do Ceará	45427	0	45925	4	46389	11	46830	3	47276	6	48283	1	48800	3	49306	2	55670	1	56670	3	54955	6	55687	5	56394	1	57719	3	58337	3	58927	6	59487	5	60030	4
RN	2400109	Acari	11189	0	11196	0	11234	0	11241	0	11262	0	11300	0	11325	0	11350	0	11222	0	11223	0	11035	0	11024	0	11012	0	11355	0	11348	0	11342	0	11338	0	11333	0
RN	2400208	Açu	47904	2	48380	2	48808	0	49232	0	49653	2	50607	1	51092	3	51572	2	52824	3	53279	4	53227	5	53636	6	54031	6	56354	6	56829	10	57292	0	57743	2	58183	7
RN	2400307	Afonso Bezerra	10867	0	10873	0	10900	1	10910	0	10919	0	10953	0	10964	0	10976	0	10628	0	10599	1	10844	0	10843	0	10841	0	11191	0	11199	1	11201	1	11207	0	11211	0
RN	2400406	Água Nova	2678	0	2723	0	2755	0	2793	0	2827	0	2908	0	2952	0	2987	0	2929	0	2962	0	2980	0	3004	0	3026	0	3156	1	3187	0	3209	1	3235	0	3260	0
RN	2400505	Alexandria	13772	0	13618	1	13603	0	13524	1	13444	1	13267	0	13177	0	13087	0	14127	0	14153	0	13507	0	13487	0	13467	0	13878	0	13862	0	13854	0	13839	0	13827	0
RN	2400604	Almino Afonso	5195	0	5097	0	5090	0	5039	0	4991	0	4880	0	4821	0	4757	0	5087	0	5073	0	4871	0	4847	0	4823	0	4945	0	4922	0	4897	0	4876	0	4854	0
RN	2400703	Alto do Rodrigues	9499	0	9655	0	9762	0	9885	0	10008	0	10283	0	10423	0	10558	0	11817	1	12049	0	12305	0	12521	0	12729	0	13440	0	13682	1	13917	0	14143	0	14365	0
RN	2400802	Angicos	11626	0	11601	0	11621	0	11616	0	11601	0	11587	0	11581	1	11573	0	11544	0	11517	1	11549	0	11544	0	11538	0	11905	0	11908	1	11905	1	11908	0	11909	0
RN	2400901	Antônio Martins	6757	1	6646	0	6585	0	6509	0	6428	0	6250	0	6159	0	6072	0	7205	0	7244	0	6907	0	6919	0	6930	0	7172	0	7186	0	7203	0	7221	0	7237	0
RN	2401008	Apodi	34174	0	34500	0	34806	0	35099	0	35391	0	36052	0	36389	1	36722	0	35648	0	35767	0	34763	0	34809	0	34852	0	36049	0	36120	1	36189	0	36257	0	36323	0
RN	2401107	Areia Branca	22530	0	22723	0	22806	0	22932	0	23063	0	23351	0	23501	0	23646	0	25147	0	25392	0	25315	1	25529	0	25736	0	26868	0	27117	0	27358	1	27176	0	27401	0
RN	2401206	Arês	11323	1	11349	2	11363	0	11375	0	11401	1	11439	0	11458	1	11481	1	12611	0	12729	0	12924	0	13047	0	13166	0	13764	0	13902	0	14043	1	14176	0	14307	0
RN	2401305	Augusto Severo	9024	0	9028	0	9053	0	9064	0	9070	0	9098	0	9111	0	9121	0	9194	0	9208	0	9289	0	9310	0	9330	0	9660	0	9691	0	9717	0	9742	0	9768	0
RN	2401404	Baía Formosa	7821	0	7877	0	7948	0	8004	0	8063	0	8196	0	8265	0	8332	0	8726	0	8810	0	8573	0	8631	0	8687	0	9048	0	9120	0	9183	0	9247	0	9309	0
RN	2401453	Baraúna	18922	1	19076	0	19649	0	19985	0	20322	0	21083	0	21470	0	21859	0	23860	1	24348	2	24182	0	24586	0	24977	1	26347	2	26800	1	27235	2	27667	0	28085	0
RN	2401503	Barcelona	3990	0	4035	0	4058	0	4094	0	4125	0	4198	0	4237	0	4272	0	4040	0	4049	0	3950	0	3947	0	3944	0	4067	0	4069	0	4061	0	4065	0	4064	0
RN	2401602	Bento Fernandes	4709	0	4761	0	4758	0	4785	0	4810	0	4866	0	4889	0	4926	0	5158	1	5203	0	5113	0	5145	0	5175	0	5385	0	5423	0	5460	0	5493	0	5527	0
RN	2401651	Bodó	2775	0	2775	0	2775	0	2775	0	2775	0	2775	0	2775	0	2783	0	2611	0	2599	0	2425	0	2399	0	2373	1	2412	0	2390	0	2359	0	2332	0	2307	0
RN	2401701	Bom Jesus	8608	0	8751	1	8904	0	9044	0	9179	0	9491	0	9651	0	9813	0	8721	0	8730	0	9440	1	9504	0	9566	1	9965	1	10036	0	10112	0	10185	0	10254	0
RN	2401800	Brejinho	10317	0	10591	0	10798	0	11020	0	11244	0	11746	0	12005	0	12263	0	11476	0	11582	0	11577	0	11675	0	11769	0	12286	0	12399	0	12510	0	12616	0	12720	1
RN	2401859	Caiçara do Norte	5842	0	5842	0	5849	0	5867	0	5878	0	5887	0	5896	0	5906	0	6582	0	6652	0	6016	0	6030	0	6043	0	6257	0	6566	0	6589	0	6606	0	6624	0
RN	2401909	Caiçara do Rio do Vento	2867	0	2905	0	2915	1	2946	1	2971	0	3027	0	3054	0	3072	0	3158	0	3203	0	3308	1	3342	0	3375	0	3531	0	3570	0	3606	0	3645	0	3680	0
RN	2402006	Caicó	57002	0	57652	0	58339	0	58966	1	59581	0	60987	0	61705	2	62409	0	62497	0	63016	0	62709	0	63148	0	63571	2	66246	1	66756	0	67260	1	67747	0	68222	0
RN	2402105	Campo Redondo	9201	0	9154	0	9163	0	9154	0	9149	0	9109	0	9094	0	9074	0	10793	0	10944	0	10266	0	10348	0	10427	2	10879	0	10972	0	11069	0	11156	0	11244	0
RN	2402204	Canguaretama	27011	4	27463	1	27872	1	28272	0	28672	0	29574	0	30037	1	30494	0	30237	0	30541	0	30916	0	31216	2	31506	1	32945	0	33293	1	33624	1	33949	1	34267	0
RN	2402303	Caraúbas	18810	0	18613	0	18507	0	18367	0	18224	0	17910	0	17748	0	17582	1	20333	0	20473	0	19576	0	19635	0	19692	1	20414	1	21750	0	20565	3	20636	2	20707	3
RN	2402402	Carnaúba dos Dantas	6572	2	6686	0	6778	0	6873	0	6967	0	7184	0	7292	1	7407	0	7041	0	7091	0	7429	0	7495	0	7559	0	7896	0	7974	0	8046	0	8117	0	8188	0
RN	2402501	Carnaubais	8192	0	8273	0	8329	1	8392	0	8458	0	8598	0	8674	0	8744	0	9578	0	9710	0	9762	0	9883	1	10000	0	10491	0	10630	0	10763	0	10592	0	10715	0
RN	2402600	Ceará-Mirim	62424	13	63477	2	64582	8	65586	3	66586	1	68857	2	70014	2	71149	1	67416	1	67871	0	68141	2	68580	2	69005	3	71856	0	72371	1	72881	0	73370	1	73849	1
RN	2402709	Cerro Corá	10839	0	10879	0	10902	0	10937	0	10966	0	11035	0	11070	0	11111	0	11207	0	11224	0	10916	0	10922	0	10928	0	11292	0	11304	0	11321	0	11331	0	11344	0
RN	2402808	Coronel Ezequiel	5409	0	5347	0	5302	0	5254	0	5209	0	5098	0	5040	0	4981	0	5404	0	5401	0	5405	0	5405	0	5405	0	5580	0	5582	0	5589	0	5590	0	5593	0
RN	2402907	Coronel João Pessoa	4703	0	4703	0	4703	0	4702	0	4700	0	4695	1	4694	1	4695	0	4970	0	4996	0	4772	0	4778	0	4783	0	4946	0	4954	1	4961	0	4972	0	4980	0
RN	2403004	Cruzeta	8138	0	8175	0	8192	0	8222	0	8246	0	8301	0	8335	0	8366	0	8046	0	8028	0	7967	1	7954	0	7942	0	8182	0	8179	0	8166	0	8155	0	8147	0
RN	2403103	Currais Novos	40791	3	40843	1	40910	0	40965	0	41018	0	41146	0	41208	0	41266	2	43315	0	43540	0	42652	0	42795	0	42934	0	44528	0	44711	4	44885	2	45060	1	45228	0
RN	2403202	Doutor Severiano	6552	0	6553	0	6574	1	6591	1	6596	0	6618	2	6631	0	6644	0	6615	0	6608	0	6492	0	6488	0	6954	0	7178	0	7182	0	7183	0	7187	0	7190	0
RN	2403251	Parnamirim	124690	14	132240	8	137604	2	143595	9	149575	5	163143	3	170058	1	176907	2	178819	2	184223	2	202456	3	208426	8	214199	2	229414	3	235986	5	242385	4	248623	4	254709	5
RN	2403301	Encanto	4798	0	4802	2	4807	0	4825	0	4838	0	4845	0	4853	0	4859	0	5316	0	5368	0	5231	0	5265	0	5297	0	5515	0	5549	0	5591	0	5630	0	5666	0
RN	2403400	Equador	5664	0	5698	0	5704	0	5712	0	5734	0	5773	0	5788	1	5809	0	6050	0	6079	0	5822	0	5835	0	5846	0	6054	0	6067	1	6088	0	6103	0	6119	0
RN	2403509	Espírito Santo	10715	0	10787	0	10839	2	10898	0	10956	0	11087	0	11153	0	11220	0	10414	0	10377	0	10475	0	10457	0	10439	0	10753	0	10741	0	10729	0	10714	0	10702	0
RN	2403608	Extremoz	19572	14	20107	0	20545	2	21000	2	21448	1	22474	1	22993	0	23513	4	22473	6	22755	0	24569	1	24953	3	25324	1	26677	7	27108	3	27524	1	27933	4	28331	3
RN	2403707	Felipe Guerra	5534	0	5467	1	5425	0	5376	0	5327	1	5219	0	5159	0	5109	1	5848	0	5879	0	5734	0	5750	1	5765	0	5973	0	5994	0	6010	0	6033	0	6052	0
RN	2403756	Fernando Pedroza	2650	0	2643	0	2617	0	2607	0	2592	0	2560	0	2543	0	2534	0	2964	0	2997	0	2854	0	2870	0	2885	0	3000	0	3020	0	3039	0	3055	0	3072	0
RN	2403806	Florânia	8978	0	8974	0	8971	0	8966	2	8949	0	8933	0	8931	0	8927	0	8540	0	8499	0	8959	0	8958	0	8957	0	9245	0	9252	0	9255	0	9258	0	9262	0
RN	2403905	Francisco Dantas	3021	0	2988	0	2970	0	2941	0	2921	0	2867	0	2838	0	2820	0	3011	0	3003	0	2874	0	2863	0	2852	0	2929	0	2917	0	2907	0	2899	0	2890	0
RN	2404002	Frutuoso Gomes	4580	0	4546	0	4574	0	4568	0	4552	0	4538	0	4533	0	4525	0	4482	0	4451	0	4233	0	4207	0	4181	0	4280	0	4254	0	4230	0	4204	1	4180	1
RN	2404101	Galinhos	1767	0	1821	0	1873	0	1923	0	1974	0	2083	0	2137	0	2197	0	2219	0	2272	0	2159	0	2223	0	2284	0	2446	0	2517	0	2586	0	2650	0	2715	0
RN	2404200	Goianinha	17661	1	17669	0	17699	0	17708	0	17736	0	17761	0	17784	0	17802	0	20997	0	21317	0	22481	0	22851	0	23209	0	24476	0	24889	0	25297	0	25685	0	26068	0
RN	2404309	Governador Dix-Sept Rosado	11772	0	11909	0	12050	0	12180	1	12308	0	12599	1	12751	0	12898	0	12747	0	12825	2	12374	0	12421	3	12465	0	12934	0	12996	0	13047	1	13103	1	13157	3
RN	2404408	Grossos	8249	0	8374	0	8451	0	8547	0	8641	0	8852	0	8960	0	9066	0	9741	0	9881	1	9393	0	9481	0	9566	0	9998	0	10095	0	10195	0	10293	0	10386	0
RN	2404507	Guamaré	8149	0	8399	0	8585	0	8783	0	8985	0	9444	0	9678	0	9915	1	12157	0	12556	0	12404	0	12731	0	13047	1	13922	0	14281	0	14634	0	14975	0	15309	0
RN	2404606	Ielmo Marinho	10249	2	10381	0	10489	0	10602	0	10712	0	10967	0	11091	0	11213	0	12018	0	12192	0	12171	0	12319	1	12462	0	13070	0	13237	0	13400	1	13559	0	13714	2
RN	2404705	Ipanguaçu	11924	0	12009	0	12064	0	12126	0	12193	0	12337	0	12412	0	12492	0	13868	0	14055	1	13856	0	14005	0	14148	0	14814	0	14980	1	15146	0	15308	1	15464	0
RN	2404804	Ipueira	1902	0	1920	0	1948	0	1962	0	1983	0	2030	0	2051	0	2079	0	2097	0	2120	0	2077	0	2091	0	2104	0	2190	0	2207	0	2220	0	2236	0	2251	0
RN	2404853	Itajá	6249	0	6429	0	6561	0	6709	0	6851	0	7182	0	7350	0	7521	0	6599	0	6626	0	6932	0	6985	1	7036	0	7336	0	7397	1	7460	0	7515	0	7571	0
RN	2404903	Itaú	5271	0	5321	0	5349	0	5386	0	5420	0	5500	0	5543	0	5583	0	5936	0	5995	0	5564	0	5587	0	5609	0	5822	0	5853	0	5875	0	5904	0	5930	0
RN	2405009	Jaçanã	7677	0	7773	0	7850	0	7932	0	8008	0	8189	0	8283	0	8375	0	8017	0	8039	0	7925	0	8040	0	8150	0	8573	0	8704	0	8827	0	8949	0	9068	0
RN	2405108	Jandaíra	6124	0	6209	0	6263	0	6334	0	6400	0	6549	0	6626	0	6701	0	6641	0	6706	0	6801	0	6820	0	6838	1	7086	0	6870	0	6900	0	6920	0	6942	0
RN	2405207	Janduís	5597	0	5551	1	5515	0	5477	0	5442	0	5355	1	5313	0	5261	0	5569	0	5557	0	5345	0	5326	0	5307	0	5453	0	5436	0	5418	0	5402	0	5386	0
RN	2405306	Januário Cicco	7687	1	7794	1	7905	0	8004	0	8101	0	8330	0	8447	0	8568	0	8548	0	8625	1	9011	0	9113	0	9211	0	9651	1	9769	0	9877	0	9989	0	10096	0
RN	2405405	Japi	6328	0	6347	0	6380	0	6405	0	6432	0	6489	0	6517	1	6545	0	5757	0	5694	1	5522	0	5461	0	5401	1	5490	0	5430	0	5366	0	5306	0	5247	0
RN	2405504	Jardim de Angicos	2670	0	2679	2	2717	0	2742	0	2764	0	2817	0	2843	0	2860	0	2607	0	2598	0	2607	0	2603	1	2598	0	2676	0	2674	1	2665	0	2666	0	2663	0
RN	2405603	Jardim de Piranhas	11994	0	12241	0	12422	0	12619	0	12818	0	13268	0	13499	0	13729	0	14139	0	14328	0	13506	0	13623	0	13735	1	14342	0	14477	0	14609	0	14734	0	14858	0
RN	2405702	Jardim do Seridó	12041	0	12057	0	12088	1	12102	0	12120	0	12166	0	12188	0	12216	0	12362	0	12384	0	12113	0	12119	0	12124	0	12526	0	12543	0	12552	0	12566	0	12579	0
RN	2405801	João Câmara	29248	8	29640	0	29962	0	30293	2	30625	0	31373	1	31760	0	32137	0	31332	0	31518	0	32227	2	32456	2	32677	0	34057	1	34322	1	34585	1	34839	0	35087	1
RN	2405900	João Dias	2596	0	2619	0	2591	0	2584	0	2569	0	2556	0	2553	0	2553	0	2805	0	2819	0	2601	0	2602	0	2602	1	2687	0	2686	0	2693	0	2693	0	2695	1
RN	2406007	José da Penha	5908	0	5955	0	5988	0	6024	0	6061	0	6145	0	6186	0	6223	0	6157	0	6176	0	5868	0	5865	0	5862	0	6049	0	6051	2	6049	0	6050	0	6050	0
RN	2406106	Jucurutu	17319	1	17575	1	17872	0	18133	0	18386	0	18970	0	19266	0	19559	0	18014	0	18071	0	17692	0	17721	0	17749	0	18366	0	18409	0	18448	0	18490	0	18530	0
RN	2406155	Jundiá	0	0	3224	0	3202	0	3196	0	3187	0	3157	0	3150	0	3131	0	3626	0	3673	0	3582	0	3609	0	3635	0	3790	0	3821	0	3853	0	3881	0	3910	0
RN	2406205	Lagoa d'Anta	5629	0	5697	0	5745	0	5800	0	5856	0	5977	0	6041	0	6102	0	6119	0	6163	0	6227	0	6273	0	6318	0	6587	1	6642	1	6690	0	6743	0	6793	0
RN	2406304	Lagoa de Pedras	6395	3	6566	4	6674	0	6809	0	6938	0	7237	0	7389	0	7550	0	7205	0	7281	0	6989	0	7035	0	7079	0	7372	0	7426	0	7478	0	7529	0	7579	1
RN	2406403	Lagoa de Velhos	2651	0	2734	0	2796	0	2859	0	2927	0	3077	0	3155	0	3228	0	2778	0	2789	0	2668	0	2670	0	2671	0	2759	0	2762	0	2771	0	2768	0	2771	0
RN	2406502	Lagoa Nova	12058	0	12209	1	12328	0	12451	0	12574	0	12855	0	12999	0	13140	0	13574	0	13717	0	13983	0	14131	0	14274	0	14942	0	15111	0	15273	0	15434	0	15590	0
RN	2406601	Lagoa Salgada	6808	0	6883	4	6950	0	7017	1	7083	0	7235	0	7311	0	7389	0	7395	0	7457	0	7564	0	7623	0	7679	0	8009	0	8077	0	8143	1	8206	0	8269	1
RN	2406700	Lajes	9399	1	9488	0	9549	0	9621	0	9688	0	9846	0	9928	0	10005	0	10737	1	10869	0	10381	0	10457	0	10530	1	10977	0	11067	0	11151	0	11234	0	11316	0
RN	2406809	Lajes Pintadas	4530	0	4530	1	4537	0	4553	0	4565	0	4574	0	4578	0	4587	0	4333	0	4307	0	4612	0	4619	0	4625	0	4784	0	4796	0	4797	0	4813	0	4822	0
RN	2406908	Lucrécia	3218	0	3254	0	3268	0	3294	0	3321	0	3377	0	3404	0	3428	0	3522	0	3564	0	3633	0	3665	0	3696	0	3860	0	3897	1	3934	0	3968	0	4002	0
RN	2407005	Luís Gomes	9154	0	9227	1	9274	3	9329	0	9383	0	9510	0	9573	0	9636	0	10060	0	10140	0	9610	0	9646	0	9679	0	10042	0	10088	1	10128	0	10171	1	10211	0
RN	2407104	Macaíba	54883	21	56208	7	57290	5	58405	1	59517	3	62045	0	63335	0	64611	1	65361	1	66384	3	69467	1	70587	3	71670	4	75548	2	76802	3	78025	1	79211	0	80031	2
RN	2407203	Macau	25700	0	25680	0	25644	0	25609	0	25588	0	25521	0	25490	0	25453	0	27951	0	28160	0	28954	0	29204	1	29446	0	30749	1	31037	1	31313	0	31592	1	31859	0
RN	2407252	Major Sales	2948	0	2965	0	2991	0	3005	0	3030	0	3075	0	3096	0	3116	1	3571	0	3622	0	3536	0	3582	0	3625	0	3805	0	3856	0	3903	0	3955	0	4002	0
RN	2407302	Marcelino Vieira	8373	0	8330	0	8281	0	8237	1	8195	0	8097	0	8049	0	7999	0	8342	0	8328	0	8265	0	8257	0	8249	0	8506	0	8505	1	8493	0	8495	0	8492	1
RN	2407401	Martins	7725	0	7685	1	7676	0	7651	0	7628	0	7577	0	7552	0	7529	0	8331	0	8384	0	8218	0	8256	0	8293	0	8615	0	8661	0	8709	0	8750	0	8793	0
RN	2407500	Maxaranguape	8001	2	8261	1	8429	1	8627	1	8826	0	9275	0	9502	0	9741	1	9251	0	9371	0	10441	0	10629	0	10810	0	11419	0	11624	0	11829	1	12030	0	12223	0
RN	2407609	Messias Targino	3718	0	3759	0	3778	0	3812	0	3844	0	3909	0	3940	0	3968	0	3907	0	3937	0	4188	0	4225	0	4259	0	4448	0	4492	0	4527	0	4569	0	4608	0
RN	2407708	Montanhas	11948	7	12360	2	12438	2	12664	0	12889	0	13403	0	13668	0	13924	0	12762	0	12833	0	11413	0	11372	0	11333	0	11644	0	11607	0	11571	0	11537	0	11503	0
RN	2407807	Monte Alegre	18874	2	19237	2	19506	0	19798	0	20093	0	20758	1	21095	1	21427	0	21225	1	21445	1	20685	0	20825	0	20959	1	21833	0	21997	0	22153	0	22311	1	22462	0
RN	2407906	Monte das Gameleiras	2541	0	2506	0	2497	0	2473	0	2453	0	2401	0	2378	0	2347	0	2460	0	2458	0	2261	0	2240	0	2219	0	2261	0	2243	0	2218	0	2198	0	2178	0
RN	2408003	Mossoró	213841	16	215608	17	218382	13	220488	9	222587	12	227354	19	229784	31	232196	26	241645	35	244287	38	259815	23	263344	22	266758	18	280314	10	284287	13	288162	6	291937	10	295619	9
RN	2408102	Natal	712317	44	722143	28	734503	13	744794	13	755068	10	778038	7	789895	6	801665	5	798065	11	806203	15	803739	17	810780	31	817590	23	853928	15	862043	17	869953	21	877662	38	885180	15
RN	2408201	Nísia Floresta	19040	4	19609	1	20113	0	20615	0	21109	1	22241	0	22813	0	23385	1	23655	0	24111	2	23784	4	24149	3	24501	2	25800	6	26206	0	26607	1	26994	0	27372	0
RN	2408300	Nova Cruz	33834	3	34308	0	34626	0	34998	1	35365	0	36203	0	36628	0	37049	0	36336	1	36556	0	35490	0	35618	1	35741	0	37079	0	37239	0	37396	0	37547	0	37695	1
RN	2408409	Olho-d'Água do Borges	4461	0	4452	0	4437	0	4419	0	4413	0	4389	0	4374	0	4355	0	4570	0	4577	0	4295	0	4283	0	4270	0	4391	0	4381	1	4369	0	4359	0	4349	0
RN	2408508	Ouro Branco	4667	0	4677	0	4692	0	4709	0	4718	0	4740	0	4756	0	4776	0	5124	0	5171	0	4699	0	4702	0	4704	0	4860	0	4865	0	4874	0	4877	0	4882	0
RN	2408607	Paraná	3633	0	3634	0	3662	0	3674	0	3684	0	3710	0	3725	0	3742	0	4004	0	4034	0	3952	0	3977	0	4001	0	4165	0	4189	0	4225	0	4249	0	4276	0
RN	2408706	Parau	4092	0	4092	0	4102	0	4123	0	4133	0	4143	0	4151	0	4163	0	3988	0	3969	0	3859	0	3842	0	3824	0	3924	0	3905	1	3887	0	3875	0	3859	0
RN	2408805	Parazinho	4325	0	4366	0	4399	0	4431	0	4464	0	4538	0	4580	0	4616	0	4920	1	4976	0	4845	0	4885	0	4924	2	5139	0	5129	0	5173	0	5215	0	5258	0
RN	2408904	Parelhas	19319	2	19531	0	19682	0	19858	1	20026	1	20410	0	20610	0	20808	0	20566	0	20674	0	20354	0	20434	1	20511	1	21288	0	21391	0	21485	1	21577	0	21669	3
RN	2408953	Rio do Fogo	9217	3	9394	0	9566	0	9730	1	9889	1	10260	1	10446	0	10631	0	10048	0	10123	2	10059	0	10124	1	10187	0	10607	1	10683	1	10758	0	10830	1	10901	1
RN	2409100	Passa e Fica	8329	1	8532	0	8709	0	8884	0	9062	0	9458	0	9663	0	9863	0	10718	0	10960	0	11100	0	11313	2	11519	0	12188	1	12425	0	12657	0	12880	0	13099	0
RN	2409209	Passagem	2691	0	2730	0	2740	0	2766	0	2790	0	2844	0	2870	0	2906	0	2704	0	2703	0	2895	0	2910	0	2925	0	3040	0	3058	0	3073	0	3092	0	3109	0
RN	2409308	Patu	11171	3	11071	0	11053	1	10996	0	10938	3	10816	0	10752	0	10691	0	11634	1	11675	0	11964	0	12025	0	12084	0	12561	0	12637	0	12707	0	12776	0	12844	3
RN	2409332	Santa Maria	3778	0	3893	0	3975	0	4072	1	4162	0	4371	0	4479	0	4594	0	4813	0	4905	0	4762	0	4838	0	4911	0	5174	0	5258	0	5340	0	5422	0	5500	0
RN	2409407	Pau dos Ferros	24758	1	25086	2	25584	0	25969	0	26352	0	27223	0	27660	0	28102	0	27547	0	27811	0	27745	1	27975	0	28197	0	29430	0	29697	0	29953	0	30206	0	30452	2
RN	2409506	Pedra Grande	4017	2	4070	0	4126	0	4181	0	4233	0	4347	0	4408	0	4466	0	4030	0	4028	0	3521	0	3483	1	3447	0	3505	0	3470	0	3430	0	3392	0	3356	0
RN	2409605	Pedra Preta	2847	0	2865	0	2879	0	2891	0	2900	0	2930	0	2946	0	2970	0	2732	0	2716	0	2590	0	2571	0	2552	0	2607	0	2583	0	2569	0	2550	0	2532	0
RN	2409704	Pedro Avelino	8006	0	7592	0	7281	0	6945	0	6610	0	5850	0	5460	0	5076	0	7607	0	7557	0	7171	0	7107	0	7045	0	7186	0	7120	0	7058	0	6998	0	6938	2
RN	2409803	Pedro Velho	13518	3	13574	0	13682	0	13752	1	13827	0	13995	0	14081	0	14170	0	14073	0	14122	0	14114	0	14160	0	14204	1	14729	0	14787	0	14844	0	14900	0	14954	0
RN	2409902	Pendências	11401	0	11445	1	11474	0	11506	0	11543	0	11617	1	11657	0	11691	0	12893	0	13034	0	13432	0	13588	0	13739	0	14402	0	14581	0	14751	0	14919	0	15083	0
RN	2410009	Pilões	3002	0	3107	0	3178	0	3262	0	3342	0	3529	0	3622	0	3718	0	3488	0	3531	0	3453	0	3488	0	3522	0	3683	0	3724	0	3759	0	3799	0	3836	0
RN	2410108	Poço Branco	12261	0	12471	1	12638	0	12818	0	12991	1	13394	0	13597	0	13792	1	12645	0	12674	1	13949	0	14079	0	14204	0	14845	0	14994	0	15138	0	15280	0	15418	0
RN	2410207	Portalegre	6746	0	6793	5	6832	0	6863	0	6906	0	6991	0	7035	2	7073	1	7056	0	7087	0	7320	0	7365	0	7407	0	7708	0	7758	3	7812	0	7861	0	7909	0
RN	2410256	Porto do Mangue	4064	0	4201	0	4304	0	4415	0	4526	0	4782	0	4909	0	5034	0	4947	0	5034	0	5217	0	5306	0	5392	0	5689	0	5789	0	5882	0	6691	0	6789	0
RN	2410306	Presidente Juscelino	7005	0	7131	0	7221	0	7314	0	7416	0	7636	0	7751	0	7863	0	8552	0	8701	0	8768	0	8904	0	9035	0	9515	0	9663	1	9816	0	9958	0	10099	1
RN	2410405	Pureza	6963	1	6963	0	7001	1	7008	1	7028	0	7063	0	7078	0	7096	0	8287	0	8418	0	8424	0	8537	0	8645	0	9081	0	9205	0	9330	0	9451	0	9568	0
RN	2410504	Rafael Fernandes	4247	0	4357	0	4438	0	4530	0	4619	0	4817	0	4922	0	5018	0	4750	0	4798	0	4692	0	4727	0	4760	0	4961	0	5004	0	5040	0	5078	0	5115	1
RN	2410603	Rafael Godeiro	2953	0	2950	0	2953	0	2950	0	2947	0	2944	0	2941	0	2938	0	3226	0	3253	0	3063	0	3072	0	3080	0	3191	0	3201	0	3215	0	3224	1	3234	0
RN	2410702	Riacho da Cruz	2667	1	2673	0	2692	0	2705	0	2712	0	2737	0	2750	3	2757	1	3121	1	3165	2	3165	0	3204	0	3241	1	3399	1	3444	0	3484	1	3526	1	3566	0
RN	2410801	Riacho de Santana	4200	0	4231	0	4247	0	4268	0	4287	0	4337	0	4363	0	4383	0	4419	0	4449	0	4156	0	4153	0	4150	0	4280	0	4277	0	4277	0	4278	0	4277	0
RN	2410900	Riachuelo	5760	2	5763	0	5756	0	5751	0	5734	0	5722	0	5718	0	5714	0	7045	0	7173	0	7067	0	7168	0	7265	0	7640	0	7752	0	7859	0	7970	0	8075	0
RN	2411007	Rodolfo Fernandes	4467	0	4370	0	4301	0	4225	0	4148	0	3971	0	3884	0	3788	0	4704	0	4734	0	4418	1	4415	0	4411	0	4549	0	4549	0	4552	0	4546	0	4545	0
RN	2411056	Tibau	3197	0	3343	0	3447	0	3558	0	3675	0	3932	0	4066	1	4200	0	3871	0	3938	0	3687	1	3725	0	3761	0	3935	0	3979	0	4021	1	4060	0	4100	0
RN	2411106	Ruy Barbosa	3686	0	3734	1	3764	0	3803	0	3840	0	3922	0	3968	0	4008	0	3729	0	3730	0	3595	0	3589	0	3582	0	3689	0	3681	0	3673	0	3673	0	3669	0
RN	2411205	Santa Cruz	31294	10	31577	2	31853	0	32105	1	32363	1	32949	0	33245	0	33539	0	34769	2	35095	1	35797	2	36143	0	36477	4	38142	0	38543	0	38926	1	39300	0	39667	0
RN	2411403	Santana do Matos	15987	0	16159	0	16316	0	16468	0	16628	1	16973	0	17150	0	17328	0	14690	0	14544	0	13809	0	13642	0	13481	0	13688	0	13769	0	13607	0	13445	1	13289	0
RN	2411429	Santana do Seridó	2377	0	2365	0	2343	0	2332	0	2323	0	2292	0	2278	0	2270	0	2816	0	2854	0	2526	0	2538	0	2549	0	2647	0	2665	0	2675	0	2688	0	2701	0
RN	2411502	Santo Antônio	20107	2	20206	1	20294	0	20382	1	20470	0	20664	0	20764	0	20867	0	21905	0	22072	1	22216	0	22378	0	22535	0	23492	0	23679	0	23867	0	24045	0	24220	0
RN	2411601	São Bento do Norte	3378	0	3412	0	3422	2	3440	0	3457	1	3504	0	3525	0	3550	0	3635	0	3659	0	2975	0	2945	0	2915	0	2967	0	2937	2	2903	0	2875	0	2846	0
RN	2411700	São Bento do Trairí	3244	0	3240	1	3244	0	3244	0	3244	0	3244	0	3244	0	3247	1	3820	0	3882	0	3905	0	3956	0	4005	0	4205	0	4264	0	4317	0	4372	0	4425	2
RN	2411809	São Fernando	3234	0	3194	0	3178	0	3149	0	3124	0	3065	0	3035	0	2998	0	3483	0	3497	0	3401	0	3414	0	3427	0	3556	0	3572	0	3586	0	3603	0	3617	0
RN	2411908	São Francisco do Oeste	3480	0	3568	0	3624	0	3694	0	3757	0	3909	0	3986	0	4057	0	3780	0	3809	0	3874	0	3905	0	3934	0	4103	0	4139	0	4177	0	4206	1	4238	0
RN	2412005	São Gonçalo do Amarante	69435	15	72271	2	74480	1	76819	1	79154	1	84789	3	87492	3	90178	1	79776	0	80737	2	87668	0	89045	5	90376	0	95218	3	96760	4	98258	3	99724	2	101492	5
RN	2412104	São João do Sabugi	5698	0	5698	0	5745	0	5762	0	5786	0	5835	0	5857	0	5880	0	5934	0	5945	0	5922	1	5940	0	5956	0	6174	0	6195	0	6217	0	6240	0	6260	0
RN	2412203	São José de Mipibu	34912	15	35733	10	36338	3	36993	1	37652	1	39149	1	39911	0	40660	0	38109	1	38406	0	39776	1	40150	2	40511	1	42345	3	42772	1	43190	2	43598	1	43995	3
RN	2412302	São José do Campestre	11982	1	11987	3	12020	0	12028	0	12041	0	12075	0	12101	1	12115	0	12080	0	12081	0	12356	0	12385	0	12413	0	12856	0	12895	0	12933	0	12971	0	13007	0
RN	2412401	São José do Seridó	3777	0	3841	0	3903	0	3961	0	4019	0	4151	0	4220	0	4284	0	4042	0	4066	0	4231	0	4266	0	4300	0	4488	0	4528	0	4567	0	4605	0	4643	0
RN	2412500	São Miguel	20124	6	20335	0	20488	0	20657	1	20829	0	21210	0	21408	1	21606	0	23288	0	23594	0	22157	0	22314	1	21994	1	22921	3	23095	2	23278	1	23444	1	23610	0
RN	2412559	São Miguel do Gostoso	7580	0	7760	4	7948	0	8120	1	8291	1	8677	0	8879	0	9074	0	9093	0	9239	0	8670	0	8754	1	8835	0	9237	0	9330	0	9430	0	9518	0	9606	0
RN	2412609	São Paulo do Potengi	13822	1	14066	1	14261	0	14468	0	14671	1	15135	0	15368	0	15599	0	14918	0	15020	0	15843	0	15999	1	16149	0	16888	1	17063	1	17240	1	17407	0	17572	0
RN	2412708	São Pedro	6776	0	6739	0	6727	0	6699	0	6677	0	6627	0	6596	1	6573	0	6612	0	6578	0	6235	0	6194	0	6154	1	6296	0	6256	0	6216	0	6177	0	6139	0
RN	2412807	São Rafael	8201	0	8247	0	8275	0	8312	0	8345	0	8426	0	8467	0	8511	1	8350	1	8369	0	8111	1	8105	1	8098	0	8351	0	8348	0	8348	0	8345	0	8343	0
RN	2412906	São Tomé	10798	0	10712	3	10656	0	10594	0	10528	0	10378	0	10306	0	10236	1	11445	1	11499	1	10827	0	10830	0	10832	0	11187	0	11197	0	11201	0	11214	0	11223	0
RN	2413003	São Vicente	5633	0	5706	1	5771	0	5836	0	5898	0	6042	0	6114	0	6191	0	5992	0	6019	0	6028	0	6059	0	6088	0	6328	0	6365	0	6403	0	6435	0	6469	0
RN	2413102	Senador Elói de Souza	5028	0	4997	1	5184	0	5248	0	5320	0	5480	0	5561	0	5634	0	6097	0	6197	0	5637	0	5684	0	5729	0	5980	0	6034	2	6084	0	6138	0	6188	0
RN	2413201	Senador Georgino Avelino	3302	1	3381	0	3435	0	3498	0	3562	0	3700	0	3774	0	3852	0	3806	0	3846	0	3924	0	3972	0	4018	0	4215	0	4271	0	4319	0	4373	0	4423	0
RN	2413300	Serra de São Bento	5870	0	5808	0	5780	0	5738	0	5700	0	5605	0	5558	0	5513	0	5968	0	5970	0	5743	0	5734	0	5724	1	5896	0	5890	0	5883	0	5877	0	5870	0
RN	2413359	Serra do Mel	8237	0	8252	0	8282	0	8306	0	8327	0	8374	0	8400	0	8419	2	9505	0	9629	0	10287	1	10445	0	10597	0	11159	1	11338	0	11508	4	11675	0	11838	2
RN	2413409	Serra Negra do Norte	7543	0	7543	0	7547	0	7549	0	7552	0	7563	0	7574	0	7588	0	7445	0	7442	0	7770	0	7788	0	7805	0	8083	0	8108	0	8128	0	8152	0	8175	0
RN	2413508	Serrinha	7253	4	7422	0	7356	0	7405	0	7458	0	7564	0	7622	0	7681	0	6925	0	6885	0	6581	0	6530	0	6480	0	6620	0	6571	1	6521	0	6470	0	6422	0
RN	2413557	Serrinha dos Pintos	4295	0	4295	0	4291	0	4286	0	4286	0	4265	0	4259	0	4260	0	4488	0	4510	0	4540	0	4559	0	4577	0	4752	0	4777	0	4794	0	4819	0	4841	0
RN	2413607	Severiano Melo	10579	0	10585	0	10618	0	10632	0	10658	0	10693	0	10712	0	10737	0	5728	0	5227	0	5752	0	5801	0	5848	0	4674	0	4280	0	3893	1	3517	0	3150	0
RN	2413706	Sítio Novo	4448	0	4427	0	4411	0	4403	0	4387	0	4354	0	4337	1	4313	0	5380	1	5470	0	5020	0	5064	0	5107	0	5333	1	5384	0	5434	0	5481	0	5528	0
RN	2413805	Taboleiro Grande	2029	0	2029	0	2025	0	2023	0	2020	1	2000	0	1994	0	1986	0	2349	0	2383	0	2317	0	2340	0	2361	0	2468	0	2498	0	2518	0	2542	0	2566	0
RN	2413904	Taipu	11531	0	11650	1	11758	1	11866	0	11970	0	12209	0	12327	0	12454	0	12115	0	12163	0	11836	0	11860	0	11883	1	12301	0	12334	0	12366	0	12398	0	12428	0
RN	2414001	Tangará	12118	0	12347	1	12519	0	12707	0	12888	0	13312	0	13527	0	13739	0	13482	0	13611	0	14175	0	14333	0	14486	0	15175	0	15353	0	15530	0	15700	1	15866	0
RN	2414100	Tenente Ananias	8875	0	8829	0	8741	0	8677	0	8609	0	8467	1	8387	1	8316	0	9591	0	9651	0	9883	1	9961	0	10036	0	10468	0	10559	0	10643	4	10731	0	10814	0
RN	2414159	Tenente Laurentino Cruz	4412	0	4547	0	4629	0	4733	0	4830	0	5059	0	5174	0	5288	0	5284	0	5374	0	5406	0	5483	0	5557	0	5843	0	5681	0	5757	0	5835	0	5912	0
RN	2414209	Tibau do Sul	7749	0	7977	0	8126	0	8296	0	8475	0	8867	0	9068	0	9270	0	11347	1	11707	1	11385	1	11665	0	11935	1	12708	1	13017	0	13315	1	13609	2	13895	1
RN	2414308	Timbaúba dos Batistas	2189	0	2224	0	2242	0	2264	0	2292	0	2349	0	2376	0	2410	0	2364	0	2392	0	2295	0	2304	0	2312	0	2398	0	2408	0	2419	0	2428	0	2437	0
RN	2414407	Touros	27879	6	28600	11	29281	1	29932	1	30581	2	32051	0	32802	0	33547	0	30325	1	30550	0	31089	4	31336	3	31574	1	32942	0	33227	0	33510	1	33778	0	34043	0
RN	2414456	Triunfo Potiguar	3642	0	3647	0	3668	0	3682	0	3688	1	3718	0	3727	0	3742	0	3359	0	3326	0	3368	0	3347	0	3327	0	3406	0	3389	0	3366	0	3346	0	3327	2
RN	2414506	Umarizal	11092	0	11092	0	11092	0	11092	0	11092	0	11092	0	11093	0	11091	0	10939	0	10906	0	10659	0	10626	0	10594	0	10893	0	10862	0	10832	0	10808	1	10781	0
RN	2414605	Upanema	10991	1	11284	0	11487	0	11712	0	11945	0	12464	0	12727	1	12992	0	13126	1	13336	1	12992	0	13146	0	13295	0	13939	0	12856	0	14280	0	14448	0	14609	0
RN	2414704	Várzea	8238	0	4974	0	4965	1	4953	0	4930	0	4893	0	4872	0	4861	0	5435	0	5477	0	5236	0	5254	0	5271	0	5467	0	5488	0	5512	0	5534	0	5554	0
RN	2414753	Venha-Ver	3422	0	3486	0	3534	0	3585	0	3635	0	3754	0	3812	0	3868	0	3597	0	3611	2	3821	1	3852	0	3882	0	4050	0	4090	1	4118	0	4154	1	4187	0
RN	2414803	Vera Cruz	8522	3	8594	0	8638	0	8690	0	8746	0	8869	0	8930	1	8992	0	10652	0	10865	0	10719	0	10888	0	11051	0	11644	0	11835	0	12015	0	12196	0	12371	0
RN	2414902	Viçosa	1521	0	1551	0	1565	0	1584	0	1609	0	1653	0	1680	0	1699	0	1826	0	1855	0	1618	0	1626	0	1633	0	1696	1	1704	1	1712	0	1722	1	1731	0
RN	2415008	Vila Flor	2528	0	2540	0	2577	0	2599	0	2623	0	2674	1	2702	0	2717	0	2727	0	2740	0	2872	0	2899	0	2924	0	3056	0	3089	0	3112	0	3145	0	3173	0
PB	2500106	Água Branca	8377	0	8392	0	8415	0	8427	0	8450	0	8484	0	8505	0	8522	0	9477	0	9580	0	9449	0	9532	0	9611	0	9893	0	9989	0	10085	0	10172	0	10258	1
PB	2500205	Aguiar	5638	0	5436	0	5296	0	5138	0	4980	0	4624	0	4440	0	4261	0	5789	0	5802	0	5530	0	5522	0	5514	0	5586	0	5584	0	5575	0	5567	0	5562	0
PB	2500304	Alagoa Grande	29169	0	29039	2	28966	1	28874	0	28781	0	28569	0	28462	0	28347	0	28246	0	28113	0	28479	0	28427	0	28375	0	28733	0	28687	0	28650	1	28604	0	28565	0
PB	2500403	Alagoa Nova	18575	0	18662	1	18736	0	18811	0	18889	0	19058	0	19147	0	19233	0	19700	0	19798	0	19681	0	19766	1	19849	0	20294	0	20401	2	20499	1	20596	1	20689	1
PB	2500502	Alagoinha	11833	0	11917	0	11996	0	12064	0	12138	0	12894	0	12962	0	13039	0	13389	0	13470	0	13576	0	13660	0	13740	0	14088	0	14189	0	14286	0	14376	0	14464	0
PB	2500536	Alcantil	4958	0	5047	0	5106	0	5174	0	5243	0	5398	0	5475	0	5555	0	5211	0	5233	1	5239	0	5261	0	5282	0	5398	0	5425	0	5451	0	5475	1	5499	0
PB	2500577	Algodão de Jandaíra	2209	0	2246	0	2255	0	2283	0	2303	0	2359	0	2384	0	2412	0	2407	0	2417	0	2366	1	2379	0	2390	0	2446	0	2461	0	2474	0	2488	0	2501	0
PB	2500601	Alhandra	15914	0	16229	0	16468	0	16730	0	16986	0	17572	0	17867	0	18159	0	18674	1	18933	0	18007	0	18168	0	18324	0	18868	0	19054	0	19241	1	19412	0	19579	0
PB	2500700	São João do Rio do Peixe	17661	0	17662	0	17710	0	17736	0	17757	0	17813	0	17836	1	17855	0	18276	0	18319	0	18201	0	18199	1	17646	0	17917	0	17925	0	17928	1	17934	0	17940	0
PB	2500734	Amparo	1886	0	1920	0	1940	0	1964	0	1994	0	2048	0	2081	0	2106	0	2062	0	2068	0	2088	0	2104	0	2119	0	2176	0	2202	0	2213	0	2229	0	2246	1
PB	2500775	Aparecida	5894	0	5994	0	6061	0	6898	0	6978	0	7161	0	7255	0	7342	0	7523	0	7604	0	7676	1	7756	0	7832	0	8081	0	8174	0	8263	0	8348	1	8430	0
PB	2500809	Araçagi	18095	0	18049	0	18042	0	18010	0	17982	0	17924	0	17892	0	17855	0	17877	0	17843	0	17224	0	17158	0	17093	0	17252	0	17182	0	17118	0	17061	0	17003	0
PB	2500908	Arara	11530	0	11727	0	11926	0	12107	0	12291	0	12560	0	12741	0	12920	0	12698	0	12800	0	12653	0	12738	0	12820	0	13157	0	13257	0	13358	0	13448	0	13538	0
PB	2501005	Araruna	16605	0	16747	0	16849	0	16960	0	17072	0	17324	0	17453	0	17590	0	19708	2	20005	0	18879	0	19054	0	19076	0	19653	0	19858	0	20053	0	20237	0	20418	0
PB	2501104	Areia	26131	0	25890	0	25711	0	25516	0	25322	0	24878	1	24656	0	24425	0	25714	2	25646	0	23829	1	23653	2	23391	0	23472	0	23290	0	23109	0	22940	0	22776	1
PB	2501153	Areia de Baraúnas	2104	0	2104	0	2173	0	2204	0	2233	0	2304	0	2340	0	2381	0	2156	0	2150	0	1927	0	1914	0	1901	0	1908	0	1890	0	1881	0	2137	0	2126	0
PB	2501203	Areial	6039	0	6034	0	6036	0	6035	0	6030	0	6015	0	6007	0	5998	0	6409	0	6438	0	6470	0	6504	0	6536	0	6819	0	6860	0	6901	0	6938	0	6975	0
PB	2501302	Aroeiras	19520	0	19427	8	19406	0	19354	0	19297	0	19180	0	19117	0	19054	1	19722	0	19722	0	19082	1	19049	0	19016	0	19259	0	19232	0	19202	0	19178	0	19154	0
PB	2501351	Assunção	2960	0	3021	0	3059	0	3107	0	3151	0	3251	0	3309	0	3358	0	3426	0	3484	0	3522	0	3566	0	3607	0	3732	0	3776	0	3830	0	3876	0	3921	0
PB	2501401	Baía da Traição	6483	0	6592	0	6720	0	6829	0	6939	0	7188	1	7312	0	7437	0	7834	0	7972	0	8012	0	8130	0	8243	0	8561	1	8698	0	8823	0	8951	0	9070	0
PB	2501500	Bananeiras	21810	0	21632	0	21527	0	21394	0	21265	0	20964	0	20814	0	20660	0	22287	0	22316	0	21851	0	21801	0	21753	0	22012	0	21280	0	21232	0	21195	0	21156	0
PB	2501534	Baraúna	3169	0	3255	0	3314	0	3383	0	3450	0	3602	0	3679	0	3761	0	3967	0	4048	0	4220	0	4301	0	4379	0	4577	0	4672	0	4758	0	4843	0	4925	0
PB	2501575	Barra de Santa Rosa	8311	0	8348	3	8355	0	8372	0	8397	2	8440	0	8467	0	8478	0	8861	0	8910	0	8206	0	8198	0	8191	0	8305	0	8300	0	8246	1	8245	0	8241	0
PB	2501609	Barra de Santana	13127	0	12988	0	13031	0	12985	0	12286	0	12186	0	12140	0	12087	0	13208	0	13268	0	14157	0	14287	0	14413	0	14847	0	15000	0	15148	0	15286	0	15421	0
PB	2501708	Barra de São Miguel	5162	0	5171	2	5193	0	5202	0	5208	0	5236	0	5250	0	5260	0	5586	0	5627	0	5611	0	5646	0	5679	0	5824	0	5864	0	5906	0	5943	0	5979	0
PB	2501807	Bayeux	87561	0	88503	0	89679	0	90661	0	91646	0	93872	0	95007	0	96123	0	95470	1	96197	0	99716	0	100137	1	100543	1	95196	0	95681	0	96141	0	96583	0	97010	0
PB	2501906	Belém	16605	0	17573	0	16808	0	16901	0	16995	0	17206	0	17314	0	17415	0	17654	0	17736	0	17093	0	17131	0	17167	0	17495	0	17542	0	17593	1	17640	0	17685	0
PB	2502003	Belém do Brejo do Cruz	7011	0	6845	0	6772	0	6662	0	6550	0	6302	0	6175	0	6050	0	7239	0	7258	0	7143	0	7154	0	7163	0	7291	0	7307	0	7319	0	7334	1	7347	0
PB	2502052	Bernardino Batista	2559	0	2599	0	2628	0	2668	0	2703	1	2777	0	2817	0	2859	1	3247	0	3315	0	3075	0	3115	0	3153	0	3266	0	3314	0	3359	0	3398	0	3438	0
PB	2502102	Boa Ventura	6588	0	6664	0	6719	0	6777	0	6839	0	6977	0	7045	0	7109	0	5973	0	5904	0	5751	0	5687	0	5625	0	5608	0	5540	0	5474	0	5410	0	5349	0
PB	2502151	Boa Vista	4983	0	5082	0	5152	0	5229	0	5309	0	5487	0	5575	0	5667	0	5826	0	5907	0	6227	0	6323	0	6415	0	6669	0	6778	0	6884	1	6986	0	7083	0
PB	2502201	Bom Jesus	2193	0	2238	0	2288	0	2335	0	2379	0	2481	0	2532	0	2588	0	2296	0	2309	0	2400	0	2416	0	2432	1	2495	0	2514	0	2531	0	2550	0	2567	1
PB	2502300	Bom Sucesso	5285	1	5159	0	5074	0	4976	0	4881	0	4667	0	4550	0	4449	0	5299	0	5299	0	5035	0	5016	0	4998	0	5044	0	5029	0	5007	0	4989	0	4972	0
PB	2502409	Bonito de Santa Fé	9230	0	9245	0	9271	0	9285	0	9308	0	9345	0	9370	0	9394	0	10533	0	10659	0	10804	0	10925	0	11042	0	11409	0	11548	0	11684	0	11814	0	11938	0
PB	2502508	Boqueirão	15867	0	15871	2	15867	0	15867	0	15867	0	15867	0	15867	0	15868	0	16327	0	16368	0	16888	0	16967	1	17043	0	17434	1	17528	0	17667	0	17757	1	17842	1
PB	2502607	Igaracy	6307	0	6376	0	6422	0	6474	0	6533	0	6651	0	6715	0	6775	0	6513	0	6529	0	6156	0	6145	0	6134	0	6210	0	6198	0	6196	0	6182	0	6173	0
PB	2502706	Borborema	4730	0	4778	0	4845	0	4896	0	4949	1	5073	0	5135	0	5197	0	5148	0	5185	0	5111	0	5141	0	5169	0	5297	0	5331	0	5367	0	5399	0	5430	0
PB	2502805	Brejo do Cruz	11868	0	11814	1	11763	0	11709	1	11662	0	11548	0	11494	0	11437	0	12770	1	12850	0	13123	1	13220	0	13313	0	13676	0	13787	0	13898	1	14006	1	14107	0
PB	2502904	Brejo dos Santos	5948	0	5895	0	5893	0	5858	0	5836	0	5767	0	5736	0	5708	0	5908	0	5893	0	6198	0	6218	0	6236	0	6364	0	6390	0	6412	0	6435	0	6457	0
PB	2503001	Caaporã	18441	1	18863	0	19162	0	19500	0	19834	0	20592	0	20978	0	21355	0	19929	0	20065	0	20362	0	20510	0	20653	0	21212	0	21385	0	21555	1	21717	0	21872	0
PB	2503100	Cabaceiras	4290	0	4290	0	4285	0	4282	0	4276	0	4254	0	4248	0	4241	0	5039	0	5113	0	5035	0	5093	0	5148	0	5319	0	5385	0	5448	0	5511	0	5570	0
PB	2503209	Cabedelo	42832	3	44474	0	45731	0	47076	0	48417	1	51467	0	53020	0	54557	0	51064	0	51863	1	57944	0	59104	0	60226	1	63035	0	64358	0	65634	0	66858	0	68033	0
PB	2503308	Cachoeira dos Índios	7834	1	7899	0	7946	1	7996	0	8043	0	8161	0	8217	0	8268	1	8620	0	8691	0	9546	0	9617	0	9685	0	9950	0	10031	0	10119	1	10191	0	10265	0
PB	2503407	Cacimba de Areia	3577	0	3646	0	3722	0	3782	0	3848	0	3999	0	3806	0	3873	0	3583	0	3606	0	3557	0	3574	0	3590	0	3673	0	3696	0	3713	0	3731	0	3749	0
PB	2503506	Cacimba de Dentro	16817	0	16722	0	16637	0	16552	0	16471	0	16281	0	16185	0	16085	0	17590	0	17660	0	16748	0	16743	0	16885	0	17141	0	17144	0	17149	0	17153	0	17156	0
PB	2503555	Cacimbas	6979	0	7096	0	7165	0	7252	0	7339	0	6908	0	7004	0	4277	0	6975	0	7028	0	6814	0	6847	0	6877	0	7035	0	7073	0	7109	0	7148	0	7183	0
PB	2503605	Caiçara	7325	0	7321	0	7325	0	7325	0	7325	0	7325	0	7325	0	7324	0	7522	0	7543	0	7220	0	7212	0	7205	0	7304	0	7299	0	7288	0	7288	0	7283	0
PB	2503704	Cajazeiras	54715	0	55134	1	55440	2	55776	8	56110	3	56870	7	57255	6	57634	4	57627	1	57876	1	58446	0	58794	6	59130	4	60612	3	61027	5	61429	4	61816	2	62187	2
PB	2503753	Cajazeirinhas	2848	0	2811	0	2801	0	2773	0	2751	0	2700	0	2672	0	2643	0	3141	0	3167	0	3033	0	3048	0	3061	0	3131	0	3151	0	3166	0	3181	0	3197	0
PB	2503803	Caldas Brandão	5155	0	5182	0	5204	0	5235	0	5254	0	5310	0	5338	0	5364	0	5513	0	5546	1	5637	0	5674	0	5710	0	5859	0	5904	0	5946	0	5986	0	6025	0
PB	2503902	Camalaú	5516	0	5515	0	5515	0	5512	0	5509	0	5501	0	5489	0	5486	0	5922	0	5966	0	5749	0	5771	0	5793	0	5917	0	5946	1	5967	0	5996	0	6020	0
PB	2504009	Campina Grande	355331	0	358525	15	362317	0	365559	0	368792	2	376133	0	379871	1	383578	0	381422	0	383767	0	385213	2	387644	1	389995	0	400002	4	402913	0	405072	5	407754	3	410332	2
PB	2504033	Capim	4180	0	3891	0	4217	0	4229	0	4250	0	4285	0	4307	0	4316	0	5344	0	5459	0	5601	0	5711	0	5816	0	6082	0	6206	0	6325	0	6441	0	6552	0
PB	2504074	Caraúbas	3401	0	3444	0	3472	0	3500	0	3534	0	3606	0	3807	0	3847	0	3929	0	3959	0	3899	0	3925	0	3951	0	4054	0	4089	0	4111	0	4143	0	4171	0
PB	2504108	Carrapateira	2160	0	2198	0	2222	0	2247	0	2275	0	2342	0	2375	0	2414	0	2345	0	2342	0	2378	0	2410	0	2441	0	2529	0	2564	0	2598	0	2635	0	2667	0
PB	2504157	Casserengue	6568	0	6685	0	6784	0	6884	0	6981	0	7210	0	7324	0	7442	0	6951	0	6992	0	7058	0	7096	0	7132	0	7304	0	7347	0	7393	0	7436	0	7476	0
PB	2504207	Catingueira	4748	0	4698	0	4651	0	4610	0	4564	0	4462	0	4413	0	4357	0	4986	0	5008	1	4812	0	4817	0	4822	0	4905	0	4913	0	4920	1	4927	0	4934	0
PB	2504306	Catolé do Rocha	26641	0	26814	5	26942	2	27080	2	27217	1	27530	0	27691	2	27846	1	28320	5	28468	0	28759	1	28922	2	29079	8	29794	2	29991	2	30179	1	30360	3	30534	1
PB	2504355	Caturité	4183	0	4230	0	4268	0	4304	0	4345	0	4431	0	4478	0	4517	0	4591	0	4624	0	4543	0	4571	0	4598	0	4714	0	4748	0	4779	0	4810	0	4839	0
PB	2504405	Conceição	17931	0	17778	0	17675	0	17550	0	17433	0	17156	1	17017	1	16878	0	17997	0	17987	0	18363	0	18397	1	18429	2	18769	0	18814	0	18862	2	18903	0	18944	0
PB	2504504	Condado	6495	0	6388	0	6307	0	6217	0	6129	0	5929	0	5824	0	5724	0	6890	0	6925	0	6584	0	6591	0	6598	0	6711	0	6718	0	6736	1	6743	0	6753	0
PB	2504603	Conde	16413	0	17155	0	17680	0	18270	1	18857	2	20186	2	20862	4	21537	1	20452	7	20847	1	21400	0	21783	1	22154	1	23115	0	23555	5	23975	0	24380	0	24769	1
PB	2504702	Congo	4602	0	4606	0	4651	0	4676	0	4695	0	4749	0	4776	0	4794	0	4903	0	4938	0	4687	0	4690	0	4692	0	4770	0	4772	0	4782	0	4785	0	4789	0
PB	2504801	Coremas	15130	0	15198	0	15266	0	15332	0	15391	0	15533	0	15607	0	15678	0	15668	0	15706	0	15149	0	15151	0	15152	0	15391	1	15399	3	15408	1	15418	0	15426	2
PB	2504850	Coxixola	1422	0	1441	0	1468	0	1486	0	1506	0	1551	0	1722	0	1740	0	1752	0	1772	0	1771	0	1787	0	1802	0	1856	0	1875	0	1894	0	1909	0	1925	0
PB	2504900	Cruz do Espírito Santo	14081	0	14250	0	14382	0	14523	0	14660	0	14977	0	15137	0	15305	0	15702	0	15861	0	16257	0	16158	0	16317	0	16836	0	17026	0	17211	0	17389	0	17559	0
PB	2505006	Cubati	6388	0	6350	0	6409	0	6427	0	6434	0	6452	0	6474	0	6475	0	6537	0	6560	0	6866	0	6903	0	6939	0	7106	0	7150	0	7194	0	7234	1	7274	0
PB	2505105	Cuité	19946	0	19798	0	19777	0	19696	0	19614	0	19435	0	19345	0	19251	0	20768	0	20831	0	19978	0	19981	0	19983	0	20299	0	20312	0	20326	0	20337	0	20348	0
PB	2505204	Cuitegi	7254	0	7292	0	7303	0	7337	0	7361	1	7421	0	7451	0	7476	0	7250	0	7251	0	6889	0	6861	0	6834	0	6895	0	6867	0	6837	0	6815	0	6790	0
PB	2505238	Cuité de Mamanguape	6124	0	6230	0	6200	0	6237	0	6272	0	6347	0	6388	0	6434	0	6685	0	6738	0	6202	0	6208	0	6214	0	6321	0	6326	0	6338	0	6349	0	6358	0
PB	2505279	Curral de Cima	5323	0	5372	0	5417	0	5462	0	5508	0	5609	0	5663	0	5712	0	5622	0	5657	0	5209	0	5201	0	5192	0	5259	0	5253	0	5244	0	5238	0	5232	0
PB	2505303	Curral Velho	2558	0	2558	0	2558	0	2559	0	2561	0	2564	0	2567	0	2563	0	2858	0	2880	0	2505	0	2501	0	2497	0	2529	0	2525	0	2528	0	2520	0	2517	0
PB	2505352	Damião	3645	0	3653	0	3689	0	3714	0	4384	0	4426	0	4450	0	4470	0	4938	0	4997	0	4900	0	4946	0	4990	0	5142	0	5193	0	5244	0	5296	0	5343	0
PB	2505402	Desterro	7701	0	7826	0	7918	0	8019	0	8113	0	8339	0	8453	0	11381	0	8152	0	8190	0	7991	0	8014	0	8035	0	8196	0	8223	0	8254	0	8280	0	8306	0
PB	2505501	Vista Serrana	3121	0	3123	0	3130	0	3135	0	3156	0	3167	0	3169	0	3174	0	3344	0	3373	0	3512	1	3543	0	3572	0	3675	0	3708	0	3741	0	3777	0	3808	0
PB	2505600	Diamante	6920	0	6871	0	6831	0	6790	0	6747	0	6649	0	6597	0	6557	1	6772	0	6743	0	6616	0	6593	0	6571	1	6636	0	6615	0	6595	0	6570	0	6550	0
PB	2505709	Dona Inês	10227	0	10265	1	10309	1	11193	0	11239	0	11344	1	11400	0	11449	0	11142	1	11140	0	10517	0	10477	0	10438	0	10535	0	10493	0	10457	0	10419	0	10383	0
PB	2505808	Duas Estradas	3818	0	3658	0	3555	0	3433	0	3308	0	3031	0	2889	0	2748	0	3855	0	3856	0	3638	0	3625	0	3611	0	3645	0	3635	0	3613	0	3606	0	3594	0
PB	2505907	Emas	3061	0	3051	0	3055	0	3039	0	3028	0	3018	0	3011	1	3004	0	3347	0	3372	0	3317	0	3337	0	3356	0	3439	0	3458	0	3484	0	3507	0	3528	0
PB	2506004	Esperança	28166	0	28217	0	28285	0	28339	0	28398	0	28527	0	28589	0	28650	0	30629	0	30856	0	31095	0	31320	0	31538	0	32264	1	32530	0	32785	0	33031	0	33266	0
PB	2506103	Fagundes	11892	0	11737	3	11619	0	11493	0	11369	0	11076	0	10931	0	10782	0	12166	1	12182	0	11405	1	11368	0	11332	0	11449	0	11414	0	11378	0	11345	0	11313	0
PB	2506202	Frei Martinho	2923	0	2952	0	2971	0	2998	0	3021	0	3070	0	3103	0	3125	0	3018	0	3020	0	2933	0	2934	0	2935	0	2981	0	2987	0	2984	0	2988	0	2990	1
PB	2506251	Gado Bravo	8521	0	8479	4	8478	0	8453	0	8437	1	8386	0	8364	0	8337	0	8473	0	8470	0	8376	0	8365	0	8355	1	8466	0	8457	1	8448	0	8443	1	8435	1
PB	2506301	Guarabira	51482	0	51800	0	52075	0	51880	1	52155	0	52775	1	53093	0	53402	1	55704	1	56137	0	55326	0	55657	0	55977	0	57383	0	57780	0	58163	0	58529	0	58881	0
PB	2506400	Gurinhém	13182	0	13214	0	13231	0	13258	0	13274	0	13327	0	13356	1	13376	0	13584	0	13995	0	13872	0	13875	0	13877	0	14098	0	14109	0	14116	0	14126	0	14134	0
PB	2506509	Gurjão	2789	0	2736	0	2730	0	2698	0	2669	0	2603	0	2567	0	2540	0	3067	0	3096	0	3159	0	3188	0	3215	0	3311	0	3343	1	3375	0	3407	0	3436	0
PB	2506608	Ibiara	6383	0	6370	0	6340	0	6325	0	6299	0	6260	0	6234	0	6215	0	6316	0	6314	0	6031	0	6004	0	5978	0	6027	0	6000	0	5977	0	5949	0	5925	0
PB	2506707	Imaculada	11577	0	11028	0	11153	1	11273	0	11396	0	11682	0	11826	1	11964	0	11770	0	11850	0	11352	0	11388	0	11423	0	11659	0	11701	0	11748	1	11792	0	11833	0
PB	2506806	Ingá	17473	0	17427	3	17378	0	17334	0	17285	0	17176	0	17129	0	17079	0	18677	0	18782	0	18180	0	18235	0	17555	0	17912	0	17975	0	18044	0	18105	0	18163	0
PB	2506905	Itabaiana	25207	1	25052	2	24943	0	24820	0	24699	0	24421	0	24277	0	24139	0	25460	0	25463	0	24481	0	24426	0	24372	1	24663	0	24614	0	24567	0	24519	0	24475	1
PB	2507002	Itaporanga	21123	0	21286	0	21395	0	21528	0	21653	0	21942	2	22088	0	22242	0	23047	0	23226	1	23192	0	23351	0	23505	0	24128	0	24315	3	24496	1	24674	2	24842	1
PB	2507101	Itapororoca	14633	0	14766	0	14883	0	15002	0	15120	0	15384	0	15517	0	15647	0	16405	0	16578	0	16997	0	17179	0	17354	0	17918	0	18129	0	18333	0	18527	0	18715	0
PB	2507200	Itatuba	9374	0	9414	0	9419	0	9448	0	9467	0	9521	0	9550	0	9574	0	10115	0	10186	0	10201	0	10265	0	10326	0	10590	0	10666	0	10738	0	10809	0	10876	0
PB	2507309	Jacaraú	14117	0	14165	0	14239	1	14292	1	14350	0	14479	0	14541	0	14597	0	14102	1	14086	0	13942	0	13967	0	13991	0	14248	0	14285	0	14316	0	14348	0	14378	0
PB	2507408	Jericó	7416	0	7426	0	7456	0	7464	0	7477	0	7517	0	7540	0	7559	0	8043	0	8101	0	7538	0	7548	0	7557	0	7689	0	7705	0	7717	0	7730	0	7742	0
PB	2507507	João Pessoa	597934	3	607440	0	619051	2	628837	6	638614	5	660797	5	672080	4	683278	5	693082	3	702234	4	723515	6	733155	3	742478	11	769607	2	780733	4	791436	2	801718	0	811598	6
PB	2507606	Juarez Távora	7081	0	7043	0	7043	0	7039	0	7028	0	6993	0	6981	0	6969	0	7829	0	7604	0	7459	0	7506	0	7550	0	7742	0	7798	0	7850	0	7901	0	7950	0
PB	2507705	Juazeirinho	14873	0	15017	0	15116	0	15231	0	15342	0	15597	0	15729	0	15848	0	16339	0	16476	0	16776	0	16923	0	17064	0	17565	0	17732	0	17900	0	18061	0	18213	1
PB	2507804	Junco do Seridó	5968	0	6008	0	6013	0	6028	0	6049	0	6089	0	6116	0	6131	0	6665	0	6724	0	6643	0	6695	0	6745	0	6934	0	6994	0	7055	0	7111	0	7165	0
PB	2507903	Juripiranga	9647	0	9684	0	9695	0	9726	0	9742	0	9800	0	9828	0	9852	0	10524	0	10607	0	10237	0	10283	0	10327	0	10560	0	10618	0	10667	0	10721	0	10770	0
PB	2508000	Juru	10045	0	9993	0	9945	1	9899	1	9850	0	9742	0	9694	0	9638	1	10510	0	10550	0	9826	0	9810	0	9793	0	9919	0	9906	0	9889	0	9880	0	9868	1
PB	2508109	Lagoa	4844	0	4728	0	4655	0	4565	0	4475	0	4272	0	4169	0	4070	0	4943	0	4949	0	4681	0	4669	0	4657	0	4710	0	4698	0	4686	0	4676	0	4666	0
PB	2508208	Lagoa de Dentro	7086	0	7024	0	7039	0	7009	0	6992	0	6939	0	6910	0	6891	0	7463	0	7499	0	7370	0	7392	0	7413	0	7564	0	7592	0	7618	0	7645	0	7670	0
PB	2508307	Lagoa Seca	24154	0	24450	0	24678	0	24923	0	25167	0	25715	0	25999	0	26276	0	25636	0	25771	0	25900	0	26035	0	26164	0	26788	0	26954	0	27245	0	27398	0	27543	0
PB	2508406	Lastro	3118	0	3104	0	3079	0	3066	0	3054	0	3016	0	3003	0	2979	0	2917	0	2888	0	2841	0	2820	0	2800	0	2809	0	2786	0	2767	0	2745	0	2725	0
PB	2508505	Livramento	7605	0	7682	0	7726	0	7783	0	7840	0	7337	0	7393	0	7453	0	7305	0	7331	0	7164	0	7177	0	7189	0	7320	0	7340	0	7354	0	7371(4)	0	7386	0
PB	2508554	Logradouro	3389	0	3397	0	3432	0	3445	0	3468	0	3509	0	3529	0	3555	0	3920	0	3977	0	3942	0	3985	0	4026	0	4157	0	4204	0	4255	0	4299	0	4343	0
PB	2508604	Lucena	9755	0	9600	0	10188	0	10389	0	10587	0	11042	0	11275	0	11506	0	11241	0	11389	0	11730	0	11882	0	12029	0	12460	0	12632	0	12803	0	12965	0	13121	0
PB	2508703	Mãe d'Água	3459	0	4006	0	3906	0	3791	0	3676	0	3415	0	3280	1	3154	0	4133	0	4127	0	4019	0	4009	0	3999	0	4044	0	4034	1	4022	1	4017	0	4009	0
PB	2508802	Malta	5692	0	5647	0	5623	0	5589	0	5556	0	5486	0	5446	0	5405	0	5794	0	5796	0	5613	0	5607	0	5602	0	5679	1	5675	0	5670	0	5668	0	5665	0
PB	2508901	Mamanguape	38772	0	39183	0	39513	0	39858	0	40204	0	40603	0	40999	0	41382	2	41406	0	41676	0	42303	0	42602	0	42537	0	43678	0	44030	0	44371	1	44694	0	45005	0
PB	2509008	Manaíra	10473	3	10352	0	10284	2	10195	0	10104	1	9908	1	9804	0	9705	0	11292	0	11367	0	10759	0	10781	1	10803	0	11007	1	11036	1	11066	0	11094	0	11120	0
PB	2509057	Marcação	6203	2	6339	0	6372	1	6450	0	6527	1	6707	0	6798	1	6890	0	7482	2	7608	0	7609	0	7717	1	7822	0	8117	0	8243	0	8362	0	8475	0	8586	0
PB	2509107	Mari	20663	0	20663	0	20660	0	20656	0	20654	0	20639	0	20626	0	20619	0	21110	0	21140	0	21176	0	21216	0	21254	0	21648	0	21701	0	21756	0	21806	0	21854	0
PB	2509156	Marizópolis	5618	0	5536	0	5562	0	5533	0	5507	0	5443	0	5413	0	5385	0	6384	0	6450	0	6173	0	6216	0	6257	0	6423	0	6473	1	6521	0	6569	0	6614	1
PB	2509206	Massaranduba	11697	0	11651	2	11621	0	11594	0	11564	0	11489	0	11452	0	11421	0	12840	0	12944	0	12902	0	12995	0	13084	0	13438	0	13547	0	13660	0	13755	0	13853	0
PB	2509305	Mataraca	5500	0	5574	0	5609	0	5655	0	5704	0	6201	0	6260	0	6323	0	7170	1	7300	0	7407	0	7526	0	7641	0	7952	0	8089	0	8222	0	8345	0	8466	0
PB	2509339	Matinhas	4086	0	4023	0	3996	0	3951	0	3906	0	3804	0	3754	0	3704	0	4296	0	4313	0	4321	0	4340	0	4357	0	4453	0	4477	0	4500	0	4517	0	4537	0
PB	2509370	Mato Grosso	2427	0	2468	0	2472	0	2493	0	2517	0	2565	0	2590	0	2612	0	2673	0	2693	0	2702	0	2724	0	2744	0	2821	0	2844	0	2872	0	2892	0	2915	0
PB	2509396	Maturéia	5032	0	5060	0	5085	0	5115	0	5137	0	5194	0	5225	0	5253	0	5941	0	6028	0	5939	0	6009	0	6076	0	6283	0	6363	0	6440	0	6516	0	6587	0
PB	2509404	Mogeiro	13231	0	13230	4	13226	0	13215	0	13198	0	13191	0	13186	0	13182	0	12664	0	12496	0	12491	0	12468	0	13178	0	13349	0	13333	0	13314	0	13300	0	13286	0
PB	2509503	Montadas	3969	0	3975	0	4002	0	4012	0	4021	0	4052	0	4067	0	4089	0	4681	0	4747	0	4990	0	5069	0	5145	0	5351	0	5442	0	5533	0	5611	0	5691	0
PB	2509602	Monte Horebe	4112	0	4113	0	4118	0	4122	0	4141	0	4153	0	4157	0	4157	0	4466	0	4507	0	4508	0	4539	0	4568	0	4688	0	4725	0	4762	0	4793	0	4825	0
PB	2509701	Monteiro	27687	0	27764	0	27826	0	27883	0	27942	1	28086	0	28156	0	28230	0	30807	0	31104	0	30852	0	31095	0	31330	0	32211	0	32496	0	32776	0	33039	0	33294	0
PB	2509800	Mulungu	9189	1	8777	0	8824	1	9131	0	8958	0	7993	0	7820	1	7638	0	9577	0	9634	0	9469	1	9506	0	9542	0	9750	0	9794	0	9843	0	9882	0	9922	0
PB	2509909	Natuba	10562	0	10444	3	10339	0	10234	0	10131	0	9894	0	9775	0	9656	1	10510	0	10500	0	10566	0	10567	0	10278	0	10439	0	10449	0	10449	0	10455	0	10460	1
PB	2510006	Nazarezinho	7272	0	7263	0	7234	0	7225	0	7217	0	7179	0	7166	0	7148	0	7242	0	7255	0	7280	0	7266	0	7252	0	7342	0	7330	0	7319	0	7307	2	7296	0
PB	2510105	Nova Floresta	9421	0	9678	0	9878	0	10086	0	10297	0	10778	0	11019	0	11266	0	10310	0	10386	0	10533	0	10524	0	10514	0	10661	0	10653	0	10646	0	10644	0	10639	0
PB	2510204	Nova Olinda	6457	0	6492	0	6510	0	6536	1	6561	0	6621	0	6646	0	6678	0	6461	0	6470	0	6070	0	6041	0	6012	0	6058	0	6026	0	6002	0	5971	0	5944	0
PB	2510303	Nova Palmeira	3573	0	3609	0	3625	0	3653	0	3676	0	3733	0	3762	0	3779	0	4042	0	4097	0	4361	0	4422	0	4480	0	4647	0	4718	0	4781	0	4849	0	4910	0
PB	2510402	Olho d'Água	7831	0	7690	0	7563	0	7438	0	7315	0	7028	0	6884	0	6744	0	7666	0	7642	0	6931	0	6862	0	6796	0	6790	2	6712	0	6647	0	6578	0	6512	0
PB	2510501	Olivedos	3194	0	3167	0	3149	0	3136	0	3111	0	3071	0	3045	0	3021	0	3585	0	3616	0	3627	0	3661	0	3693	0	3804	0	3847	0	3878	0	3916	0	3951	0
PB	2510600	Ouro Velho	2823	0	2823	0	2823	0	2823	0	2823	0	2823	0	2823	0	2825	0	3057	0	3073	0	2928	0	2937	0	2944	0	3003	0	3012	0	3023	0	3033	0	3042	0
PB	2510659	Parari	1437	0	1437	0	1439	0	1444	0	1445	0	1461	0	1472	0	1477	0	1283	0	1259	0	1256	0	1243	0	1816	0	1823	0	1810	0	1792	0	1782	0	1769	0
PB	2510709	Passagem	1979	0	1980	0	2046	0	2080	0	2107	0	2177	0	2216	0	2252	0	2183	0	2195	0	2233	0	2253	0	2272	0	2338	0	2365	0	2384	0	2404	0	2424	0
PB	2510808	Patos	91761	0	93009	0	93963	0	94983	0	96002	0	98317	0	99493	1	100664	0	99977	0	100734	1	100674	0	101359	0	102020	0	104716	0	105532	2	106313	0	107067	0	107790	0
PB	2510907	Paulista	11266	0	11303	0	11319	0	11348	1	11373	0	11427	0	11462	0	11503	0	11945	0	12008	0	11788	0	11829	0	11867	0	12117	0	12167	0	12215	0	12263	0	12308	0
PB	2511004	Pedra Branca	3692	0	3698	0	3723	0	3732	0	3739	0	3771	0	3785	0	3802	1	3849	0	3855	0	3721	0	3724	0	3726	0	3787	0	3794	0	3799	0	3800	0	3803	0
PB	2511103	Pedra Lavrada	6617	0	6617	0	6610	0	6605	0	6590	0	6577	0	6571	0	6572	0	7001	0	7035	0	7475	0	7541	0	7605	0	7830	0	7908	0	7982	0	8053	1	8122	0
PB	2511202	Pedras de Fogo	25861	0	25913	0	25939	0	25962	0	25994	0	26075	0	26113	1	26150	0	27021	0	27117	1	27032	0	27389	0	27479	0	28056	0	28176	0	28287	0	28395	0	28499	0
PB	2511301	Piancó	14872	0	14711	0	14645	0	14536	0	14435	1	14191	0	14066	0	13946	0	16321	0	16453	0	15465	1	15511	2	15555	0	15870	2	15931	0	15981	0	16039	1	16091	1
PB	2511400	Picuí	17896	0	18065	0	18207	0	18351	0	18492	0	18820	0	18988	0	19147	0	19238	0	19365	0	18222	0	18248	0	18272	0	18597	1	18632	0	18670	0	18704	0	18737	0
PB	2511509	Pilar	10274	0	10365	0	10429	0	10506	0	10576	0	10740	0	10824	0	10906	0	11610	0	11737	0	11191	0	11262	0	11330	0	11620	0	11702	0	11788	0	11863	0	11938	0
PB	2511608	Pilões	7800	0	7777	0	7781	0	7764	0	7759	0	7740	0	7730	0	7718	0	7142	0	7071	0	6978	0	6915	0	6854	0	6860	0	6789	0	6730	0	6667	0	6607	0
PB	2511707	Pilõezinhos	5430	0	5430	0	5431	0	5436	0	5437	0	5458	0	5465	0	5462	0	5471	0	5483	0	5155	0	5134	0	5114	0	5159	0	5140	0	5117	0	5099	0	5080	0
PB	2511806	Pirpirituba	10198	0	10197	0	10160	0	10153	0	10145	0	10107	0	10091	0	10071	0	10522	0	10540	0	10326	0	10336	0	10346	1	10523	0	10539	0	10553	0	10570	0	10585	0
PB	2511905	Pitimbu	13927	0	14445	0	14869	0	15304	0	15737	1	16720	0	17224	1	17726	0	16574	1	16829	0	17024	0	17262	2	17492	0	18148	0	18420	0	18684	1	18938	0	19182	0
PB	2512002	Pocinhos	14880	0	14921	0	14964	0	14999	0	15031	0	15116	0	15155	0	15193	0	16397	0	16539	0	17032	0	17198	0	17357	0	17894	0	18088	0	18270	0	18451	1	18622	0
PB	2512036	Poço Dantas	3828	0	3870	0	3920	0	3967	0	4014	0	4110	0	4158	1	4207	0	4029	0	4055	0	3751	0	3746	0	3740	0	3788	0	3776	1	3778	1	3774	0	3770	0
PB	2512077	Poço de José de Moura	3529	0	3455	0	3405	0	3341	0	3288	0	3155	0	3085	0	3020	0	4066	0	4119	0	3978	0	4013	0	4046	0	4165	0	4209	0	4248	0	4282	0	4318	0
PB	2512101	Pombal	31954	0	32135	0	32312	0	32480	1	32643	0	33022	0	33210	0	33402	0	32424	0	32443	0	32110	0	32122	0	32134	0	32654	0	32687	0	32714	0	32739	1	32766	0
PB	2512200	Prata	3425	0	3433	0	3448	0	3465	0	3473	0	3494	0	3512	0	3531	0	4001	0	4060	0	3854	0	3887	0	3919	0	4033	0	4072	0	4105	1	4145	0	4179	0
PB	2512309	Princesa Isabel	18231	0	18375	0	18492	0	18612	1	18734	0	19008	0	19147	0	19287	0	19867	0	20016	0	21283	0	21518	0	21744	0	22461	0	22731	0	22997	0	23247	0	23489	0
PB	2512408	Puxinanã	11981	0	12029	1	12071	0	12107	0	12147	0	12238	0	12283	0	12321	0	13236	0	13354	0	12923	0	12996	0	13066	0	13386	0	13476	0	13556	0	13638	0	13715	0
PB	2512507	Queimadas	36032	0	36454	7	36764	0	37105	0	37443	0	38210	0	38600	0	38988	1	39956	0	40321	0	41049	2	41298	0	41538	0	42586	0	42882	0	43666	2	43945	0	44214	1
PB	2512606	Quixabá	1308	0	1261	0	1229	0	1201	0	1168	0	1085	0	1051	0	1004	0	1472	0	1493	0	1699	0	1730	0	1759	0	1834	0	1865	0	1898	0	1933	0	1964	0
PB	2512705	Remígio	14914	0	14874	0	14860	0	14826	0	14801	0	14738	0	14707	0	14673	0	17203	0	17423	0	17581	0	17786	0	18075	0	18686	2	18921	0	19145	0	19368	0	19579	0
PB	2512721	Pedro Régis	4883	0	4887	0	4893	0	4915	0	4921	1	4931	0	4940	0	4954	0	5739	0	5826	0	5765	0	5795	0	5824	0	5963	0	6003	0	6036	0	6067	0	6099	0
PB	2512747	Riachão	2793	0	2835	0	2872	0	2900	0	2935	0	3013	0	3048	1	3087	0	3495	0	3569	0	3266	0	3303	0	3338	0	3448	0	3487	0	3530	0	3570	0	3607	0
PB	2512754	Riachão do Bacamarte	3948	0	3969	1	3987	0	3996	0	4015	0	4051	0	4073	0	4091	0	4288	1	4312	0	4264	0	4289	0	4312	0	4419	0	4447	0	4479	0	4503	0	4529	0
PB	2512762	Riachão do Poço	3694	0	3820	1	3912	0	4013	0	4111	0	4343	0	4457	0	4576	0	4353	0	4407	0	4164	0	4201	0	4235	0	4359	0	4399	0	4443	0	4481	0	4519	0
PB	2512788	Riacho de Santo Antônio	1334	0	1338	0	1352	0	1371	0	1376	0	1395	0	1407	2	1417	0	1566	0	1575	0	1722	0	1752	0	1781	0	1856	0	1885	0	1921	0	1955	0	1985	1
PB	2512804	Riacho dos Cavalos	8064	0	7893	1	7767	0	7632	0	7497	0	7187	0	7029	0	6876	0	8285	0	8299	0	8314	0	8334	0	8352	0	8513	0	8537	0	8567	0	8587	0	8609	0
PB	2512903	Rio Tinto	22311	1	23107	3	22434	2	22490	0	22546	0	22673	0	22739	1	22799	0	23669	0	23789	1	22976	0	23028	0	23431	0	23883	0	23955	0	24023	0	24090	0	24154	1
PB	2513000	Salgadinho	2823	0	2830	0	2850	0	2862	0	2867	0	2893	0	2908	0	2915	0	3456	0	3516	0	3508	0	3561	0	3612	0	3752	0	3812	0	3868	0	3927	0	3980	0
PB	2513109	Salgado de São Félix	12046	1	11967	0	11947	0	11895	1	11846	0	11740	0	11685	0	11634	0	12876	0	12950	0	11976	0	11971	0	11966	0	12144	0	12140	0	12142	0	12145	0	12145	0
PB	2513158	Santa Cecília	6862	0	6825	2	6818	0	6790	0	6772	0	6719	0	6695	0	6670	0	7214	0	7247	0	6658	0	6643	0	6533	0	6610	0	6595	0	6583	0	6570	0	6557	0
PB	2513208	Santa Cruz	6471	0	6347	0	6274	0	6179	0	6088	0	5885	0	5772	0	5672	0	6664	0	6674	0	6471	0	6471	0	6471	0	6573	0	6577	0	6580	0	6582	0	6585	0
PB	2513307	Santa Helena	6170	0	6170	0	6174	0	6178	0	6179	0	6202	1	6208	0	6208	0	6200	0	6184	0	5369	0	5352	1	5886	0	5949	0	5935	0	5916	0	5902	0	5887	0
PB	2513356	Santa Inês	3548	0	3466	1	3445	0	3395	0	3344	0	3235	0	3176	0	3123	0	3810	0	3825	0	3539	0	3539	0	3538	0	3592	0	3591	0	3595	0	3595	0	3596	0
PB	2513406	Santa Luzia	14012	0	14123	0	14217	0	14310	0	14408	0	14620	1	14731	0	14830	0	14695	0	14742	0	14719	0	14774	0	14826	0	15145	0	15208	1	15273	1	15341	0	15401	1
PB	2513505	Santana de Mangueira	5773	0	5685	0	5618	0	5549	0	5481	0	5316	0	5236	0	5149	0	5770	0	5769	0	5331	0	5298	0	5265	0	5292	0	5260	1	5219	0	5191	0	5159	0
PB	2513604	Santana dos Garrotes	7882	0	7863	0	7840	0	7830	0	7808	0	7765	0	7749	0	7736	1	7829	0	7809	0	7266	0	7219	0	7173	0	7209	0	7157	0	7113	0	7067	0	7024	0
PB	2513653	Joca Claudino	2568	0	2573	0	2574	0	2578	0	2587	0	2602	0	2608	0	2621	0	2734	0	2745	0	2615	0	2619	0	2623	0	2669	0	2674	0	2683	0	2685	0	2690	0
PB	2513703	Santa Rita	115844	1	118209	4	120356	2	122446	1	124531	1	129272	2	131682	1	134072	0	125858	1	126776	3	120310	0	121166	1	121994	0	132871	1	133927	1	134937	0	135915	0	136851	1
PB	2513802	Santa Teresinha	4728	0	4689	0	4684	0	4674	0	4647	0	4605	0	4586	0	4566	0	4777	1	4768	0	4581	0	4570	0	4559	0	4612	0	4600	0	4590	0	4582	0	4573	0
PB	2513851	Santo André	2800	0	2741	0	2755	0	2745	0	2722	0	2684	0	2663	0	2645	0	2718	0	2702	0	2638	0	2626	0	2545	0	2565	0	2554	0	2539	0	2529	0	2519	0
PB	2513901	São Bento	26225	0	26734	0	27202	0	27657	0	28109	0	29133	0	29658	0	30177	0	29992	0	30353	0	30879	0	31237	0	31582	1	32651	1	33064	0	33463	0	33847	0	34215	1
PB	2513927	São Bentinho	3589	0	3635	0	3673	0	3714	0	3748	0	3839	0	3888	0	3932	0	4159	0	4210	0	4138	0	4181	0	4221	0	4355	0	4408	0	4451	0	4497	0	4540	0
PB	2513943	São Domingos do Cariri	2189	0	2231	0	2264	0	2294	0	2329	0	2410	0	2447	0	2478	0	2329	0	2348	0	2420	0	2438	0	2455	0	2522	0	2543	0	2562	0	2582	0	2601	0
PB	2513968	São Domingos de Pombal	2498	0	2443	0	2398	0	2348	0	2299	0	2195	0	2140	0	2089	0	2794	0	2818	0	2855	0	2883	0	2909	0	2999	0	3030	0	3065	0	3091	0	3120	0
PB	2513984	São Francisco	3464	0	3491	0	3508	0	3524	0	3544	0	3585	0	3606	0	3627	0	3540	0	3542	0	3364	0	3357	0	3349	0	3389	0	3383	0	3372	1	3369	0	3363	0
PB	2514008	São João do Cariri	4703	0	4718	0	4753	0	4778	0	4802	0	4853	0	4710	0	4745	0	4565	0	4571	0	4344	0	4329	0	4309	0	4352	0	4334	0	4322	0	4309	0	4296	0
PB	2514107	São João do Tigre	4481	0	4484	0	4552	0	4583	0	4618	0	4690	0	4729	0	4771	0	4707	0	4733	0	4396	0	4390	0	4384	0	4442	0	4440	0	4431	0	4427	0	4423	0
PB	2514206	São José da Lagoa Tapada	7184	0	7123	0	7089	0	7042	0	6997	0	6890	0	6841	0	6784	0	8029	0	8068	0	7564	0	7562	0	7560	0	7674	1	7673	1	7675	0	7678	0	7679	0
PB	2514305	São José de Caiana	5737	0	5784	0	5821	0	5865	0	5900	0	5990	0	6038	0	6090	0	6108	0	6145	0	6010	0	6031	0	6052	0	6179	0	6211	0	6233	1	6256	0	6279	0
PB	2514404	São José de Espinharas	5109	0	4995	0	4920	0	4834	0	4748	0	4555	0	4453	0	4353	0	5055	0	5043	0	4760	0	4734	0	4708	0	4738	0	4712	0	4686	0	4659	0	4635	0
PB	2514453	São José dos Ramos	4900	0	4913	0	4937	0	4943	0	4953	0	4988	0	5006	0	5026	0	5631	0	5699	0	5508	0	5555	0	5600	0	5762	0	5818	0	5868	0	5920	0	5969	0
PB	2514503	São José de Piranhas	17876	0	17919	0	17926	0	17956	2	17974	0	18035	0	18064	0	18088	0	19424	0	19567	0	19096	1	19190	2	19281	0	19732	0	19844	1	19953	0	20062	0	20163	2
PB	2514552	São José de Princesa	4970	0	4930	0	4916	0	4888	0	4858	0	4798	0	4766	0	4733	0	4780	0	4752	0	4219	0	4162	0	4106	0	4077	0	4014	0	3957	0	3897	0	3842	0
PB	2514602	São José do Bonfim	2838	0	2838	0	2840	0	2841	0	2844	0	2851	0	2791	0	2793	0	3266	0	3311	0	3233	0	3269	0	3303	0	3411	0	3450	0	3494	0	3530	0	3566	0
PB	2514651	São José do Brejo do Cruz	1532	0	1532	0	1533	0	1534	0	1536	0	1541	0	1543	0	1551	0	1692	0	1703	0	1684	0	1696	0	1707	0	1753	0	1766	0	1780	0	1793	0	1806	0
PB	2514701	São José do Sabugi	3903	0	3903	0	3889	0	3868	0	3858	0	3847	0	3832	0	3815	0	4098	0	4113	0	4010	0	4019	0	4027	0	4102	0	4114	0	4125	0	4135	0	4145	0
PB	2514800	São José dos Cordeiros	4136	0	4057	0	4000	0	3936	0	3873	0	3731	0	3658	0	3587	0	4088	0	4078	0	3985	0	3974	0	3709	0	3749	0	3740	0	3728	0	3720	0	3711	0
PB	2514909	São Mamede	8018	0	7959	0	7911	0	7865	0	7818	0	7705	0	7647	0	7595	0	8006	0	7994	0	7748	0	7728	0	7708	0	7794	0	7777	0	7758	0	7738	0	7721	0
PB	2515005	São Miguel de Taipu	6086	0	6096	0	6252	0	6326	0	6404	0	6577	0	6665	0	6753	0	6749	0	6810	0	6696	0	6743	0	6789	0	6970	0	7026	0	7078	0	7131	0	7180	0
PB	2515104	São Sebastião de Lagoa de Roça	10026	0	10169	0	10285	0	10408	0	10525	0	10799	0	10940	0	11080	0	11208	0	11335	0	11041	0	11119	0	11195	0	11495	0	11589	0	11676	0	11762	0	11845	0
PB	2515203	São Sebastião do Umbuzeiro	2894	0	2903	0	2929	0	2940	0	2950	0	2985	0	3000	0	3019	0	3147	0	3166	0	3235	0	3262	0	3287	0	3380	0	3409	0	3440	0	3469	0	3496	0
PB	2515302	Sapé	47353	1	47308	0	47310	0	47302	0	47276	0	47239	0	47217	0	47199	0	47690	0	47682	0	50143	0	50358	0	50565	0	51700	0	51965	0	52219	0	52463	0	52697	0
PB	2515401	São Vicente do Seridó	9106	0	9242	0	9368	0	9487	0	9606	0	9881	0	10018	0	10161	0	10007	0	10092	0	10230	0	10317	0	10400	0	10701	0	10804	0	10899	0	10994	1	11084	0
PB	2515500	Serra Branca	12275	0	12263	0	12258	0	12236	0	12229	0	12213	0	12055	0	12044	0	12762	0	12819	0	12973	0	13038	0	13101	0	13409	0	13488	0	13562	1	13637	0	13707	0
PB	2515609	Serra da Raiz	3436	0	3386	0	3385	0	3351	0	3327	0	3271	0	3239	0	3215	0	3223	0	3187	0	3204	0	3187	0	3169	0	3190	0	3173	0	3153	0	3137	0	3121	0
PB	2515708	Serra Grande	2855	0	2891	0	2906	0	2934	0	2958	0	3014	0	3045	1	3069	0	3122	0	3148	0	2975	0	2985	0	2994	0	3055	0	3068	0	3074	0	3089	0	3100	1
PB	2515807	Serra Redonda	7307	0	7307	0	7307	0	7307	0	7307	0	7307	0	7307	0	7301	0	7865	0	7908	0	7050	0	7031	0	7012	0	7089	0	7071	0	7056	0	7036	0	7020	0
PB	2515906	Serraria	6678	0	6273	0	6072	0	5786	0	5508	0	5020	0	4725	0	4432	0	6790	0	6802	0	6238	0	6206	0	6175	0	6218	0	6184	0	6154	0	6123	0	6093	0
PB	2515930	Sertãozinho	3444	0	3544	0	3634	0	3722	0	3812	0	4012	0	4113	0	4216	0	4325	0	4413	0	4395	0	4468	0	4539	0	4728	0	4810	0	4892	0	4969	0	5044	0
PB	2515971	Sobrado	6885	0	6781	0	6732	0	6657	0	6588	0	6427	0	6346	0	6263	0	7543	0	7608	0	7373	0	7411	0	7447	0	7623	0	7670	0	7712	0	7754	0	7795	0
PB	2516003	Solânea	30658	0	31076	0	31388	0	30878	0	31208	0	31957	0	32336	0	32717	0	28149	1	27953	2	26693	0	26505	0	26323	0	26431	0	26929	0	26733	0	26551	0	26376	0
PB	2516102	Soledade	12061	0	12167	0	12245	0	12336	0	12419	0	12614	0	12716	0	12815	0	13489	0	13622	0	13739	0	13868	0	13993	0	14418	0	14566	0	14716	0	14853	0	14987	0
PB	2516151	Sossêgo	2598	0	2626	0	2644	0	2661	0	2682	0	2729	0	2753	0	2770	0	3045	0	3086	0	3169	0	3213	0	3256	0	3376	0	3428	0	3477	0	3522	0	3567	0
PB	2516201	Sousa	62635	0	62877	1	63133	0	62611	2	62839	0	63358	1	63622	1	63886	0	65568	0	65932	0	65803	5	66136	9	66457	4	68030	4	68432	6	68819	1	69196	0	69554	5
PB	2516300	Sumé	15035	0	14950	0	14917	0	14862	0	14803	0	14676	0	14616	0	14550	0	16908	0	17083	0	16060	0	16139	0	16215	0	16595	0	16687	0	16785	1	16872	0	16957	0
PB	2516409	Tacima	9388	0	9263	0	9174	0	9073	0	8974	0	8749	0	8635	0	8523	0	9818	0	9855	0	10262	0	10330	0	10394	0	10665	0	10747	0	10822	0	10896	0	10967	0
PB	2516508	Taperoá	13299	0	13206	0	13153	0	13086	0	13019	0	13495	0	13423	0	13345	0	15124	0	15238	0	14936	0	15016	0	14833	0	15190	0	15279	0	15376	0	15193	0	15276	1
PB	2516607	Tavares	13584	0	13494	0	13425	0	13350	0	13278	0	13109	0	13023	0	12933	0	14414	0	14485	0	14103	0	14143	0	14182	0	14467	0	14519	0	14565	0	14615	0	14661	1
PB	2516706	Teixeira	11953	0	11853	0	11781	0	11697	0	11615	0	12064	0	12310	0	12238	0	14064	0	14175	0	14153	0	14255	0	14352	0	14739	0	14856	0	14975	0	15085	0	15191	0
PB	2516755	Tenório	2473	0	2482	0	2507	0	2516	0	2528	0	2556	1	2573	0	2584	0	2882	0	2924	0	2813	0	2840	0	2865	0	2951	0	2983	0	3011	0	3039	0	3066	0
PB	2516805	Triunfo	9053	0	9134	0	9189	0	9257	0	9319	1	9462	0	9536	0	9615	0	9891	1	9961	0	9220	0	9233	0	9246	0	9410	2	9430	3	9451	0	9465	0	9482	1
PB	2516904	Uiraúna	13681	0	13602	0	13562	0	13512	0	13455	0	13334	2	13268	0	13209	0	14855	0	14963	0	14584	1	14654	0	14721	0	15062	0	15147	1	15224	1	15307	1	15382	0
PB	2517001	Umbuzeiro	9192	0	9056	9	8965	0	8860	0	8755	0	8512	1	8394	0	8273	0	9433	0	9449	0	9298	1	9307	1	9698	0	9862	0	9875	1	9891	1	9901	2	9913	0
PB	2517100	Várzea	2051	0	2042	0	2013	0	2002	0	1984	0	1949	0	1935	0	1919	0	2522	0	2564	0	2504	0	2539	0	2573	0	2668	0	2711	0	2747	0	2784	0	2820	0
PB	2517209	Vieirópolis	4672	0	4672	1	4680	0	4681	0	4689	0	4712	0	4715	0	4718	0	4890	0	4903	0	5045	0	5074	0	5102	0	5228	0	5264	0	5295	0	5327	0	5358	0
PB	2517407	Zabelê	1853	0	1853	0	1891	0	1901	0	1914	0	1952	0	1964	0	1988	0	2080	0	2103	0	2075	0	2093	0	2109	0	2169	0	2191	0	2211	0	2227	0	2245	0
PE	2600054	Abreu e Lima	89039	1	90570	0	91568	0	92738	0	93907	0	96560	0	97914	0	99251	0	95670	0	96265	0	94429	1	94843	0	95243	0	97786	0	98206	0	98609	0	98990	0	99364	0
PE	2600104	Afogados da Ingazeira	32922	1	33319	2	33618	1	33942	2	34264	0	34991	0	35369	0	35731	0	35314	0	35524	0	35088	0	35255	0	35416	1	36379	2	36548	0	36715	3	36866	0	37017	0
PE	2600203	Afrânio	15014	0	15216	1	15375	2	15536	6	15707	2	16084	2	16277	2	16467	0	17233	1	17443	3	17586	0	17784	0	17975	0	18625	0	18834	5	19034	1	19225	0	19411	0
PE	2600302	Agrestina	20036	5	20278	1	20464	0	20663	0	20862	2	21316	0	21546	0	21769	0	22371	0	22592	0	22679	0	22882	1	23079	0	23842	0	24053	1	24257	0	24454	0	24644	0
PE	2600401	Água Preta	28531	0	29054	0	29083	0	29332	0	29586	0	30163	0	30455	0	30746	0	30606	0	30792	0	33095	0	33446	0	33785	0	34978	1	35343	0	35698	0	36040	0	36371	0
PE	2600500	Águas Belas	36641	6	36083	14	36284	2	36113	0	35950	0	35569	3	35373	1	35178	0	39421	1	39675	2	40235	1	40511	5	40778	0	42008	0	42292	0	42570	1	42831	2	43087	7
PE	2600609	Alagoinha	12535	1	12698	0	12841	0	12984	1	13129	0	13454	1	13619	0	13776	0	14704	0	14914	0	13759	0	13853	0	13741	0	14155	0	14253	0	14343	0	14431	0	14517	0
PE	2600708	Aliança	37189	0	37152	0	37135	0	37105	0	37082	0	37021	0	36993	0	36964	0	35446	0	35229	0	37415	0	37433	0	37450	0	38242	0	38248	0	38260	0	38261	0	38267	1
PE	2600807	Altinho	22131	11	21960	3	21919	1	21816	2	21719	3	21498	0	21383	0	21274	1	22418	1	22424	0	22353	1	22371	1	22371	0	22853	0	22868	1	22880	0	22886	0	22896	1
PE	2600906	Amaraji	21309	0	21481	0	21584	0	21714	0	21841	0	22131	0	22280	0	22426	0	20600	0	20509	0	21939	0	21988	0	22035	0	22555	0	22600	0	22641	0	22685	0	22726	0
PE	2601003	Angelim	9082	0	9087	0	9161	0	9187	0	9222	0	9302	0	9341	0	9373	0	10272	0	10384	0	10202	0	10288	0	10372	0	10706	0	10798	0	10884	0	10965	0	11045	0
PE	2601052	Araçoiaba	15108	0	15564	0	15904	0	16272	0	16642	0	17474	0	17898	0	18322	0	17276	0	17481	0	18156	0	18390	0	18617	0	19333	0	19582	0	19821	0	20046	0	20268	0
PE	2601102	Araripina	70898	3	71818	2	73071	1	74073	1	75080	0	77358	3	78520	2	79672	0	79104	0	79876	5	77302	0	77794	1	78270	0	80577	0	82301	3	82800	1	83287	4	83757	5
PE	2601201	Arcoverde	61600	2	62316	0	62824	0	63394	0	63962	1	65249	0	65904	2	66553	0	67458	0	67999	0	68793	0	69346	0	69880	0	72102	0	72673	1	72634	1	73154	0	73667	0
PE	2601300	Barra de Guabiraba	10939	0	10903	0	11025	0	11069	0	11109	0	11200	0	11251	0	11297	0	13384	0	13624	1	12776	0	12918	0	13054	0	13523	0	13810	0	13960	0	14091	0	14224	0
PE	2601409	Barreiros	39139	1	38977	0	38839	0	38700	0	38557	0	38242	0	38082	0	37916	0	43502	0	43913	0	40732	0	40855	0	40973	0	41987	1	42104	1	42221	0	42331	0	42438	0
PE	2601508	Belém de Maria	10626	1	10444	0	10294	0	10139	0	9985	0	9638	0	9458	0	9281	0	9797	0	9705	0	11353	0	11409	0	11463	0	11777	0	11833	0	11890	1	11941	0	11992	0
PE	2601607	Belém de São Francisco	20208	1	19876	1	19620	0	19347	0	19075	0	18457	0	18142	0	17838	1	21254	0	21345	0	20253	0	20257	2	20260	0	20680	0	20683	1	20676	0	20672	1	20670	0
PE	2601706	Belo Jardim	68698	3	69636	4	70392	1	71175	0	71960	0	73733	0	74641	0	75536	0	73590	0	74026	0	72432	0	72719	0	72996	0	74902	0	75189	0	75466	0	75729	1	75986	0
PE	2601805	Betânia	11305	1	11308	3	11315	4	11331	2	11342	4	11352	0	11361	0	11379	1	11955	0	12010	0	12003	1	12057	3	12109	0	12433	0	12487	3	12538	2	12589	0	12637	5
PE	2601904	Bezerros	57371	2	58034	2	58470	0	58984	2	59494	0	60653	0	61240	1	61827	0	58310	0	58351	0	58668	0	58768	0	58864	0	60213	0	60305	0	60384	3	60469	0	60549	2
PE	2602001	Bodocó	31731	0	32104	0	32408	2	32727	1	33039	3	33750	1	34110	0	34473	0	34712	0	34987	0	35158	1	35422	0	35676	0	36783	0	37055	1	37316	5	37571	1	37816	3
PE	2602100	Bom Conselho	42085	1	42119	0	42277	2	42366	0	42451	3	42655	0	42757	0	42859	1	44991	0	45251	0	45503	1	45747	2	45983	1	47273	0	47524	1	47764	1	47991	1	48214	1
PE	2602209	Bom Jardim	37013	7	37005	1	37058	1	37076	0	37100	0	37147	0	37172	1	37195	1	40592	1	40923	1	37826	1	37889	0	37949	1	38816	0	38874	0	38925	1	38976	1	39025	0
PE	2602308	Bonito	37750	0	38089	2	38336	0	38608	0	38876	0	39489	0	39806	0	40122	0	40578	0	40835	0	37566	0	37552	0	37539	0	38287	0	38126	1	38094	0	38069	0	38044	0
PE	2602407	Brejão	8916	0	8946	0	8959	0	8979	0	9002	0	9045	0	9070	0	9094	0	9707	0	9782	0	8844	0	8839	0	8834	0	9006	0	8997	0	8983	0	8980	0	8973	0
PE	2602506	Brejinho	7278	0	7269	0	7247	0	7237	0	7231	0	7199	0	7187	0	7168	0	7366	0	7368	0	7307	0	7310	0	7312	0	7464	0	7461	0	7465	0	7464	0	7465	1
PE	2602605	Brejo da Madre de Deus	38109	1	38664	3	39561	1	40234	0	40908	1	42433	1	43210	0	43979	0	41898	2	42251	1	45180	0	45723	0	46248	0	47972	0	48546	1	49093	0	49624	2	50138	1
PE	2602704	Buenos Aires	12007	0	11960	0	11911	0	11865	0	11824	0	11722	0	11672	0	11620	0	13530	0	13675	0	12537	0	12578	0	12618	0	12934	0	12975	0	13012	0	13050	0	13085	0
PE	2602803	Buíque	44169	2	44896	2	45441	0	46031	0	46621	0	47955	0	48640	0	49314	0	52466	0	53274	0	52105	0	52715	0	53304	1	55268	0	55903	0	56524	0	57120	0	57696	1
PE	2602902	Cabo de Santo Agostinho	152977	2	156003	0	158438	0	160969	0	163493	0	169230	0	172152	0	175050	0	169986	0	171583	1	185025	0	187159	1	189222	0	196152	1	198391	4	200554	1	202636	1	204653	1
PE	2603009	Cabrobó	26741	0	27075	2	27326	1	27597	0	27868	0	28480	2	28792	0	29099	1	30113	4	30432	0	30873	0	31191	0	31497	2	32596	0	32925	2	33249	5	33557	7	33856	5
PE	2603108	Cachoeirinha	17042	12	17197	1	17291	2	17408	0	17522	2	17789	1	17921	0	18059	1	18037	0	18132	0	18819	1	18956	1	19088	0	19674	1	19813	1	19954	1	20082	0	20209	1
PE	2603207	Caetés	24137	0	24522	0	24875	0	25219	0	25560	0	26337	0	26726	0	27124	0	26197	0	26381	0	26577	0	26765	0	26946	0	27766	0	27962	0	28148	0	28326	0	28500	0
PE	2603306	Calçado	11709	0	11994	0	12189	0	12413	0	12637	0	13143	0	13398	0	13658	0	11637	0	11619	0	11125	0	11088	0	11051	0	11223	0	11178	0	11138	0	11094	0	11055	0
PE	2603405	Calumbi	7079	0	7103	0	7123	0	7141	0	7159	0	7204	0	7227	0	7248	0	7900	0	7980	0	5648	0	5646	0	5643	0	5754	0	5747	1	5748	0	5741	0	5736	0
PE	2603454	Camaragibe	128702	0	132216	0	134867	1	137727	0	140577	0	147058	0	150356	0	153635	0	141973	0	143210	0	144466	0	145676	0	146847	0	151587	0	152848	0	154057	1	155228	1	156361	0
PE	2603504	Camocim de São Félix	15115	0	15266	0	15387	0	15515	0	15639	0	15921	0	16065	0	16216	0	16452	0	16575	0	17104	0	17257	1	17405	0	17980	0	18140	0	18294	0	18440	0	18583	0
PE	2603603	Camutanga	7844	0	7879	2	7921	0	7956	0	7985	0	8066	0	8109	0	8154	0	8186	0	8212	0	8156	0	8180	0	8204	0	8405	0	8429	0	8451	0	8472	0	8493	0
PE	2603702	Canhotinho	24920	0	24964	0	24997	0	25025	0	25058	0	25135	0	25173	0	25214	0	24874	0	24855	0	24521	0	24491	0	24461	0	24918	0	24877	0	24838	0	24799	0	24762	0
PE	2603801	Capoeiras	19556	0	19548	0	19556	0	19556	0	19552	0	19550	0	19548	0	19547	0	19916	1	19939	0	19593	0	19596	0	19599	0	20004	0	20003	0	20001	0	19994	0	19991	0
PE	2603900	Carnaíba	17696	1	17570	0	17532	2	17455	0	17376	0	17201	0	17115	0	17023	1	19035	0	19160	0	18574	0	18642	0	18707	0	19187	1	19255	0	19313	1	19380	0	19440	0
PE	2603926	Carnaubeira da Penha	10404	2	10321	0	10239	1	10165	1	10088	0	9916	3	9834	1	9743	0	12270	0	12451	2	11782	4	11888	0	11991	0	12387	1	12498	7	12602	14	12706	5	12805	2
PE	2604007	Carpina	63811	0	64848	2	65668	0	66529	0	67390	0	69341	0	70335	0	71325	0	67727	0	68072	0	74858	0	75706	0	76527	0	79308	0	80200	0	81055	0	81884	0	82685	0
PE	2604106	Caruaru	253634	63	258175	24	262036	7	265934	2	269826	4	278659	6	283154	1	287611	5	294558	8	298505	2	314912	3	319580	2	324095	2	337416	0	342340	1	347105	9	351686	6	356128	5
PE	2604155	Casinhas	13345	3	13428	0	13510	0	13586	0	13662	0	13835	1	13924	0	14012	0	14675	0	14802	0	13766	0	13799	0	13830	0	14159	0	14189	0	14219	1	14247	1	14274	0
PE	2604205	Catende	31257	0	31176	0	31206	0	31174	0	31154	0	31092	0	31061	0	31035	0	34907	1	35255	1	37820	0	38324	0	38812	0	40328	0	40861	1	41369	0	41865	0	42343	0
PE	2604304	Cedro	9551	0	9617	1	9665	0	9718	0	9775	0	9893	1	9954	1	10015	0	10678	0	10785	0	10778	1	10873	0	10964	0	11323	0	11423	0	11516	2	11607	0	11695	0
PE	2604403	Chã de Alegria	11102	0	11137	0	11145	0	11166	0	11183	0	11227	0	11251	0	11277	0	12094	0	12187	0	12404	0	12504	0	12601	0	13002	0	13105	0	13204	0	13302	0	13396	0
PE	2604502	Chã Grande	18407	0	18761	1	19019	0	19301	0	19585	0	20226	0	20556	0	20886	0	17984	0	17923	0	20137	0	20270	0	20399	0	21006	0	21141	0	21281	0	21402	0	21525	0
PE	2604601	Condado	21797	0	22163	0	22499	0	22828	0	23157	0	23897	0	24271	0	24647	0	24180	0	24397	0	24282	0	24473	0	24658	0	25435	0	25632	0	25824	0	26008	0	26186	0
PE	2604700	Correntes	17044	25	17148	0	17219	0	17297	0	17378	0	17563	0	17654	0	17743	0	16733	0	16688	0	17419	0	17491	0	17374	0	17830	0	17902	0	17967	0	18033	0	18098	0
PE	2604809	Cortês	12681	1	13050	0	12720	0	12737	0	12762	0	12802	0	12821	1	12847	0	11812	0	11719	0	12452	0	12435	0	12418	0	12647	0	12624	0	12601	0	12581	0	12560	0
PE	2604908	Cumaru	27489	4	28442	2	29487	0	30412	0	31334	0	33429	0	34498	0	35556	1	15099	0	13811	1	17183	0	17329	1	17470	0	14815	0	13964	0	13135	0	12332	0	11559	0
PE	2605004	Cupira	22383	0	22422	0	22462	0	22490	0	22527	0	22610	0	22645	0	22683	0	22764	0	22788	0	23390	0	23468	1	23114	0	23695	0	23775	0	23839	0	23909	0	23977	0
PE	2605103	Custódia	29969	1	30061	1	30205	0	30314	0	30424	0	30672	0	30795	1	30922	1	33537	0	33874	0	33855	0	34154	0	34442	0	35574	0	35886	1	36187	0	36474	0	36753	1
PE	2605152	Dormentes	14411	0	14600	0	14714	1	14855	1	14994	0	15314	0	15478	0	15640	0	16284	0	16463	3	16917	0	17110	0	17296	0	17925	1	18126	2	18322	4	18510	0	18692	1
PE	2605202	Escada	57341	0	57381	0	57660	0	57805	0	57952	0	58279	0	58451	0	58618	0	62163	0	62602	0	63517	0	63963	0	64422	0	66419	0	66909	0	67382	1	67839	0	68281	0
PE	2605301	Exu	32423	0	32470	0	32522	1	32570	0	32616	1	32723	0	32780	2	32827	0	31236	1	31087	0	31636	0	31576	0	31518	0	32076	0	32003	0	31932	1	31858	0	31790	3
PE	2605400	Feira Nova	18857	7	18895	4	18929	0	18955	0	18991	0	19064	1	19102	0	19140	0	19957	0	20050	0	20571	0	20703	0	20830	0	21444	0	21580	0	21709	0	21836	0	21958	0
PE	2605459	Fernando de Noronha	2051	0	2099	0	2128	0	2165	0	2201	0	2277	0	2322	0	2360	0	3012	0	3114	0	2630	0	2675	0	2718	0	2837	0	2882	0	2928	0	2974	0	3016	0
PE	2605509	Ferreiros	10727	0	10720	0	10682	0	10668	0	10641	0	10601	0	10577	0	10562	0	11397	0	11460	0	11430	0	11484	0	11537	0	11850	0	11908	0	11958	0	12008	0	12057	0
PE	2605608	Flores	20823	2	20682	1	20614	0	20519	0	20426	0	20206	1	20097	0	19988	0	22846	0	23035	0	22169	0	22166	0	22162	0	22610	0	22599	0	22590	1	22577	0	22567	2
PE	2605707	Floresta	24729	1	25163	3	25480	0	25832	0	26177	0	26968	1	27368	0	27761	0	27809	0	28105	0	29285	0	29635	0	29973	0	31088	0	31455	0	31811	1	32152	0	32483	1
PE	2605806	Frei Miguelinho	12978	4	12844	1	12742	0	12632	0	12525	0	12276	0	12149	2	12029	0	14692	0	14855	0	14293	0	14394	0	14492	0	14932	0	15035	0	15138	0	15234	0	15328	0
PE	2605905	Gameleira	24003	0	24558	0	24920	0	25344	0	25772	0	26737	0	27228	0	27719	0	27489	0	27823	0	27912	0	28213	0	28503	0	29515	0	29825	0	30134	0	30426	0	30709	0
PE	2606002	Garanhuns	117749	0	119334	1	120779	0	122188	0	123591	0	126776	0	128395	1	130009	0	130154	0	131302	0	129408	0	130303	0	131169	0	135138	0	136064	0	136956	1	137810	1	138642	0
PE	2606101	Glória do Goitá	27554	4	27635	7	27710	0	27784	0	27858	0	28020	0	28105	0	28185	0	28243	0	28291	0	29019	0	29132	0	29241	2	30000	0	30110	0	30222	0	30324	0	30425	0
PE	2606200	Goiana	71177	0	71943	0	72655	1	73339	0	74027	2	75576	1	76370	6	77154	4	74182	2	74424	1	75644	2	75987	2	75902	1	77945	0	78289	2	78623	1	78940	2	79249	0
PE	2606309	Granito	6110	1	6116	0	6148	0	6159	0	6177	0	6210	0	6234	0	6245	0	6882	0	6959	1	6855	0	6913	0	6968	0	7191	0	7252	0	7310	2	7363	0	7417	1
PE	2606408	Gravatá	67273	4	67908	0	68493	0	69056	0	69619	1	70897	1	71549	2	72197	0	74548	0	75230	1	76458	0	77164	1	77845	2	80450	0	81183	0	81898	0	82579	0	83241	0
PE	2606507	Iati	17691	0	17579	1	17500	1	17414	0	17326	0	17130	1	17030	2	16930	1	18304	0	18350	0	18360	0	18412	0	18462	0	18913	0	18960	0	19013	0	19056	0	19100	0
PE	2606606	Ibimirim	24340	1	23857	0	23550	0	23182	0	22812	0	21984	0	21555	0	21137	0	28605	0	29017	1	26954	0	27155	0	27349	0	28197	0	28403	0	28605	0	28798	0	28985	1
PE	2606705	Ibirajuba	7438	3	7427	2	7417	0	7399	0	7393	0	7371	0	7354	3	7343	1	7803	5	7833	1	7534	1	7542	0	7549	0	7714	0	7719	1	7723	0	7730	0	7735	0
PE	2606804	Igarassu	82277	0	83420	0	85174	0	86520	0	87861	0	90905	1	92455	0	93990	0	98601	0	100191	0	102021	0	103537	0	105003	0	109322	0	110919	0	112473	0	113956	0	115398	0
PE	2606903	Iguaraci	11486	1	11519	1	11534	0	11566	0	11584	0	11643	0	11669	0	11695	0	12322	0	12397	0	11779	0	11802	1	11824	0	12097	0	12118	0	12134	0	12156	0	12175	0
PE	2607000	Inajá	13280	0	13511	0	13755	1	13973	0	14189	0	14689	1	14944	0	15195	0	14605	0	14732	0	19081	0	19527	0	19957	1	21003	0	21476	0	21934	0	22374	0	22801	0
PE	2607109	Ingazeira	4567	0	4576	0	4601	0	4611	0	4620	0	4654	0	4665	0	4685	0	4565	0	4556	0	4496	0	4491	0	4486	0	4570	0	4564	0	4554	0	4549	0	4542	0
PE	2607208	Ipojuca	59281	2	60925	0	62196	1	63548	0	64899	0	67961	3	69521	3	71068	2	74059	1	75510	1	80637	1	82277	3	83862	0	87926	1	89661	0	91346	0	92965	0	94533	1
PE	2607307	Ipubi	23042	0	23486	0	23424	0	23597	0	23776	0	24176	1	24379	0	24586	0	26973	0	27353	0	28120	0	28510	0	28887	0	30037	0	29337	0	29722	1	30091	0	30447	4
PE	2607406	Itacuruba	3669	0	3734	0	3759	0	3801	0	3840	0	3931	0	3979	0	4035	0	4297	0	4353	0	4369	0	4423	0	4475	0	4643	0	4702	0	4753	0	4807	0	4858	0
PE	2607505	Itaíba	26799	1	26736	1	26725	0	26690	0	26657	0	26586	0	26545	1	26511	0	27576	0	27633	0	26256	0	26215	0	26175	1	26651	0	26460	1	26415	2	26362	0	26314	0
PE	2607604	Itamaracá	15858	4	16377	0	16755	0	17169	1	17581	0	18523	1	19000	1	19477	1	18412	0	18657	1	21884	0	22347	0	22794	0	23923	0	24420	0	24888	0	25346	0	25789	0
PE	2607653	Itambé	34982	0	35060	0	35137	0	35207	0	35279	0	35441	0	35525	0	35600	0	36049	0	36126	0	35398	0	35430	0	35461	0	36233	0	36259	0	36276	0	36299	0	36320	0
PE	2607703	Itapetim	14766	0	14653	0	14578	0	14490	0	14406	0	14207	0	14110	0	14004	0	14140	0	14062	0	13881	0	13814	0	13748	0	13932	0	13856	0	13783	0	13708	0	13638	0
PE	2607752	Itapissuma	20116	2	20589	2	20897	0	21258	0	21619	0	22439	0	22856	0	23270	0	24026	0	24406	0	23769	0	24050	0	24321	0	25220	0	25514	1	25800	1	26073	1	26338	3
PE	2607802	Itaquitinga	14950	0	15065	0	15144	0	15231	0	15324	0	15526	0	15633	0	15738	0	15468	0	15484	0	15692	0	15749	0	16221	0	16638	0	16699	0	16754	0	16806	0	16859	0
PE	2607901	Jaboatão dos Guararapes	581556	1	592296	0	601425	0	610645	0	619845	1	640722	1	651353	0	661898	1	678346	0	687687	1	644620	1	649788	0	654786	0	675599	0	680978	1	686155	0	691125	0	695956	0
PE	2607950	Jaqueira	11653	0	11801	0	11934	0	12063	0	12191	0	12482	0	12637	0	12788	0	12560	0	12649	0	11501	0	11490	1	11479	0	11696	0	11682	3	11662	0	11649	0	11634	1
PE	2608008	Jataúba	14653	1	14657	2	14697	0	14713	0	14735	0	14780	0	14804	0	14822	0	15311	1	15365	0	15819	0	15909	0	16219	0	16679	0	16776	0	16859	0	16943	0	17026	0
PE	2608057	Jatobá	13148	0	13387	0	13563	0	13754	0	13947	0	14382	0	14604	0	14824	0	14342	0	14452	0	13963	0	14026	0	14087	0	14464	0	14525	0	14586	0	14646	0	14703	0
PE	2608107	João Alfredo	27023	5	26921	0	26937	0	26899	1	26861	0	26776	0	26732	1	26679	0	29634	0	29872	0	30743	0	31029	0	31305	1	32355	0	32653	0	32943	0	33217	0	33485	0
PE	2608206	Joaquim Nabuco	15925	0	15956	0	15969	0	16000	0	16012	0	16063	0	16088	0	16119	0	16458	1	16499	0	15773	0	15762	0	15751	0	16056	0	16043	0	16020	0	16004	0	15989	1
PE	2608255	Jucati	9695	0	9896	0	10036	0	10195	0	10351	0	10710	0	10892	0	11066	0	10965	0	11087	0	10604	0	10674	0	10742	0	11061	0	11133	0	11200	0	11269	0	11334	0
PE	2608305	Jupi	12329	0	12399	0	12445	0	12495	0	12551	0	12667	0	12726	0	12785	0	14274	0	14462	0	13705	0	13804	0	13899	0	14325	0	14427	0	14522	0	14620	0	14712	0
PE	2608404	Jurema	13741	0	13844	0	13961	0	14062	0	14169	0	14399	0	14520	0	14630	0	15396	0	15550	0	14541	0	14603	0	14662	0	15050	0	15117	0	15172	0	15229	0	15284	0
PE	2608453	Lagoa do Carro	13110	1	13327	2	13534	1	13728	0	13927	0	14372	0	14602	0	14825	0	15044	1	15234	0	16007	0	16211	0	16408	0	17034	0	17248	0	17454	1	17654	0	17847	0
PE	2608503	Lagoa do Itaenga	20172	1	20328	3	20942	1	21300	0	21659	0	22464	0	22878	0	23285	0	20593	0	20614	0	20659	0	20697	0	20733	0	21210	0	21247	0	21279	0	21308	0	21338	0
PE	2608602	Lagoa do Ouro	10977	0	10931	0	10892	0	10855	0	10813	0	10727	0	10680	0	10639	0	12136	0	12244	0	12132	0	12221	0	12307	0	12685	0	12779	0	12864	0	12951	0	13033	0
PE	2608701	Lagoa dos Gatos	16100	0	16015	2	15963	1	15896	0	15833	0	15685	0	15612	0	15542	0	16454	0	15570	0	15615	0	15649	0	15731	0	16100	0	16131	0	16160	0	16190	0	16218	0
PE	2608750	Lagoa Grande	19137	0	19653	0	20060	1	20486	2	20912	1	21887	2	22381	2	22868	0	22121	1	22412	1	22760	4	23039	4	23308	0	24183	2	24478	1	24755	3	25030	4	25294	3
PE	2608800	Lajedo	32209	0	32496	1	32736	0	32978	0	33220	0	33771	0	34053	0	34324	0	34595	0	34814	0	36628	0	36968	0	37296	0	38545	0	38897	0	39242	1	39570	0	39888	0
PE	2608909	Limoeiro	56322	8	56478	6	56630	1	56771	0	56916	0	57236	0	57404	0	57569	0	57203	0	57248	0	55439	0	55391	0	55343	0	56407	0	56336	0	56276	1	56203	0	56140	0
PE	2609006	Macaparana	22494	0	22670	0	22841	0	23002	0	23158	1	23521	0	23708	0	23886	0	23907	0	24023	1	23925	0	24035	1	24142	0	24793	0	24910	0	25015	0	25114	1	25214	2
PE	2609105	Machados	9826	0	9925	0	9993	0	10073	0	10153	0	10722	0	10812	0	10904	0	11662	0	11803	0	13596	0	13857	1	14109	1	14770	0	15042	0	15315	0	15571	0	15820	1
PE	2609154	Manari	13028	1	13064	0	13208	0	13292	1	13378	0	13569	1	13666	0	13760	0	17639	0	18094	0	18083	0	18472	0	18847	1	19788	0	19913	0	20303	0	20681	0	21047	0
PE	2609204	Maraial	14017	0	14279	0	14619	0	14897	0	15173	0	15804	0	16125	0	16442	0	12473	0	12301	0	12230	0	12093	0	11961	0	12009	0	11860	0	11712	0	11570	0	11433	0
PE	2609303	Mirandiba	13122	0	13160	0	13171	0	13201	2	13226	0	13281	0	13308	0	13338	0	13757	0	13807	1	14308	0	14400	0	14488	0	14915	0	15006	3	15096	8	15185	3	15270	3
PE	2609402	Moreno	49205	0	50399	0	51324	0	52309	0	53287	0	55516	0	56649	0	57783	0	55102	0	55658	0	56696	0	57271	0	57828	0	59836	0	60437	0	61022	0	32174	0	32280	0
PE	2609501	Nazaré da Mata	29254	0	29546	0	29823	0	30090	0	30358	0	30955	0	31262	0	31564	0	30122	0	30184	0	30796	0	30915	0	31029	0	31834	0	31954	1	32070	0	390144	0	390771	0
PE	2609600	Olinda	367902	0	372011	0	373478	0	376066	0	378649	1	384512	0	387496	0	390456	0	394850	0	397266	0	377779	1	378538	0	379271	1	388127	0	388838	2	389510	0	23717	0	23768	2
PE	2609709	Orobó	22475	0	22675	0	22813	0	22967	0	23121	0	23086	0	23263	0	23432	0	22244	0	22239	0	22878	0	22938	0	22996	0	23552	0	23612	0	23663	0	14623	0	14794	1
PE	2609808	Orocó	10825	0	10828	0	10845	1	10859	0	10863	0	10885	0	10900	0	10905	1	13968	0	14279	0	13180	0	13361	1	13536	0	14071	0	14267	0	14447	7	68236	2	68776	4
PE	2609907	Ouricuri	56733	6	57078	1	57522	0	57885	3	58252	1	59081	9	59498	11	59913	7	66077	8	66979	4	64358	2	64944	1	65510	1	67689	5	67106	4	67681	6	62571	3	62832	7
PE	2610004	Palmares	55790	0	55470	2	55381	0	55193	0	55002	0	54574	0	54352	0	54139	0	58584	0	58819	0	59526	0	59813	0	60091	0	61731	0	62022	0	62301	0	7864	0	7761	0
PE	2610103	Palmeirina	9536	0	9668	0	9795	0	9915	0	10034	0	10306	0	10444	0	10586	0	8586	0	8483	0	8189	0	8086	0	8172	0	8191	0	8077	0	7970	0	26440	0	26417	0
PE	2610202	Panelas	25874	2	25703	4	25570	1	25420	1	25280	1	24958	1	24796	0	24629	4	25555	0	25499	0	25645	0	25628	0	26005	1	26515	2	26494	0	26466	0	11403	0	11449	0
PE	2610301	Paranatama	10348	0	10219	0	10123	0	10016	0	9915	0	9679	0	9557	0	9446	0	12256	0	12436	0	11001	0	11052	0	11100	0	11399	0	11452	0	11355	0	21290	0	21383	0
PE	2610400	Parnamirim	19289	0	19345	1	19407	0	19455	3	19508	2	19631	1	19689	1	19750	0	19813	2	19851	1	20224	0	20327	2	20425	0	20990	0	21094	0	21201	2	28935	1	28889	1
PE	2610509	Passira	29132	8	29132	4	29132	0	29132	0	29132	0	29132	0	29132	1	29133	0	28598	0	28528	0	28628	0	28590	1	28552	0	29082	0	29035	0	28986	0	55493	1	55942	1
PE	2610608	Paudalho	45138	0	45731	0	46304	0	46842	0	47380	0	48603	0	49225	0	49840	0	47337	0	47515	0	51357	0	51835	1	52297	0	54051	0	54547	0	55032	0	325590	0	328353	0
PE	2610707	Paulista	262237	2	268279	2	272913	2	277872	0	282811	0	294033	0	299742	1	305407	0	314302	0	319375	0	300466	0	303401	0	306239	1	316714	0	319780	0	322743	0	22455	1	22505	1
PE	2610806	Pedra	20244	1	20324	1	20377	0	20437	0	20497	0	20639	1	20708	0	20785	1	20754	1	20789	0	20944	0	20998	0	21050	0	21558	0	21610	0	22405	0	66524	0	66881	0
PE	2610905	Pesqueira	57721	0	57599	1	57733	0	57760	0	57766	1	57776	1	57795	0	57804	0	63878	0	64453	1	62931	0	63320	0	63519	0	65374	0	65770	0	66159	1	35731	0	36108	2
PE	2611002	Petrolândia	27320	0	27938	0	28485	0	29029	0	29564	0	30790	0	31413	0	32026	0	32105	0	32568	0	32492	0	32889	0	33273	0	34523	0	34938	0	35341	0	337683	0	343219	0
PE	2611101	Petrolina	218538	26	225199	15	230342	10	235821	18	241283	11	253688	12	260003	10	266268	13	276174	11	281851	3	293962	13	299752	10	305352	14	319893	9	326031	20	331968	16	11266	14	11268	14
PE	2611200	Poção	11178	0	11376	0	11513	0	11669	0	11825	0	12180	0	12356	0	12530	0	11482	0	11509	0	11242	0	11247	0	11029	1	11261	0	11260	0	11263	0	26902	0	26960	0
PE	2611309	Pombos	23351	1	23601	0	23792	1	23999	0	24200	0	24667	0	24902	0	25136	0	22253	0	22122	0	24046	0	24100	0	26086	0	26716	0	26778	0	26841	0	14657	0	14798	1
PE	2611408	Primavera	11477	0	11551	0	11605	0	11668	0	11730	0	11867	0	11937	0	12009	0	12291	0	12367	0	13439	0	13560	0	13705	0	14200	0	14358	0	14513	0	25686	0	25831	0
PE	2611507	Quipapá	22145	0	22343	0	22359	0	22459	1	22557	0	22777	0	22892	0	23004	0	25301	0	25606	0	24186	0	24343	0	24495	0	25220	0	25383	0	25539	0	6812	0	6802	0
PE	2611533	Quixabá	6855	0	6779	0	6731	0	6672	0	6614	0	6484	0	6416	0	6355	0	7097	0	7114	0	6739	0	6731	0	6722	0	6846	0	6841	1	6828	0	1625583	0	1633697	0
PE	2611606	Recife	1422905	4	1437189	1	1449136	1	1461318	1	1473461	2	1501010	2	1515050	0	1528971	2	1549980	1	1561663	4	1537704	1	1546516	0	1555039	1	1599513	1	1608563	3	1617260	6	20286	2	20392	3
PE	2611705	Riacho das Almas	18142	7	18176	11	18188	0	18198	0	18228	1	18273	3	18289	2	18310	0	18871	1	18930	0	19162	0	19277	0	19387	0	19947	0	20066	0	20182	0	46877	0	47088	1
PE	2611804	Ribeirão	41449	0	41414	2	41538	0	41581	0	41623	0	41718	0	41766	0	41817	0	39548	0	39317	0	44439	0	44728	0	44950	0	46200	0	46437	0	46664	0	23282	0	23379	0
PE	2611903	Rio Formoso	20764	0	20978	0	21129	0	21299	0	21471	0	21853	0	22049	0	22246	0	21735	0	21813	0	22151	0	22258	0	22361	1	22970	0	23077	0	23182	0	10247	0	10065	0
PE	2612000	Sairé	13649	2	13435	1	14185	0	14429	0	14675	0	15236	0	15525	0	15811	0	14155	0	14194	0	11240	0	11056	0	10877	0	10835	0	10634	0	10436	0	10588	0	10747	0
PE	2612109	Salgadinho	7139	3	7288	1	7395	1	7517	0	7629	0	7903	0	8039	0	8167	0	8120	0	8204	0	9312	0	9479	0	9641	0	10076	0	10254	0	10422	0	60117	0	60453	0
PE	2612208	Salgueiro	51571	10	52085	1	52488	2	52917	5	53338	6	54304	6	54792	6	55281	3	55119	2	55448	6	56629	4	56992	6	57343	4	59037	7	59413	16	59771	6	15761	10	15779	14
PE	2612307	Saloá	15006	1	15021	0	15046	0	15054	0	15077	0	15109	0	15133	0	15142	0	15509	0	15547	0	15309	0	15333	0	15355	0	15702	0	15722	0	15741	0	25521	0	25979	0
PE	2612406	Sanharó	15879	0	15985	0	16058	0	16142	0	16224	0	16415	0	16513	0	16605	1	18473	2	18726	0	21955	0	22434	0	22896	0	24049	0	24557	0	25049	0	15032	0	15202	0
PE	2612455	Santa Cruz	11264	2	11387	0	11449	0	11537	2	11621	2	11815	2	11914	0	12010	0	14466	1	14782	1	13594	1	13773	0	13946	0	14487	0	14678	21	14862	0	12439	0	12501	6
PE	2612471	Santa Cruz da Baixa Verde	10893	1	10727	0	10646	0	10529	0	10413	0	10151	0	10016	0	9900	0	12096	0	12214	0	11768	0	11836	0	11901	0	12240	0	12308	0	12375	2	103660	0	105761	0
PE	2612505	Santa Cruz do Capibaribe	59048	1	61556	2	63408	3	65429	4	67448	4	72029	0	74361	0	76674	0	78410	0	80326	0	87582	1	89773	0	91891	4	96908	0	99236	0	101492	1	14265	0	14355	1
PE	2612554	Santa Filomena	12115	0	12365	2	12531	0	12722	0	12908	1	13344	1	13568	0	13789	0	14465	0	14692	0	13371	0	13468	0	13561	0	13977	0	14076	1	14167	5	41475	0	41652	2
PE	2612604	Santa Maria da Boa Vista	36914	0	37904	3	38944	3	39889	3	40827	3	42962	1	44053	4	45131	3	41329	0	41746	5	39435	6	39629	5	39816	6	40908	10	41102	7	41298	7	13921	2	14013	2
PE	2612703	Santa Maria do Cambucá	11739	2	11783	1	11811	0	11835	1	11868	0	11942	0	11977	0	12014	1	12840	0	12946	0	13021	0	13120	0	13215	0	13626	0	13727	0	13828	0	11682	1	11734	1
PE	2612802	Santa Terezinha	10251	0	10291	0	10355	0	10404	0	10454	0	10566	0	10621	0	10676	0	10198	0	10177	0	10991	0	11048	0	11103	0	11411	0	11571	0	11626	0	15497	0	15683	0
PE	2612901	São Benedito do Sul	10477	0	10554	0	10601	0	10662	0	10715	0	10848	0	10916	0	10975	0	9989	0	10837	0	13941	0	14137	0	14326	0	14900	0	15109	0	15303	0	58251	0	58824	0
PE	2613008	São Bento do Una	45360	4	45724	14	46019	2	46321	1	46626	2	47313	0	47666	0	48019	0	49038	0	49366	0	53242	0	53847	1	54433	1	56413	0	57045	0	57661	0	36895	0	37023	0
PE	2613107	São Caitano	33426	9	33875	7	34229	2	34602	1	34976	0	35830	0	36257	0	36681	1	36094	3	36338	0	35274	1	35416	1	35554	0	36485	0	36623	0	36763	0	22518	0	22628	4
PE	2613206	São João	19744	0	19840	0	19917	0	19999	0	20081	0	20267	0	20360	0	20449	0	21886	0	22089	0	21312	0	21433	0	21549	0	22162	0	22283	0	22407	0	21215	0	21257	0
PE	2613305	São Joaquim do Monte	19842	1	20221	2	20380	0	20628	0	20875	0	21442	0	21727	0	22014	0	21700	0	21861	0	20488	0	20538	1	20586	0	21079	1	21128	0	21170	0	20654	0	20963	1
PE	2613404	São José da Coroa Grande	13971	4	14248	1	14484	0	14720	0	14958	0	15501	0	15772	0	16044	0	18143	0	18560	2	18180	1	18504	0	18816	0	19663	1	20008	2	20336	0	33742	1	33804	0
PE	2613503	São José do Belmonte	31652	1	31721	2	31785	0	31851	3	31907	2	32052	0	32122	2	32191	0	33916	0	34119	2	32617	0	32692	0	32763	1	33541	1	33617	1	33680	1	33537	1	33704	1
PE	2613602	São José do Egito	29468	0	29534	0	29632	1	29713	0	29788	1	29963	0	30055	0	30144	0	31601	0	31793	0	31829	1	32011	0	32186	1	33105	0	33193	0	33367	1	111197	1	112099	1
PE	2613701	São Lourenço da Mata	90402	0	90893	0	91355	0	91800	0	92244	0	93247	0	93759	0	94263	0	99136	0	99946	0	102895	0	103854	0	104782	0	108301	0	109305	0	110270	1	17834	0	17904	0
PE	2613800	São Vicente Ferrer	16004	6	16229	0	16391	1	16566	1	16745	0	17150	0	17359	0	17568	0	17223	0	17344	0	17000	0	17077	0	17151	0	17612	0	17688	0	17764	0	84970	0	85568	0
PE	2613909	Serra Talhada	70912	0	70703	2	70613	1	70474	0	70334	0	70015	0	69855	3	69698	0	79484	0	80298	1	79232	1	79871	0	80489	3	83051	3	83715	8	84356	6	19049	7	19080	7
PE	2614006	Serrita	17848	0	17693	1	17605	0	17489	0	17376	0	17118	1	16992	0	16861	0	18869	0	18953	0	18331	0	18369	0	18519	0	18951	0	18982	0	19018	3	35521	1	35670	1
PE	2614105	Sertânia	31657	0	31657	3	31695	0	31704	0	31715	0	31750	0	31765	0	31779	0	35546	1	35918	0	33787	0	33951	0	34109	1	35042	0	35208	0	35367	0	44734	1	45263	0
PE	2614204	Sirinhaém	33046	1	32881	0	33003	2	32976	1	32961	0	32916	0	32889	0	32872	1	38122	0	38610	0	40296	0	40853	0	41391	0	43036	0	43624	1	44188	1	11240	0	11238	0
PE	2614303	Moreilândia	11116	0	11069	0	10954	0	10879	0	10807	0	10638	0	10551	0	10464	0	10643	0	10589	0	11132	1	11134	1	11020	1	11246	1	11248	1	11242	0	61577	1	62119	1
PE	2614402	Solidão	5532	2	5498	0	5486	1	5454	0	5432	0	5379	0	5349	0	5321	0	6073	0	6129	0	5744	0	5761	0	5777	0	5918	1	5933	1	5950	0	5964	0	5978	0
PE	2614501	Surubim	50331	5	50752	3	51150	1	51529	0	51912	4	52770	2	53210	1	53645	2	56238	4	56799	0	58515	0	59144	1	59751	0	61875	1	62532	1	63168	0	63780	0	64373	2
PE	2614600	Tabira	24065	0	24191	0	24347	0	24474	0	24608	0	24905	0	25057	0	25205	0	26947	0	27218	0	26427	0	26609	1	26784	0	27591	1	27778	2	27954	3	28132	1	28301	0
PE	2614709	Tacaimbó	12929	0	13087	0	13193	0	13315	0	13438	0	13714	1	13856	0	14000	0	12344	0	12276	0	12725	0	12710	1	12695	0	12932	0	12916	0	12890	0	12872	0	12853	0
PE	2614808	Tacaratu	17096	0	17059	0	17048	0	17016	0	16993	0	16933	0	16906	0	16877	0	21770	0	22232	0	22068	0	22450	0	22819	0	23833	0	24238	0	24625	0	25003	0	25368	0
PE	2614857	Tamandaré	17281	1	17338	2	17800	3	18042	0	18282	0	18831	0	19110	4	19382	4	18854	3	18999	2	20715	3	20979	0	21234	0	22046	0	22323	4	22590	0	22850	0	23100	3
PE	2615003	Taquaritinga do Norte	19757	1	20042	0	20317	0	20579	1	20837	4	21427	1	21724	1	22019	0	22404	0	22661	0	24903	0	25298	0	25681	0	26772	1	27188	0	27594	0	27981	2	28358	0
PE	2615102	Terezinha	6300	0	6238	0	6200	0	6151	0	6101	0	5994	0	5940	0	5879	0	6735	0	6775	0	6737	0	6771	0	6803	0	6991	0	7029	0	7059	0	7089	0	7120	0
PE	2615201	Terra Nova	7518	0	7621	9	7694	0	7777	0	7859	0	8050	0	8139	1	8235	0	9596	0	9801	1	9278	1	9409	0	9534	0	9916	2	10051	1	10183	0	10313	4	10437	2
PE	2615300	Timbaúba	56906	1	56854	0	56828	2	56801	0	56766	0	56688	0	56646	0	56611	0	52291	0	51768	0	53825	0	53589	0	53360	1	54115	0	53845	0	53584	0	53328	0	53083	1
PE	2615409	Toritama	21800	3	22637	0	23251	0	23925	0	24595	2	26120	0	26896	1	27669	0	32169	0	33205	1	35554	0	36610	2	37631	0	39913	0	41037	0	42126	0	43174	0	44189	5
PE	2615508	Tracunhaém	12394	0	12435	0	12489	0	12537	0	12587	0	12683	0	12732	0	12786	0	13194	0	13261	0	13055	0	13106	0	13155	0	13497	0	13544	0	13599	0	13643	0	13689	0
PE	2615607	Trindade	21930	0	22300	1	22588	0	22894	1	23200	0	23894	1	24247	0	24594	0	25869	0	26249	0	26116	0	26438	0	26749	0	27756	0	29181	2	29521	2	29842	2	30155	6
PE	2615706	Triunfo	15135	0	15076	0	15040	1	14994	0	14950	0	14845	0	14792	1	14737	0	15724	1	15768	0	15006	0	14997	1	14987	0	15280	0	15264	1	15248	0	15235	0	15221	0
PE	2615805	Tupanatinga	20801	0	20981	1	21149	0	21308	0	21469	0	21839	0	22022	0	22204	1	19207	1	19024	0	24425	0	24704	0	24973	0	25882	1	26171	0	26453	0	26727	0	26990	0
PE	2615904	Tuparetama	7766	0	7845	0	7900	0	7971	0	8030	0	8178	0	8251	0	8319	0	8600	0	8685	0	7925	0	7938	0	7950	1	8129	0	8141	0	8150	0	8159	0	8169	0
PE	2616001	Venturosa	13462	0	13631	0	13752	0	13890	0	14025	0	14334	0	14492	0	14644	0	16417	0	16705	0	16052	0	16251	0	16823	0	17455	0	17664	0	17871	0	18067	0	18258	0
PE	2616100	Verdejante	8846	1	8935	0	8997	1	9067	0	9136	0	9291	3	9374	4	9449	1	9989	1	10094	0	9142	0	9165	0	9187	1	9408	0	9432	0	9454	2	9471	0	9490	1
PE	2616183	Vertente do Lério	8536	2	8536	1	8535	0	8531	0	8528	0	8508	0	8502	0	8499	0	7570	0	7468	0	7873	0	7823	1	7773	0	7859	0	7803	1	7750	0	7693	0	7641	0
PE	2616209	Vertentes	14957	1	15045	0	15102	0	15172	0	15243	0	15399	0	15473	1	15550	0	17899	0	18186	1	18222	0	18473	0	18716	0	19457	0	19719	2	19978	1	20222	0	20460	0
PE	2616308	Vicência	28820	4	28826	3	28990	0	29066	0	29145	0	29322	0	29413	1	29506	1	27993	0	27878	0	30732	0	30879	2	31021	0	31866	1	32014	0	32161	1	32296	0	32429	1
PE	2616407	Vitória de Santo Antão	117609	0	118897	0	119873	0	120921	0	121972	2	124349	0	125564	0	126768	0	125681	0	126399	0	129974	0	130924	2	129907	0	133907	0	134876	1	135811	0	136706	0	137578	1
PE	2616506	Xexéu	13597	0	13954	0	14212	0	14494	0	14779	0	15423	0	15753	0	16083	0	14779	0	14893	0	14093	0	14132	0	14168	0	14513	0	14553	0	14586	0	14618	0	14651	0
AL	2700102	Água Branca	18660	1	18697	0	18772	0	18813	0	18861	0	18973	0	19031	0	19087	0	19882	0	19993	1	19377	0	19433	0	19763	1	20545	0	20600	2	20431	0	20422	0	20467	2
AL	2700201	Anadia	17849	1	18024	0	18166	0	18315	2	18460	0	18799	0	18967	0	19133	0	17765	0	17736	0	17424	0	17392	0	17360	1	17989	0	17969	0	17845	0	17832	0	17818	0
AL	2700300	Arapiraca	186466	9	188990	8	190999	9	193103	0	195200	1	199966	1	202392	1	204794	1	208447	0	210526	0	214006	0	216108	0	218140	0	227640	0	229302	1	231025	1	232671	0	234185	0
AL	2700409	Atalaia	40552	0	40725	0	40969	1	41163	0	41359	0	41795	0	42020	0	42239	0	51903	0	53021	0	44322	0	44612	0	44892	0	46787	0	47045	0	47295	0	47528	0	47744	0
AL	2700508	Barra de Santo Antônio	11351	2	11744	0	12179	1	12561	2	12945	1	13814	2	14254	0	14693	0	14159	0	14434	0	14230	2	14451	0	14665	0	15377	1	15561	2	15745	3	15909	0	16064	1
AL	2700607	Barra de São Miguel	6379	0	6543	0	6679	1	6819	0	6958	0	7276	0	7435	0	7589	0	7467	0	7573	0	7574	0	7666	1	7755	0	8112	0	8192	0	8268	0	8336	0	8401	0
AL	2700706	Batalha	14799	4	15014	5	15171	0	15343	1	15517	2	15905	1	16102	1	16300	1	16735	0	16918	0	17076	0	17251	2	17420	0	18201	0	18351	0	18495	2	18631	0	18757	1
AL	2700805	Belém	5919	0	5919	1	5919	0	5919	1	5919	0	5919	0	5919	0	5920	0	5165	0	5089	0	4551	0	4446	0	4635	0	4737	0	4659	0	4584	0	4517	0	4453	0
AL	2700904	Belo Monte	6822	1	6787	0	6776	3	6745	0	6723	0	6670	0	6642	0	6606	0	7452	0	7512	0	7030	1	7043	0	6499	0	6751	0	6762	0	6778	0	6786	0	6797	0
AL	2701001	Boca da Mata	24227	2	24461	1	24660	0	24856	1	25052	0	25504	0	25733	0	25964	0	25882	0	26037	0	25776	0	25895	0	26010	0	27074	0	27183	0	27394	0	27498	0	27590	0
AL	2701100	Branquinha	11325	0	11701	0	11960	0	12257	0	12554	0	13218	0	13557	0	13897	0	12142	0	12216	0	10583	0	10527	0	10471	0	10823	0	10781	0	10740	0	10709	0	10675	0
AL	2701209	Cacimbinhas	9552	9	9326	9	9162	0	8982	0	8802	3	8387	2	8182	0	7978	0	10131	0	10184	0	10195	0	10245	1	10307	0	10729	0	10775	0	10817	0	10859	1	10897	0
AL	2701308	Cajueiro	18975	0	19019	0	19055	0	19093	0	19127	0	19211	0	19253	0	19297	0	20670	0	20822	0	20409	0	20520	0	20626	0	21480	0	21259	0	21353	0	21443	0	21526	0
AL	2701357	Campestre	6223	0	5861	0	5635	0	5368	0	5096	0	4483	0	4168	0	3857	0	6187	0	6177	0	6598	0	6627	0	6655	0	6925	0	6950	0	6978	0	7002	0	7024	0
AL	2701407	Campo Alegre	41028	0	41558	1	41922	0	42343	0	42750	0	43698	1	44175	0	44657	0	46671	0	47209	0	50816	0	51584	0	52327	0	55161	0	55804	0	56423	0	57008	0	57548	0
AL	2701506	Campo Grande	9134	1	9014	4	8944	3	8858	1	8765	1	8566	0	8462	0	8366	0	9845	0	9909	0	9032	1	9046	1	9273	0	9631	0	9643	0	9658	0	9678	0	9692	0
AL	2701605	Canapi	17334	1	17172	4	17062	4	16937	2	16811	0	16524	1	16375	0	16237	0	18313	0	18400	0	17250	0	17244	0	17238	0	17880	0	17970	0	17973	1	17980	2	17983	0
AL	2701704	Capela	18693	0	18618	0	18683	1	18660	0	18656	0	18647	0	18630	0	18619	0	17504	0	17366	0	17077	0	16953	0	16728	0	17266	1	17590	0	17500	0	17428	0	17354	0
AL	2701803	Carneiros	6585	3	6684	5	6774	0	6863	0	6953	1	7150	2	7249	1	7344	0	8295	0	8463	0	8290	1	8421	0	8548	0	8758	0	8863	0	8968	0	9065	0	9155	0
AL	2701902	Chã Preta	7760	0	7701	0	7670	0	7626	0	7584	0	7490	0	7440	0	7397	0	7143	0	7071	0	7146	0	7146	0	7146	0	7413	0	7416	0	7420	0	7424	0	7427	0
AL	2702009	Coité do Nóia	11993	5	12256	5	12454	1	12672	0	12886	0	13368	0	13617	0	13854	1	11217	1	11130	0	10926	0	10845	0	10765	1	11110	0	11042	0	10992	2	10939	0	10888	1
AL	2702108	Colônia Leopoldina	17493	0	17582	0	17650	0	17723	0	17799	0	17964	0	18049	0	18133	0	19946	0	20177	0	20019	0	20213	0	20401	0	21307	0	21474	0	21629	0	21786	0	21926	0
AL	2702207	Coqueiro Seco	5134	0	5170	0	5212	0	5241	0	5275	0	5355	0	5395	0	5425	0	5493	0	5546	0	5526	0	5557	0	5586	0	5817	0	5843	0	5867	0	5895	0	5918	0
AL	2702306	Coruripe	48846	3	44239	1	44421	3	44390	0	44354	0	44271	1	44231	1	44189	1	52584	1	53369	0	52130	0	52716	0	53224	0	55648	0	56145	0	56622	0	57079	0	57498	0
AL	2702355	Craíbas	20789	5	21151	15	21413	6	21709	2	21992	1	22653	1	22988	3	23317	0	23079	1	23296	1	22641	0	22784	0	22921	2	23885	0	24162	0	24284	0	24403	0	24510	0
AL	2702405	Delmiro Gouveia	42995	3	43220	1	43371	0	43544	0	43717	0	44111	0	44311	1	44508	1	47991	0	48462	0	48096	0	48493	1	48876	0	50999	0	51341	3	51988	1	52306	0	52597	1
AL	2702504	Dois Riachos	11066	6	11197	12	11288	1	11390	0	11494	1	11728	1	11846	0	11962	1	11196	0	11200	3	10880	1	10866	1	10838	1	11234	0	11226	0	11221	2	11219	0	11214	1
AL	2702553	Estrela de Alagoas	16341	4	16430	8	16500	4	16573	0	16649	1	16817	0	16899	2	16986	0	17180	0	17253	0	17251	0	17332	3	17410	0	18123	0	18193	4	18303	6	18373	1	18435	2
AL	2702603	Feira Grande	21270	0	21539	2	21737	1	21953	0	22168	0	22659	0	22911	0	23154	1	21790	0	21822	0	21321	0	21338	0	21342	0	22377	0	22401	0	22427	0	22458	0	22481	1
AL	2702702	Feliz Deserto	3836	1	3891	0	3919	0	3959	0	3995	0	4086	0	4130	0	4184	0	4503	0	4565	0	4345	0	4385	0	4482	0	4678	0	4715	1	4743	0	4777	0	4806	0
AL	2702801	Flexeiras	11979	0	11985	0	11947	1	11941	0	11934	0	11903	0	11892	0	11883	0	12271	0	12285	0	12325	0	12352	0	12378	0	12862	0	12887	0	12915	0	12943	0	12966	0
AL	2702900	Girau do Ponciano	29574	0	29819	6	29949	5	30118	4	30212	3	30603	4	30883	3	31074	1	36250	4	36904	3	36600	2	37118	1	37858	2	39657	0	40095	0	40517	1	40912	1	41279	1
AL	2703007	Ibateguara	15105	0	15067	1	14994	0	14946	0	14899	0	14781	0	14725	0	14668	0	15805	0	15862	0	15149	0	15165	0	15180	0	15762	0	15783	1	15801	0	15822	0	15840	0
AL	2703106	Igaci	25584	7	25526	15	25469	4	25415	0	25364	1	25243	0	25182	1	25122	0	25860	1	25861	0	25188	0	25158	0	25129	1	26051	0	26056	1	26036	0	26031	1	26022	1
AL	2703205	Igreja Nova	21451	1	21612	1	21788	0	21946	0	22098	0	22454	0	22634	0	22806	0	23606	0	23809	0	23292	0	23434	0	23570	0	24328	0	24454	1	24569	0	24687	0	24793	0
AL	2703304	Inhapi	17768	2	17833	4	18396	0	18685	1	18976	1	19631	0	19970	0	20294	0	18144	0	18167	0	17898	1	17908	0	17839	0	18516	0	18528	0	18620	0	18637	0	18652	1
AL	2703403	Jacaré dos Homens	5720	1	5838	2	5924	0	6021	0	6116	1	6330	0	6441	0	6548	0	5890	0	5900	2	5413	0	5357	0	5352	3	5511	1	5468	0	5429	0	5391	0	5356	0
AL	2703502	Jacuípe	7313	0	7280	0	7277	0	7267	0	7239	0	7203	0	7190	0	7165	0	7076	0	7038	0	6997	0	6973	0	6950	0	7193	0	7177	0	7161	0	7148	0	7135	1
AL	2703601	Japaratinga	6868	0	6833	0	6824	0	6795	0	6781	0	6723	0	6706	1	6674	0	7686	1	7759	0	7754	2	7823	2	7888	0	8234	3	8296	0	8349	0	8403	0	8453	1
AL	2703700	Jaramataia	5788	0	5964	0	6086	1	6225	0	6362	0	6672	0	6832	0	6993	0	6112	1	6141	1	5558	0	5541	0	5524	0	5718	0	5703	0	5692	0	5685	0	5676	1
AL	2703759	Jequiá da Praia	0	0	12848	0	12884	0	12888	0	12909	0	12924	0	12933	0	12952	0	11741	0	11617	0	12029	0	11957	0	11887	0	11969	0	11913	0	11866	0	11824	0	11782	0
AL	2703809	Joaquim Gomes	21488	0	21130	0	20919	0	20656	0	20388	0	19789	0	19482	0	19182	0	22366	0	22440	0	22575	0	22717	0	22853	0	23813	0	23931	0	24060	0	24174	0	24280	0
AL	2703908	Jundiá	4680	0	4446	0	4383	0	4252	0	4116	0	3807	0	3650	0	3493	0	4700	0	4689	0	4202	0	4172	0	4142	0	4275	0	4254	0	4272	0	4249	0	4231	0
AL	2704005	Junqueiro	23832	0	24021	0	24169	0	24327	0	24486	0	24839	0	25021	0	25196	0	25175	0	25291	0	23836	0	23824	0	24173	0	25073	0	25077	0	25084	0	25088	0	25093	0
AL	2704104	Lagoa da Canoa	19988	0	20480	0	20849	0	21247	0	21643	0	22548	0	23011	0	23469	0	18378	0	18199	0	18250	0	18117	0	17988	0	18566	0	18431	0	18343	0	18256	0	18175	0
AL	2704203	Limoeiro de Anadia	24263	3	24849	0	25279	0	25747	0	26217	1	27280	0	27822	0	28365	0	26236	0	26415	0	26992	1	27215	0	27069	0	28244	0	28436	0	28621	0	28793	0	28953	0
AL	2704302	Maceió	797759	8	817447	4	833260	5	849734	2	866165	5	903464	3	922455	1	941294	1	924143	1	936313	0	932748	1	943110	2	953393	4	996733	4	1005191	1	1013643	3	1021709	1	1029129	1
AL	2704401	Major Isidoro	17639	2	17684	8	17720	5	17759	2	17794	1	17877	1	17918	0	17962	0	19369	1	19527	0	18897	0	18994	0	19087	0	19874	2	19961	1	20041	1	20126	1	20200	1
AL	2704500	Maragogi	21832	18	22490	3	22974	0	23505	0	24033	0	25236	0	25845	1	26450	0	26520	0	26981	2	28749	2	29280	1	29794	1	31299	1	31745	1	32167	2	9588	0	9418	0
AL	2704609	Maravilha	13687	2	13964	3	14170	1	14399	1	14620	0	15133	0	15390	0	15648	0	10452	0	10109	0	10284	0	10023	0	9981	0	10168	0	9960	0	9773	0	51715	0	52260	1
AL	2704708	Marechal Deodoro	35866	1	37173	2	38191	1	39272	3	40350	3	42793	2	44036	3	45272	3	46565	0	47623	1	45977	0	46754	1	47504	0	49853	0	50507	1	51127	1	13587	1	13514	2
AL	2704807	Maribondo	15145	0	15157	0	15186	0	15195	0	15222	0	15256	0	15277	0	15298	0	14249	0	14143	0	13619	0	13502	0	13389	0	13807	0	13720	0	13662	0	3600	0	3579	0
AL	2704906	Mar Vermelho	4078	0	4081	0	4106	0	4116	0	4123	0	4151	0	4162	0	4174	0	4129	0	4125	0	3652	0	3620	0	3588	0	3698	0	3674	0	3618	0	32568	0	32940	0
AL	2705002	Mata Grande	25032	1	24801	1	24730	0	24585	0	24447	0	24125	0	23963	0	23801	0	25304	0	25310	0	24698	0	24673	0	24449	0	25349	1	25656	0	25585	0	25589	0	25589	0
AL	2705101	Matriz de Camaragibe	24017	0	24349	2	24621	1	24905	0	25181	0	25817	0	26140	0	26460	0	25376	0	25489	0	23785	0	23768	0	23750	0	25005	0	25003	0	25004	0	25010	0	25012	0
AL	2705200	Messias	11990	0	12167	1	12290	0	12429	0	12567	0	12882	0	13043	0	13203	0	15547	0	15898	0	15682	0	15966	0	16292	0	17110	0	17346	0	17577	0	17789	0	17988	0
AL	2705309	Minador do Negrão	5399	2	5145	1	4965	2	4761	0	4558	2	4100	0	3867	0	3635	0	5306	0	5286	0	5275	0	5263	0	5251	0	5439	0	5432	0	5426	2	5419	0	5413	0
AL	2705408	Monteirópolis	7240	3	7376	1	7471	1	7577	0	7684	0	7931	1	8054	2	8178	0	7293	0	7290	0	6935	0	6945	0	6952	0	7219	0	7228	0	7243	0	7251	0	7260	0
AL	2705507	Murici	24671	1	24162	2	23821	0	23425	0	23026	0	22132	0	21676	0	21225	0	26731	0	26920	0	26710	0	26867	0	27030	1	28158	0	28194	0	28336	0	28462	0	28579	0
AL	2705606	Novo Lino	10375	0	9856	0	9494	1	9087	0	8679	0	7756	0	7290	1	6820	0	12266	0	12452	0	12060	0	12184	0	12303	0	12479	0	12580	0	12640	0	12735	0	12821	0
AL	2705705	Olho d'Água das Flores	19417	2	19869	8	20211	3	20577	0	20944	1	21774	2	22198	1	22618	0	20465	0	20552	0	20364	0	20437	0	20460	0	21499	0	21572	0	21636	0	21706	0	21767	1
AL	2705804	Olho d'Água do Casado	7059	1	7133	0	7194	0	7259	0	7322	0	7465	0	7540	0	7611	0	8388	0	8518	1	8491	0	8601	0	8708	0	9114	2	9209	1	9297	0	9381	0	9459	0
AL	2705903	Olho d'Água Grande	4847	1	4899	0	4937	0	4981	0	5021	0	5118	0	5166	1	5213	0	4956	0	4961	2	4957	0	4966	0	4967	0	5159	0	5169	0	5179	0	5187	0	5195	0
AL	2706000	Olivença	10369	1	10404	4	10414	4	10443	3	10467	1	10517	3	10546	0	10572	0	10828	0	10876	1	11047	0	11100	2	11150	0	11594	0	11640	0	11681	0	11731	0	11772	1
AL	2706109	Ouro Branco	10077	1	10169	0	10231	0	10299	1	10373	0	10533	1	10618	0	10698	0	11381	0	11506	0	10912	0	10977	0	10953	0	11409	0	11480	1	11534	1	11589	1	11635	0
AL	2706208	Palestina	4523	1	4631	2	4711	0	4803	0	4887	0	5086	0	5186	0	5283	0	5024	0	5068	0	5112	0	5158	0	5201	0	4934	0	4970	0	5003	0	5036	0	5066	0
AL	2706307	Palmeira dos Índios	68060	10	68271	17	68531	7	68752	2	68969	1	69466	1	69720	2	69970	3	72202	1	72564	2	70368	5	70556	1	70738	1	73532	5	73717	1	73867	3	74049	3	74208	6
AL	2706406	Pão de Açúcar	24351	5	24659	9	24954	8	25228	2	25502	1	26133	0	26456	1	26769	1	24537	2	24537	1	23811	0	23730	3	23651	0	24975	1	24923	1	24871	2	24834	2	24792	0
AL	2706422	Pariconha	10086	0	9369	0	10442	0	10604	0	10767	0	11141	0	11329	1	11517	2	10505	0	10537	0	10264	0	10274	0	10282	0	10674	0	10684	0	10601	0	10674	0	10684	0
AL	2706448	Paripueira	8049	1	8195	0	8287	0	8400	0	8513	1	8762	0	8893	0	9013	2	10027	2	10225	0	11347	0	11601	0	11845	0	12474	0	12688	1	12885	0	13076	0	13252	1
AL	2706505	Passo de Camaragibe	13755	0	13683	0	13681	1	13647	1	13619	0	13544	1	13508	0	13464	1	14225	0	14261	0	14763	0	14783	0	14802	0	15372	0	15392	0	15420	0	15441	0	15461	0
AL	2706604	Paulo Jacinto	7485	0	7528	0	7565	0	7598	0	7635	0	7718	0	7758	0	7805	0	7752	0	7771	0	7426	0	7419	0	7412	0	7685	0	7682	0	7676	1	7680	0	7679	0
AL	2706703	Penedo	56993	1	57551	0	57991	0	58456	0	58921	0	59968	0	60503	1	61030	0	60750	0	61081	0	60378	0	60638	1	60890	1	63595	0	63832	0	64070	0	64292	0	64497	0
AL	2706802	Piaçabuçu	16775	0	16739	5	16740	0	16733	0	16724	0	16692	0	16669	0	16653	0	17980	0	18085	0	17203	2	17236	0	17268	1	17941	0	17974	2	18011	1	18043	0	18074	0
AL	2706901	Pilar	31201	0	31391	0	31612	1	31801	0	31990	0	32421	0	32642	0	32856	0	32546	0	32653	0	33305	0	33467	0	33623	1	35003	0	35149	0	35290	0	35428	0	35552	0
AL	2707008	Pindoba	2926	0	2831	0	2752	0	2671	0	2591	0	2408	0	2317	0	2225	0	3218	0	3243	0	2866	0	2862	0	2857	0	2961	0	2958	0	2957	0	2954	0	2953	0
AL	2707107	Piranhas	20007	0	20703	1	21174	0	21716	0	22258	0	23483	1	24108	1	24727	0	24651	1	25103	0	23045	0	23279	1	23504	2	24556	0	24756	2	24948	1	25130	1	25298	0
AL	2707206	Poço das Trincheiras	13222	5	13436	5	13586	2	13759	1	13925	2	14309	1	14501	1	14700	2	12544	2	12466	0	13872	1	13922	1	13845	1	14401	0	14450	0	14491	2	14535	0	14575	1
AL	2707305	Porto Calvo	23951	1	24047	0	24221	0	24349	1	24475	0	24760	0	24906	0	25052	0	25870	0	26045	0	25708	0	25843	0	25974	1	27047	0	27169	0	27286	1	27398	0	27501	0
AL	2707404	Porto de Pedras	10238	0	10297	0	10365	1	10430	0	10493	0	10628	0	10698	0	10761	0	10620	0	10643	0	8429	0	8291	0	8156	0	8362	0	8252	1	8151	0	8055	0	7965	0
AL	2707503	Porto Real do Colégio	18355	5	18445	1	18526	3	18603	1	18678	0	18854	0	18946	0	19037	0	18459	1	18449	0	19334	1	19410	0	19288	0	20066	0	20135	0	20205	0	20268	0	20327	0
AL	2707602	Quebrangulo	11902	0	11950	1	12007	0	12056	0	12104	0	12214	0	12272	0	12328	0	11607	0	11566	0	11480	0	11404	0	11330	0	11700	0	11642	0	11590	0	11542	0	11496	0
AL	2707701	Rio Largo	62510	0	63449	0	64316	1	65156	0	65991	0	67887	0	68856	0	69822	0	67359	0	67795	0	68481	0	68885	0	68952	0	71834	0	75256	0	75638	0	75688	0	76019	0
AL	2707800	Roteiro	6985	0	6924	0	6886	0	6842	0	6798	0	6695	1	6643	0	6595	0	6881	0	6867	0	6656	0	6631	0	6607	0	6836	0	6821	0	6803	0	6788	0	6774	0
AL	2707909	Santa Luzia do Norte	6388	0	6453	0	6513	0	6573	0	6629	0	6758	0	6828	0	6890	0	7468	0	7582	0	6891	0	6930	0	6967	0	7257	0	7294	0	7325	0	7357	0	7386	0
AL	2708006	Santana do Ipanema	41485	12	42052	19	42621	6	43146	5	43674	5	44865	7	45473	8	46077	1	43527	0	43702	0	44932	0	45197	3	45453	1	47352	0	47586	4	47813	2	48033	1	48232	5
AL	2708105	Santana do Mundaú	11534	0	11465	0	11433	0	11385	0	11341	0	11239	0	11181	0	11126	0	12002	0	12042	0	10961	0	10875	0	10792	0	11134	0	11068	0	11012	0	10952	0	10899	0
AL	2708204	São Brás	6551	0	6587	0	6597	0	6628	0	6646	0	6701	0	6729	0	6749	0	7020	0	7051	0	6718	0	6731	0	6744	0	7006	0	7021	0	7035	0	7046	0	7058	0
AL	2708303	São José da Laje	21071	0	20942	0	20878	1	20785	0	20694	0	20492	0	20386	0	20287	0	22941	0	23114	0	22686	0	22798	0	22906	1	23847	0	23948	0	24048	0	24140	0	24226	0
AL	2708402	São José da Tapera	27562	6	27560	5	27596	2	27607	5	27626	3	27657	10	27672	3	27692	3	31032	3	31361	8	30088	6	30323	2	30549	4	31867	0	32072	2	32268	1	32455	0	32626	3
AL	2708501	São Luís do Quitunde	29543	0	29283	1	29184	0	29022	0	28856	0	28479	0	28291	0	28098	0	32588	1	32876	0	32412	0	32633	0	32846	0	34239	1	34432	0	34617	0	34798	0	34961	0
AL	2708600	São Miguel dos Campos	51456	0	42988	0	43070	1	43133	0	43197	0	43336	0	43409	0	43477	0	53070	0	54064	0	54577	0	55463	1	56319	0	59077	0	59825	0	60532	0	61204	0	61827	0
AL	2708709	São Miguel dos Milagres	5860	0	5971	0	6060	0	6156	0	6251	0	6463	0	6572	0	6681	0	7445	0	7606	0	7163	0	7264	0	7360	0	7709	0	7793	0	7873	0	7951	0	8022	0
AL	2708808	São Sebastião	29124	3	29649	0	30055	4	30488	0	30917	0	31896	2	32397	0	32891	0	31922	0	32181	0	32010	0	32232	0	32446	0	33826	0	34019	0	34208	0	34387	0	34551	0
AL	2708907	Satuba	12555	0	12966	0	13264	0	13590	0	13924	0	14667	0	15048	0	15424	0	14584	0	14779	0	14603	0	14815	0	15020	0	15737	0	13238	0	13378	0	13824	0	13949	0
AL	2708956	Senador Rui Palmeira	11979	1	12293	1	12519	1	12769	1	13017	2	13586	0	13877	1	14166	0	13015	1	13111	0	13047	0	13129	1	13209	2	13765	1	13834	5	13906	1	13974	1	14036	1
AL	2709004	Tanque d'Arca	6594	0	6479	1	6358	0	6251	0	6141	0	5891	0	5765	0	5640	0	5848	0	5752	0	6122	0	6086	0	6172	0	6374	0	6345	1	6318	0	6293	0	6270	0
AL	2709103	Taquarana	17046	2	17079	5	17092	2	17123	0	17139	0	17194	0	17220	0	17246	0	18695	0	18844	1	19020	0	19172	0	18907	0	19725	0	19851	0	19976	0	20097	1	20205	0
AL	2709152	Teotônio Vilela	36881	1	37741	0	38398	0	39103	0	39806	0	41401	0	42215	0	43020	0	41498	0	41933	0	41152	0	41480	0	41797	0	43605	0	43890	0	44166	0	44426	1	44666	0
AL	2709202	Traipu	23439	7	23525	7	23598	1	23671	1	23824	10	23994	3	24000	5	24091	2	25650	1	25859	0	25702	4	25880	2	26369	1	27488	0	27648	0	27800	0	27938	1	28070	5
AL	2709301	União dos Palmares	58620	0	58750	1	58868	0	58989	0	59104	0	59368	0	59504	0	59635	1	62395	0	62725	0	62358	0	62645	0	62923	0	65495	0	65758	0	66011	0	66255	0	66477	0
AL	2709400	Viçosa	26263	0	26591	2	26830	0	27093	0	27354	0	27948	0	28250	0	28554	0	26799	0	26828	0	25407	0	25342	0	25384	0	26289	0	26246	0	26209	0	26176	0	26143	0
SE	2800100	Amparo de São Francisco	2182	0	2220	1	2242	0	2273	1	2300	0	2366	0	2396	0	2438	0	2261	0	2268	0	2275	0	2283	0	2290	0	2358	0	2366	0	2374	1	2382	0	2390	0
SE	2800209	Aquidabã	18344	0	18596	2	18779	4	18980	0	19183	0	19640	0	19875	0	20105	0	19762	1	19885	0	20056	0	20188	0	20315	0	21023	0	21170	0	21312	0	21452	0	21589	1
SE	2800308	Aracaju	461534	23	468296	4	473990	4	479767	6	485531	13	498618	14	505287	16	511891	22	536785	12	544039	16	571149	36	579563	28	587701	30	614577	23	623766	30	632744	23	641523	26	650106	24
SE	2800407	Arauá	9762	0	9656	0	11212	0	11185	0	11154	0	11090	0	11061	0	11030	0	11980	1	12044	0	10878	0	10772	0	9495	0	10796	0	10684	2	10574	0	10467	0	10362	0
SE	2800506	Areia Branca	14824	0	15263	0	15726	0	16145	0	16561	1	17508	2	17990	0	18468	0	16568	2	16739	0	16857	0	17014	0	17164	0	17825	4	17996	1	18164	1	18329	0	18489	1
SE	2800605	Barra dos Coqueiros	17807	1	18434	0	18875	0	19370	0	19869	0	20992	1	21564	0	22127	3	19809	0	19994	0	24976	2	25527	0	26059	1	27495	1	28093	2	28677	2	29248	1	29807	2
SE	2800670	Boquim	24188	0	24334	0	24436	1	24548	0	24661	0	24927	1	25056	0	25183	0	25190	0	25268	0	25533	1	25632	1	25727	1	26529	0	26640	0	26750	0	26856	0	26961	0
SE	2800704	Brejo Grande	7102	0	7146	1	7186	1	7225	0	7263	0	7355	0	7401	0	7439	0	8001	0	8086	0	7742	0	7792	0	7839	1	8110	0	8165	0	8218	1	8271	0	8322	1
SE	2801009	Campo do Brito	15175	1	15355	1	15545	0	15716	0	15884	0	16277	0	16469	1	16665	0	16612	0	16755	0	16749	0	16870	0	16987	0	17594	0	17727	0	17858	0	17986	0	18111	1
SE	2801108	Canhoba	3965	2	3970	0	3987	0	4000	0	4006	0	4030	0	4043	0	4049	0	4023	0	4021	0	3956	0	3956	0	3955	0	4057	0	4057	0	4057	0	4057	0	4058	0
SE	2801207	Canindé de São Francisco	17754	1	18518	1	19075	5	19691	1	20302	0	21684	4	22395	4	23097	1	22534	2	23007	1	24686	1	25219	2	25733	2	27136	0	27714	3	28279	2	28832	1	29372	3
SE	2801306	Capela	26518	0	26615	0	26818	0	26950	1	27091	0	27406	0	27563	0	27719	0	28756	0	28964	0	30761	0	31087	0	31402	0	32666	1	33024	1	33374	1	33715	0	34050	1
SE	2801405	Carira	17770	0	17954	0	18267	1	18497	0	18722	1	19243	1	19507	0	19774	0	19543	1	19714	0	20007	0	20179	0	20345	2	21109	0	21299	0	21484	0	21665	0	21842	0
SE	2801504	Carmópolis	9352	0	9654	0	9892	0	10145	0	10394	0	10960	0	11252	0	11535	0	12317	0	12619	0	13503	0	13822	0	14130	0	14937	0	15283	0	15622	0	15952	0	16275	0
SE	2801603	Cedro de São João	5378	0	5416	0	5432	0	5459	0	5480	0	5540	0	5568	0	5586	0	5513	0	5512	0	5633	0	5653	0	5672	0	5846	0	5868	0	5890	0	5912	0	5933	0
SE	2801702	Cristinápolis	14268	0	15613	0	14968	0	15297	0	15617	0	16357	0	16735	0	17102	0	16365	0	16131	0	16519	1	16692	0	16859	0	17536	0	17726	0	17911	0	18092	0	18270	0
SE	2801900	Cumbe	3646	0	3688	0	3714	0	3743	0	3776	0	3850	0	3882	0	3921	0	3852	0	3887	0	3813	0	3826	0	3839	0	3955	0	3970	0	3985	0	3999	0	4012	0
SE	2802007	Divina Pastora	3266	0	3345	0	3397	0	3454	0	3518	0	3657	0	3728	1	3787	0	4341	0	4449	0	4326	0	4408	0	4487	0	4715	0	4804	0	4890	1	4975	0	5058	0
SE	2802106	Estância	59002	6	59505	4	60079	2	60583	3	61083	6	62217	6	62797	5	63370	11	63206	6	63586	1	64409	9	64825	2	65226	2	67491	5	67953	1	68405	4	68846	1	69278	2
SE	2802205	Feira Nova	5068	0	5146	0	5207	1	5268	0	5332	0	5478	0	5548	0	5623	0	5805	0	5869	0	5324	0	5344	0	5363	0	5529	0	5551	0	5573	0	5595	0	5616	0
SE	2802304	Frei Paulo	11973	0	12287	0	12332	0	12494	0	12661	0	13035	0	13227	0	13413	0	12969	0	13065	0	13874	0	14020	1	14162	0	14730	0	14890	0	15047	0	15200	0	15349	0
SE	2802403	Gararu	11363	0	11479	0	11553	0	11642	0	11725	0	11926	0	12026	1	12127	2	11949	0	11989	0	11405	1	11409	2	11412	0	11712	0	11718	0	11724	1	11730	0	11736	0
SE	2802502	General Maynard	2400	0	2438	0	2451	0	2482	0	2501	0	2554	0	2586	0	2607	0	2862	0	2904	0	2929	0	2970	0	3009	0	3143	0	3188	0	3231	0	3274	0	3315	0
SE	2802601	Gracho Cardoso	5519	0	5563	0	5595	0	5624	0	5658	0	5736	0	5776	0	5816	1	5716	0	5723	0	5645	0	5655	0	5665	0	5824	0	5836	0	5848	0	5859	0	5870	1
SE	2802700	Ilha das Flores	8281	0	8418	0	8524	0	8637	0	8747	0	9006	0	9136	0	9266	0	8855	0	8901	0	8348	0	8354	0	8359	0	8582	0	8589	0	8597	0	8604	1	8611	0
SE	2802809	Indiaroba	13152	0	13038	1	13477	0	13628	0	13778	0	14119	0	14291	1	14465	1	17677	0	18126	1	15831	1	16037	0	16236	1	16940	0	17165	0	17385	0	17600	0	17810	1
SE	2802908	Itabaiana	76813	1	78272	0	79334	1	80504	1	81666	0	84315	0	85664	0	87003	0	85725	1	86567	1	86967	0	87747	0	88501	1	91873	0	92732	0	93572	2	94393	1	95196	1
SE	2803005	Itabaianinha	35454	0	35644	0	36413	0	36864	0	37306	0	38320	1	38831	0	39341	0	38565	0	38850	0	38910	0	39176	0	39432	0	40821	1	41116	0	41404	0	41686	0	41961	1
SE	2803104	Itabi	5174	0	5212	0	5246	0	5278	0	5311	0	5388	0	5426	1	5462	0	4863	0	4830	0	4972	0	4957	0	4942	0	5048	0	5032	0	5017	0	5002	1	4988	0
SE	2803203	Itaporanga d'Ajuda	25482	1	26015	2	26566	1	27072	1	27574	0	28712	0	29293	2	29869	2	29010	2	29349	5	30419	5	30798	1	31165	1	32496	1	32911	1	33317	2	33713	1	34101	3
SE	2803302	Japaratuba	14556	1	14726	0	14882	0	15031	1	15188	0	15525	0	15705	0	15878	1	15920	1	16051	0	16864	0	17042	0	17213	1	17903	1	18098	0	18288	0	18474	1	18656	1
SE	2803401	Japoatã	13020	0	13341	1	13540	2	13782	0	14021	0	14569	0	14844	0	15120	0	13944	1	14027	0	12938	0	12932	0	12926	0	13253	0	13249	1	13245	3	13242	0	13238	1
SE	2803500	Lagarto	83334	3	84578	3	85688	1	86780	0	87872	0	90344	1	91606	2	92855	1	91696	0	92461	0	94861	0	95746	1	96602	0	100330	0	101305	1	102257	0	103188	0	104099	1
SE	2803609	Laranjeiras	23560	1	24115	0	24529	1	24981	1	25431	0	26452	0	26969	0	27493	0	24626	0	24718	0	26902	1	27177	0	27442	1	28533	0	28835	0	29130	0	29418	1	29700	2
SE	2803708	Macambira	5802	0	5904	0	5978	2	6058	0	6138	0	6325	0	6418	0	6518	0	6489	0	6562	0	6401	0	6447	0	6492	0	6723	0	6774	0	6824	0	6873	0	6920	0
SE	2803807	Malhada dos Bois	3208	0	3291	0	3349	0	3409	0	3476	0	3622	0	3695	0	3765	0	3775	0	3830	0	3456	0	3476	0	3494	0	3610	0	3632	0	3653	0	3673	0	3693	0
SE	2803906	Malhador	11481	0	11645	0	11795	0	11941	0	12088	0	12423	0	12587	0	12754	1	12074	0	12127	0	12042	0	12086	0	12127	0	12501	0	12550	0	12598	0	12645	0	12691	0
SE	2804003	Maruim	15454	0	15493	1	15620	1	15689	0	15769	0	15938	0	16025	0	16109	1	15583	0	15570	0	16343	0	16412	0	16478	0	16998	0	17076	0	17151	0	17225	0	17297	1
SE	2804102	Moita Bonita	10758	0	10954	0	11080	0	11228	0	11376	0	11713	0	11884	0	12060	0	11230	0	11273	0	11001	0	11020	0	11038	0	11350	0	11372	0	11395	0	11416	0	11438	0
SE	2804201	Monte Alegre de Sergipe	11587	0	11824	0	12006	0	12205	0	12398	0	12836	0	13063	0	13289	0	13620	0	13821	0	13627	0	13784	1	13936	0	14513	0	14685	0	14853	1	15017	0	15177	0
SE	2804300	Muribeca	7101	0	7148	0	7187	0	7229	0	7271	0	7364	0	7412	0	7456	0	7438	0	7471	0	7344	0	7363	0	7381	0	7598	0	7620	0	7642	0	7662	0	7683	0
SE	2804409	Neópolis	18593	6	18953	3	19228	0	19522	1	19818	1	20482	0	20821	1	21163	0	19466	0	19537	0	18506	0	18500	0	18493	0	18964	0	18961	0	18958	0	18956	1	18953	0
SE	2804458	Nossa Senhora Aparecida	8279	4	8235	2	8218	1	8186	0	8154	0	8088	0	8054	0	8023	0	8770	0	8816	0	8508	0	8526	0	8543	0	8788	0	8809	0	8830	0	8850	0	8869	0
SE	2804508	Nossa Senhora da Glória	26910	0	27338	0	27632	0	27965	0	28300	0	29062	0	29449	1	29830	0	30466	1	30804	1	32497	0	32926	1	33341	0	34799	0	35268	0	35726	0	36174	0	36613	0
SE	2804607	Nossa Senhora das Dores	22195	0	22460	1	22740	0	22992	0	23244	0	23816	0	24110	0	24403	1	24529	0	24748	0	24580	0	24764	1	24941	0	25839	0	26042	0	26240	0	26434	0	26624	1
SE	2804706	Nossa Senhora de Lourdes	6023	0	6189	0	6306	0	6441	0	6570	0	6872	0	7023	0	7181	0	6469	0	6508	0	6238	1	6255	0	6271	0	6456	0	6475	0	6494	0	6512	0	6530	0
SE	2804805	Nossa Senhora do Socorro	131679	10	138661	3	145165	1	151426	1	157669	3	171842	5	179058	4	186218	3	153253	0	155334	3	160827	1	163047	6	165194	3	172547	4	174974	9	177344	5	179661	7	181928	9
SE	2804904	Pacatuba	11536	0	11536	0	11538	0	11540	0	11542	0	11565	0	11569	1	11572	0	12756	1	12870	0	13137	5	13260	1	13379	0	13896	0	14032	2	14164	1	14293	0	14420	0
SE	2805000	Pedra Mole	2630	0	2681	0	2732	0	2780	0	2826	0	2936	0	2989	0	3047	0	2858	0	2882	0	2974	0	3001	0	3026	0	3141	0	3170	0	3199	0	3227	0	3254	0
SE	2805109	Pedrinhas	7929	0	8006	0	8059	0	8120	0	8180	0	8320	0	8391	0	8457	0	8643	0	8712	0	8833	0	8903	0	8970	0	9298	0	9374	0	9449	0	9523	0	9594	0
SE	2805208	Pinhão	5244	0	5342	0	5419	0	5496	0	5572	2	5755	0	5844	0	5935	0	5761	0	5817	0	5973	0	6029	1	6084	0	6318	0	6380	0	6440	0	6499	0	6556	0
SE	2805307	Pirambu	7255	1	7556	0	7766	0	7997	0	8236	2	8770	0	9042	0	9310	1	8488	2	8606	0	8369	0	8455	0	8538	0	8877	0	8971	0	9063	0	9153	0	9241	1
SE	2805406	Poço Redondo	26022	0	26729	2	27256	0	27832	1	28402	0	29699	0	30352	1	31010	0	29879	0	30251	1	30880	1	31253	1	31614	1	32949	0	33358	1	33757	2	34147	1	34529	3
SE	2805505	Poço Verde	19973	1	20234	0	20454	0	20686	0	20908	0	21418	0	21678	0	21936	1	21721	0	21887	0	21983	1	22138	1	22287	0	23078	0	23249	0	23416	0	23580	0	23740	0
SE	2805604	Porto da Folha	25664	0	25899	2	26126	0	26339	0	26550	0	27034	1	27283	0	27523	3	27311	0	27460	2	27146	1	27260	1	27370	1	28237	0	28366	1	28492	0	28615	1	28735	1
SE	2805703	Propriá	27385	1	27660	1	27868	0	28093	0	28315	0	28823	0	29081	0	29333	3	28437	0	28537	0	28451	0	28533	1	28612	0	29467	0	29562	0	29655	0	29745	0	29834	0
SE	2805802	Riachão do Dantas	19202	0	19450	1	19667	0	19881	0	20100	0	20585	0	20837	0	21080	0	19567	0	19590	0	19386	1	19401	1	19414	0	19937	1	19957	1	19976	1	19995	0	20014	0
SE	2805901	Riachuelo	8337	0	8431	0	8502	0	8582	0	8656	0	8827	0	8919	0	9009	0	9369	0	9469	0	9355	0	9434	0	9509	0	9863	0	9949	0	10033	1	10116	0	10196	0
SE	2806008	Ribeirópolis	15439	0	15594	0	15739	0	15873	0	16011	2	16320	0	16481	0	16636	1	16137	0	16203	0	17173	0	17307	0	17435	0	18071	0	18218	0	18362	0	18503	0	18641	1
SE	2806107	Rosário do Catete	7102	0	7266	0	7410	0	7553	0	7698	0	8019	0	8182	0	8346	0	8799	0	8966	0	9221	0	9384	0	9541	0	10013	0	10191	0	10364	0	10533	0	10699	0
SE	2806206	Salgado	18876	0	19252	0	19331	0	19541	0	19748	0	20231	0	20471	0	20717	1	19095	0	19103	0	19365	1	19403	0	19439	0	19994	0	20039	0	20083	0	20126	0	20168	0
SE	2806305	Santa Luzia do Itanhy	13948	0	14313	0	13388	0	13746	0	14106	0	14924	2	15336	1	15752	0	13430	1	13499	2	12969	0	13064	1	14081	0	13628	1	13733	0	13836	0	13936	0	14034	0
SE	2806404	Santana do São Francisco	6135	1	6172	0	6201	0	6223	0	6258	0	6323	0	6359	1	6392	1	6799	0	6858	0	7038	0	7108	0	7175	0	7456	0	7532	0	7607	0	7680	2	7751	0
SE	2806503	Santa Rosa de Lima	3595	0	3595	0	3643	0	3670	0	3686	0	3738	0	3763	0	3788	0	3962	0	4000	0	3749	0	3761	0	3773	0	3886	0	3899	0	3913	1	3926	0	3938	0
SE	2806602	Santo Amaro das Brotas	10670	2	10677	0	10674	0	10676	0	10681	0	10705	2	10709	0	10709	0	12013	0	12143	0	11410	0	11467	1	11522	1	11899	2	11963	1	12025	1	12086	1	12146	1
SE	2806701	São Cristóvão	64647	8	66654	2	68244	0	69908	0	71572	1	75354	0	77280	3	79187	2	74189	0	75103	4	78864	3	79956	7	81011	2	84620	1	85814	3	86979	3	88118	1	89232	3
SE	2806800	São Domingos	9260	0	9456	0	9577	0	9724	0	9871	0	10207	0	10377	0	10548	0	10443	0	10559	0	10271	0	10349	0	10424	0	10801	0	10887	0	10971	0	11053	0	11133	0
SE	2806909	São Francisco	2532	0	2574	0	2595	0	2631	0	2659	0	2726	0	2759	0	2801	0	2965	0	2996	0	3393	0	3460	0	3524	0	3705	0	3777	0	3847	0	3916	1	3983	0
SE	2807006	São Miguel do Aleixo	3447	1	3483	0	3513	0	3541	0	3578	0	3643	0	3683	0	3716	0	3782	0	3800	0	3698	0	3718	0	3736	0	3859	0	3881	0	3902	0	3923	0	3943	0
SE	2807105	Simão Dias	36813	0	37360	1	37785	0	38237	0	38687	0	39705	0	40228	0	40742	0	38232	0	38337	0	38702	0	38847	0	38988	0	40199	0	40364	0	40526	1	40684	0	40838	0
SE	2807204	Siriri	6914	0	6987	0	7045	0	7103	0	7165	0	7301	0	7373	0	7438	0	7856	0	7946	0	8004	1	8088	1	8169	0	8496	1	8588	0	8677	0	8765	0	8851	0
SE	2807303	Telha	2638	0	2688	0	2726	0	2772	0	2813	0	2909	0	2959	0	3011	0	2940	0	2983	0	2957	0	2982	0	3006	0	3117	0	3144	0	3170	0	3196	0	3221	0
SE	2807402	Tobias Barreto	43172	0	43820	1	44348	0	44894	0	45439	0	46676	1	47306	0	47930	0	48733	0	49262	0	48040	2	48414	1	48776	0	50557	0	50971	0	51375	0	51770	0	52156	1
SE	2807501	Tomar do Geru	12840	0	12300	0	13171	0	13324	0	13473	0	13818	0	13996	0	14172	1	13252	0	13721	0	12855	0	12857	0	12858	0	13192	0	13196	0	13200	0	13204	0	13208	0
SE	2807600	Umbaúba	19214	0	19658	0	20004	0	20449	0	20896	0	21908	0	22425	0	22940	0	21195	0	21396	0	22434	0	22709	0	23223	0	23950	0	24251	0	24545	0	24832	0	25114	0
BA	2900108	Abaíra	9067	0	9117	1	9133	0	9163	0	9195	0	9262	0	9300	0	9328	0	8851	0	8823	0	8316	0	8687	0	8659	0	9132	0	9242	0	9227	0	9212	0	9199	0
BA	2900207	Abaré	13648	0	13894	0	14110	0	14325	0	14541	0	15026	0	15273	0	15514	0	18362	0	18830	0	17064	0	17380	0	17685	0	18989	0	19290	0	19568	0	19939	0	20189	0
BA	2900306	Acajutiba	14322	0	14439	0	14622	0	14763	0	14900	0	15216	0	15376	0	15533	0	15123	0	15192	0	14653	0	14692	0	14730	0	15615	1	15670	0	15721	0	15764	0	15727	0
BA	2900355	Adustina	14302	0	14470	0	14425	0	14485	1	14540	1	14670	0	14737	2	14812	1	15354	0	15444	0	15702	4	15810	0	15914	0	16929	0	17045	0	17152	0	17254	0	17349	0
BA	2900405	Água Fria	14718	0	14796	0	14837	0	14896	1	14952	0	15076	0	15140	0	15207	0	15284	0	15334	0	15731	0	15809	0	15884	0	16871	0	16957	0	17046	0	17431	0	17508	0
BA	2900504	Érico Cardoso	12160	1	12313	2	12428	1	12553	2	12674	3	12962	3	13103	2	12644	3	10809	2	10718	2	10859	1	10802	0	10746	0	11509	1	11471	0	11438	0	11405	3	11212	2
BA	2900603	Aiquara	5315	0	5151	0	5045	0	4915	0	4791	0	4502	0	4355	1	4215	0	5361	0	5366	0	4602	0	4569	0	4536	0	4767	0	4790	0	4767	0	4745	0	4725	0
BA	2900702	Alagoinhas	130095	1	131182	2	132875	0	134161	0	135448	0	138366	0	139853	0	141290	0	137202	0	137807	0	141949	0	142870	0	143460	1	152570	0	153562	0	154496	0	155362	1	155979	0
BA	2900801	Alcobaça	20900	0	21471	0	21894	0	22355	0	22813	0	23856	0	24389	0	24903	0	20320	0	20242	0	21271	0	21300	0	21328	0	23176	1	23228	0	23282	0	23331	0	23376	0
BA	2900900	Almadina	7862	0	7505	0	7410	0	7202	0	6992	0	6519	0	6279	0	6046	0	6742	0	6619	0	6357	0	6242	0	6130	0	6327	0	6234	0	6147	0	6062	0	5985	0
BA	2901007	Amargosa	31108	0	31075	0	31755	0	32056	0	32357	0	33039	0	33388	0	33720	0	34918	0	35268	0	34351	0	34602	0	34845	0	37081	0	37556	0	37808	0	38041	1	38259	0
BA	2901106	Amélia Rodrigues	24134	0	24308	0	24416	0	24549	0	24682	0	24983	0	25135	1	25281	1	24192	0	24432	0	25190	0	25134	0	25080	2	26477	0	26457	0	26440	1	26424	0	26409	0
BA	2901155	América Dourada	15959	1	15952	4	15959	2	15959	4	15959	0	15959	6	15959	1	15958	0	16723	3	16791	3	15961	7	15962	6	15962	5	16884	6	16903	5	16922	9	16781	4	16798	3
BA	2901205	Anagé	31060	2	40625	0	28855	0	27830	3	26811	3	24490	7	23311	0	22177	0	25823	0	25263	0	25516	0	25049	0	19889	0	20698	0	20387	1	20097	0	19824	1	19568	1
BA	2901304	Andaraí	13884	0	13769	0	13802	0	13762	0	13720	6	13631	0	13588	2	13550	4	14554	1	14609	3	13960	3	13951	0	13942	4	14738	3	13714	15	13718	3	13732	4	13737	0
BA	2901353	Andorinha	15774	0	15558	0	15482	0	15345	2	15209	2	14899	0	14743	0	14591	1	14359	0	14204	0	14414	0	14310	0	14209	0	14936	0	14862	1	14792	0	15551	0	15490	0
BA	2901403	Angical	14701	0	14527	0	14418	0	14287	0	14153	0	13854	1	13703	0	13550	0	15157	0	15193	0	14073	0	14032	0	13992	0	14762	1	14742	0	14720	0	14707	0	14690	0
BA	2901502	Anguera	8834	1	8953	0	9040	0	9131	0	9230	1	9447	0	9556	1	9666	0	9707	0	9816	2	10242	0	10336	0	10427	1	11113	0	11210	0	11302	0	11402	0	11481	0
BA	2901601	Antas	14059	0	13678	0	13419	0	13120	0	12825	0	12152	0	11806	0	11480	0	17268	0	17577	0	17072	0	17303	0	17526	0	18744	0	18969	0	19184	0	19382	0	19569	0
BA	2901700	Antônio Cardoso	11620	0	11659	1	11684	1	11706	0	11739	0	11808	0	11837	0	11872	2	12509	2	12589	5	11554	5	11549	2	11545	0	12206	3	12212	0	12226	0	12200	0	12208	1
BA	2901809	Antônio Gonçalves	9716	0	9105	0	8797	0	8373	0	7948	0	6981	0	6489	0	6012	0	11107	0	11237	0	11015	0	11124	0	11229	0	11973	0	12083	0	12184	0	11989	0	12072	0
BA	2901908	Aporá	16769	0	16864	0	16985	0	17082	0	17185	0	17414	0	17531	0	17637	0	18570	1	18738	0	17731	0	17805	0	17877	0	18976	0	19063	0	19144	0	19223	0	18334	0
BA	2901957	Apuarema	7443	0	7348	0	7266	0	7189	0	7103	0	6922	0	6829	0	6739	0	7601	0	7610	0	7459	0	7428	0	7397	0	7795	0	7781	0	7764	0	7745	0	7730	0
BA	2902005	Aracatu	15491	2	15481	1	15492	0	15494	0	15496	1	15501	0	15509	1	15519	0	14437	0	14317	0	13743	0	13641	0	13542	0	14232	0	14157	0	14088	1	14023	1	13962	0
BA	2902054	Araças	11003	0	11262	0	11438	0	11665	0	11867	0	12320	0	12554	0	12777	0	12108	0	12206	0	11561	0	11602	0	11642	0	12351	0	12401	0	12449	0	12495	0	12608	0
BA	2902104	Araci	47584	0	47838	2	48054	0	48273	0	48492	0	48988	1	49243	2	49488	4	54092	2	54714	2	51651	1	51994	5	52325	4	55655	2	56025	10	56372	3	55637	0	55935	2
BA	2902203	Aramari	9258	0	9449	0	9597	0	9757	0	9916	0	10274	0	10458	0	10633	0	9858	0	9913	0	10036	0	10111	0	10483	0	11157	0	11240	0	11311	0	11385	0	11703	1
BA	2902252	Arataca	11218	0	10897	0	10718	0	10485	0	10256	0	9728	0	9461	0	9201	0	10986	0	10951	0	10392	0	10349	0	10307	0	11822	0	11777	0	11738	0	11697	0	11661	0
BA	2902302	Aratuípe	8381	0	8448	0	8500	0	8556	0	8613	1	8738	0	8803	0	8862	0	8788	0	8829	0	8599	0	8616	0	8632	1	9146	0	9103	0	9129	1	9150	0	9171	0
BA	2902401	Aurelino Leal	17149	1	17130	0	17444	0	17584	0	17722	0	18032	0	18192	0	18345	0	14559	0	14280	0	13595	0	13323	0	13059	0	13525	0	13303	0	13086	0	12891	0	12706	0
BA	2902500	Baianópolis	12179	0	11959	0	11831	0	11674	0	11511	0	11151	1	10963	0	10787	0	14019	1	14187	0	13850	2	13919	0	13420	0	13892	0	14128	0	14197	0	14262	0	14323	0
BA	2902609	Baixa Grande	20441	0	20274	0	20189	0	20073	1	19959	1	19690	0	19559	0	19428	0	21704	0	21819	0	20060	0	20046	0	20031	0	21174	0	21184	1	21199	1	21393	0	21403	0
BA	2902658	Banzaê	11156	0	11111	0	11081	0	11056	0	11025	0	10945	0	10910	0	10880	1	11166	0	11151	0	11814	0	11827	0	11840	0	12534	0	12558	0	13709	0	13738	0	13765	0
BA	2902708	Barra	44203	0	44085	0	45127	1	45557	2	45987	3	46958	1	47454	0	47929	2	49705	0	50227	1	49325	5	49736	1	50134	2	53361	1	53788	0	54186	1	54563	0	54915	1
BA	2902807	Barra da Estiva	24440	4	25256	0	25954	2	26656	3	27357	2	28946	13	29755	2	30535	0	20918	0	20538	1	21187	0	20974	1	20767	3	22409	0	22568	0	22388	1	22232	1	22082	2
BA	2902906	Barra do Choça	40818	0	42770	0	44182	0	45741	0	47295	0	50826	0	52627	0	54364	0	32419	0	31528	0	34788	0	35084	0	35501	0	35567	0	35206	0	34853	0	34421	0	34121	0
BA	2903003	Barra do Mendes	13610	4	13504	1	13428	5	15480	0	15395	2	15203	6	15103	4	13529	0	14458	0	14457	3	13987	3	13950	2	13914	7	14684	5	14539	10	14522	6	14570	1	14560	1
BA	2903102	Barra do Rocha	8074	0	7872	0	7732	0	7574	0	7418	0	7064	0	6880	0	6701	0	6071	0	5863	0	6313	0	6174	0	6038	0	6261	0	6514	0	6423	0	6338	0	6258	0
BA	2903201	Barreiras	131849	1	116874	0	120319	0	123609	3	126885	5	134336	3	138126	5	141780	1	135650	2	137834	3	137427	1	139285	3	141081	2	150896	6	152210	7	153918	1	155519	3	157638	4
BA	2903235	Barro Alto	12098	5	12098	5	12101	1	12103	2	12107	0	12128	1	12134	1	12140	1	13990	1	14177	3	13612	6	13766	6	13914	3	14855	4	15230	6	15373	4	15093	1	15217	2
BA	2903276	Barrocas	-	0	12303	0	12408	0	12508	0	12612	0	12846	0	12962	0	13080	0	13722	0	13868	1	14191	1	14346	0	14495	0	15470	0	15623	0	15771	0	16167	0	16296	1
BA	2903300	Barro Preto	8602	0	8357	0	8179	0	7987	0	7794	0	7353	0	7126	0	6907	0	6626	0	6412	0	6453	0	6285	0	6122	0	6767	0	6624	0	6497	0	6367	0	6251	0
BA	2903409	Belmonte	20032	0	19714	0	19601	0	19408	0	19206	0	18754	0	18526	0	18307	0	22336	0	22550	0	21798	0	21935	0	22067	0	23471	0	23620	0	23761	0	23891	0	24013	0
BA	2903508	Belo Campo	17655	0	18058	0	18363	0	18689	0	19018	0	19754	1	20133	0	20498	0	15427	0	15185	0	16021	1	15915	1	17625	0	18539	0	18460	0	18384	1	18312	0	18247	1
BA	2903607	Biritinga	14641	0	14636	2	14641	2	14642	0	14644	1	14646	1	14649	0	14645	1	14307	0	14258	0	14836	0	14851	1	14866	1	15737	0	15773	0	15794	0	16628	0	16653	0
BA	2903706	Boa Nova	20544	0	21461	0	22024	1	22713	2	23400	1	24952	2	25746	0	26514	1	15916	0	15428	0	15411	0	15048	0	14620	0	15141	1	14857	0	14573	0	14314	0	14069	1
BA	2903805	Boa Vista do Tupim	18408	2	18568	0	18671	0	18791	0	18915	0	19188	0	19328	2	19467	0	18323	0	18301	1	17991	0	17944	1	17898	0	18888	3	18682	30	18660	2	19516	0	19502	0
BA	2903904	Bom Jesus da Lapa	54421	1	55027	0	55581	4	56117	6	56655	5	57874	5	58494	1	59091	1	65148	2	66188	2	63480	2	64121	5	64740	7	68282	3	68918	1	69525	5	70090	3	70618	9
BA	2903953	Bom Jesus da Serra	10502	0	10551	0	10561	0	10586	0	10612	0	10678	0	10705	0	10732	0	10588	0	10572	0	10113	0	10054	0	10120	0	10644	1	10598	0	10552	0	10515	0	10477	2
BA	2904001	Boninal	12461	0	12311	0	12213	0	12096	0	11982	0	11721	0	11587	3	11458	0	13738	0	13852	0	13695	0	13796	0	13893	0	14742	0	14485	0	14588	0	14675	0	14760	1
BA	2904050	Bonito	12902	0	13127	0	13286	0	13461	1	13638	2	14039	1	14244	0	14444	0	14205	0	14324	0	14834	1	14983	0	15126	0	16132	0	16734	0	16877	0	17006	0	17131	0
BA	2904100	Boquira	22121	1	22389	5	22685	13	22944	10	23204	13	23799	14	24102	9	24383	1	22502	0	22519	8	22037	5	22031	3	22025	3	22389	2	22410	3	22428	1	22448	0	22464	0
BA	2904209	Botuporã	11522	0	12140	0	12417	0	12561	2	12697	2	13011	1	13520	1	13679	0	11186	0	11045	0	11154	1	11050	0	10950	2	11162	0	11089	1	11020	3	10957	0	10898	4
BA	2904308	Brejões	15344	0	15602	0	15831	0	16052	0	16279	0	16786	0	17047	0	17294	0	12726	0	12448	0	14282	0	14201	0	14123	0	14866	0	15268	0	15214	1	15166	0	15122	0
BA	2904407	Brejolândia	8762	0	8458	0	8235	0	7992	0	7746	0	7191	0	6909	2	6635	0	9703	0	9793	0	11077	0	11164	0	11247	0	10545	1	10622	0	10696	1	10768	0	10833	0
BA	2904506	Brotas de Macaúbas	13003	0	12846	0	12739	0	11926	0	11814	0	11551	2	11413	0	11285	0	11083	0	10945	1	10717	1	10596	0	10479	0	11301	0	11160	2	11067	0	11049	0	10974	1
BA	2904605	Brumado	61670	15	62181	12	62614	9	63053	3	63491	7	64487	18	64992	7	65480	7	64417	2	64641	2	64602	2	64790	0	64972	0	68776	3	69019	7	69255	2	69473	1	69677	1
BA	2904704	Buerarema	19118	0	18919	0	18757	0	18587	0	18418	0	18040	0	17847	0	17657	0	20687	0	20829	0	18605	0	18566	0	18528	0	19311	0	19296	0	19287	0	19269	0	19256	0
BA	2904753	Buritirama	17797	0	18417	0	18901	0	19418	0	19929	0	21095	2	21680	0	22254	1	19349	0	19493	2	19600	1	19729	2	19853	7	21115	3	21418	0	21550	4	21671	1	21786	2
BA	2904803	Caatiba	15508	0	16221	0	16727	0	17295	0	17860	0	19144	0	19797	0	20427	0	10023	0	9449	0	11420	0	11016	0	10576	0	10828	0	10488	0	10161	0	10044	0	7841	0
BA	2904852	Cabaceiras do Paraguaçu	15547	2	15670	0	15762	3	15864	1	15959	0	16190	0	16302	0	16410	0	18302	1	18566	0	17327	12	17457	11	17582	3	18713	4	18851	0	18984	0	19199	0	19312	1
BA	2904902	Cachoeira	30416	0	30571	0	30862	0	31071	1	31280	1	31747	2	31988	2	32218	1	33495	0	33781	1	32026	0	32150	0	32270	0	34244	0	34393	0	34534	0	35013	0	35139	1
BA	2905008	Caculé	20339	0	20643	0	20869	0	21118	0	21364	1	21924	0	22210	0	22478	0	22282	0	22509	0	22236	0	22396	1	22577	0	23232	0	23390	0	23548	1	23685	1	23817	0
BA	2905107	Caém	12563	1	12002	1	11603	0	11160	1	10718	0	9712	0	9198	1	8700	0	10417	0	10189	0	10368	1	10188	2	10013	0	10429	0	10281	2	10139	1	10179	0	10058	0
BA	2905156	Caetanos	13076	0	13487	1	13585	0	13821	0	14059	0	14595	0	14865	1	15125	0	12389	0	12310	0	13639	0	13727	0	14926	0	15842	0	15914	3	15982	2	16045	0	16106	2
BA	2905206	Caetité	45090	0	45837	0	46081	0	46542	3	47000	3	48043	0	48570	1	49085	0	47774	1	48008	3	47515	1	47647	2	47774	0	52166	0	52354	1	52533	0	52696	0	52853	2
BA	2905305	Cafarnaum	16059	7	15978	5	16346	0	16479	8	16613	4	16914	3	17070	5	17217	7	18119	9	18315	7	17209	13	17305	6	17398	1	18489	2	18596	4	18694	5	18917	3	19006	3
BA	2905404	Cairu	11410	0	10928	0	10609	0	10239	0	9865	0	9026	0	8594	0	8181	0	14438	0	14740	0	15374	0	15679	0	15973	0	17168	0	17463	1	17728	0	17985	0	18224	0
BA	2905503	Caldeirão Grande	11395	0	10856	0	10465	0	10036	0	9601	0	8628	0	8128	0	7650	0	13697	0	13919	0	12491	0	12576	0	12658	0	13465	0	13557	0	13640	1	13643	0	13713	0
BA	2905602	Camacan	31055	0	30306	0	29798	0	29215	0	28634	0	27316	0	26640	0	25996	0	31133	0	31114	0	31472	0	31505	0	31535	0	33068	0	33133	0	33198	0	33257	0	33310	0
BA	2905701	Camaçari	161727	14	166984	12	171843	2	176539	7	181223	7	191855	4	197269	16	202501	3	227955	4	234555	4	242970	3	249206	6	255238	5	275575	2	281415	2	286919	2	292074	2	296893	3
BA	2905800	Camamu	33661	0	33706	0	33832	0	33910	0	33985	0	34170	0	34261	0	34347	0	32981	0	32878	0	35180	0	35275	0	35366	0	37207	0	36323	0	36433	0	36543	0	36644	0
BA	2905909	Campo Alegre de Lourdes	27607	0	27883	0	27919	0	28064	7	28207	12	28534	2	28702	3	28860	2	27686	2	27670	1	28090	1	28124	1	28156	1	29812	1	29874	4	29938	4	29994	2	30048	6
BA	2906006	Campo Formoso	61942	0	61883	2	61906	4	61895	3	61869	5	61843	3	61819	6	61806	3	67582	1	68099	1	66616	2	66967	3	67305	3	71507	4	71899	4	72273	5	73118	3	73448	1
BA	2906105	Canápolis	9743	0	9771	1	9794	2	9825	0	9854	0	9911	0	9942	1	9976	0	11016	0	11132	3	9410	0	9403	0	9395	1	10130	1	10141	1	10143	0	10146	0	10151	2
BA	2906204	Canarana	21665	1	21670	3	21671	4	21679	3	21698	1	21707	8	21711	3	21717	2	25557	0	25936	7	24067	9	24252	13	24430	6	26006	15	26199	13	26382	4	26702	2	26862	2
BA	2906303	Canavieiras	35322	0	35399	0	35805	0	36032	0	36255	0	36766	0	37024	0	37274	0	36911	0	37041	0	32336	0	32116	0	31902	0	33570	0	33409	0	33269	0	33130	0	33002	0
BA	2906402	Candeal	10121	0	10052	1	9995	0	9933	0	9877	1	9742	1	9670	2	9606	0	9157	0	9052	0	8895	0	8806	0	8720	0	9143	1	9076	0	9011	0	8894	0	8837	0
BA	2906501	Candeias	76783	0	77829	0	78645	0	79505	0	80368	1	82324	0	83317	0	84279	0	81306	0	81701	0	83158	0	83648	1	84121	0	89419	0	88311	0	88804	1	89271	0	89707	0
BA	2906600	Candiba	12124	1	12066	0	12022	0	11977	0	11928	0	11820	0	11763	0	11717	0	12766	0	12823	0	13210	0	13271	1	13329	0	14527	0	14601	0	14668	0	14732	1	14792	0
BA	2906709	Cândido Sales	28516	0	29021	0	29556	0	30036	0	30522	0	31616	0	32172	0	32709	0	27327	0	27177	0	27918	0	27747	0	25711	0	27057	0	26956	0	26856	0	26760	0	26674	0
BA	2906808	Cansanção	31947	0	32109	0	32164	0	32271	0	32369	0	32601	0	32719	0	32836	0	33920	0	34091	0	32908	0	32982	0	33054	0	35029	0	35135	0	35235	0	36105	1	36191	0
BA	2906824	Canudos	13761	0	13761	0	13761	0	13761	1	13761	0	13761	0	13761	1	13762	0	15229	0	15370	0	15732	0	15839	0	15941	0	16956	0	17075	1	17173	0	17222	0	17316	0
BA	2906857	Capela do Alto Alegre	11898	0	11233	0	10796	0	10283	0	9774	0	8613	1	8026	0	7447	0	12748	0	12827	0	11527	0	11506	0	11485	0	12128	0	12124	0	12117	0	12203	0	12199	0
BA	2906873	Capim Grosso	23908	0	24361	0	24802	0	25217	0	25632	0	26571	0	27048	0	27511	0	26877	0	27158	0	26577	0	26826	1	27067	0	28853	0	29105	0	29347	0	31181	0	31392	0
BA	2906899	Caraíbas	17164	0	17248	0	17361	1	17455	0	12540	2	9608	1	9155	0	8713	0	10659	0	10494	0	10222	0	10048	1	9879	0	10292	0	10152	1	10014	1	9890	0	9773	1
BA	2906907	Caravelas	20103	0	20242	0	20361	0	20478	0	20597	0	20873	0	21006	0	21142	0	21945	0	22114	0	21414	0	21515	0	21612	0	22328	0	22446	0	22548	0	22646	0	22740	0
BA	2907004	Cardeal da Silva	8034	0	8234	0	8378	0	8536	0	8697	0	9059	0	9240	0	9420	1	8570	0	8619	0	8899	0	8966	0	9030	0	9611	0	9681	0	9746	0	9809	0	9544	0
BA	2907103	Carinhanha	27272	0	27323	1	27631	0	27799	1	27963	1	28341	2	28532	0	28717	1	29988	1	30244	0	28380	0	28451	0	28519	2	29768	0	29868	0	29951	2	30041	4	30118	1
BA	2907202	Casa Nova	55730	2	56689	9	57602	8	58468	8	59335	7	61301	4	62303	1	63270	2	65747	1	66722	7	64940	3	65647	2	66331	0	70796	4	71507	4	72173	5	72798	1	73382	2
BA	2907301	Castro Alves	25561	0	25112	0	25304	0	25191	0	25069	0	24803	0	24663	0	24538	0	25052	0	24973	0	25408	1	25483	0	25555	1	27097	0	27197	2	27287	0	27161	0	27238	1
BA	2907400	Catolândia	3092	0	3060	0	3052	0	3036	0	3018	0	2978	0	2958	0	2931	0	3972	0	4055	0	2612	0	2632	0	3215	0	3420	1	3646	0	3668	1	3695	0	3669	0
BA	2907509	Catu	46731	0	47127	0	47427	0	47749	0	48070	0	48797	0	49172	0	49521	0	50470	0	50808	0	51077	0	51411	0	51734	0	55021	1	55374	0	55714	0	56037	0	56459	0
BA	2907558	Caturama	8640	1	8941	0	8912	0	8839	1	8769	1	8602	0	8478	0	8403	0	8749	2	8715	1	8843	0	8830	0	8817	1	9760	1	9761	0	9761	1	9764	2	9764	0
BA	2907608	Central	16792	3	16616	3	16517	2	16387	2	16264	5	15969	9	15826	5	15681	1	17928	3	18030	2	17013	2	17035	1	17057	3	18061	0	18099	2	18140	7	17935	1	17969	1
BA	2907707	Chorrochó	10171	0	10246	1	10293	0	10344	1	10402	0	10527	1	10589	0	10648	1	10952	0	11016	0	10734	0	10765	0	10794	0	11444	0	11482	0	11520	0	11558	0	11591	0
BA	2907806	Cícero Dantas	30934	1	31386	0	31720	1	32084	0	32448	0	33273	0	33691	1	34100	0	31774	0	31837	0	32300	0	32387	0	32470	0	34424	0	34540	0	34474	0	34581	1	34676	0
BA	2907905	Cipó	14285	9	14517	1	14708	0	14904	0	15102	0	15546	0	15773	0	15998	0	15634	0	15753	0	15755	3	15821	1	15884	0	16860	1	16939	3	17604	0	17673	1	17739	0
BA	2908002	Coaraci	27852	0	28055	0	27174	0	26865	0	26551	0	25837	0	25478	0	25129	0	22812	0	22272	0	20964	0	20442	0	19937	0	20620	0	20187	0	19771	0	19383	0	19022	0
BA	2908101	Cocos	17611	0	17843	0	17953	1	18112	0	18268	0	18634	2	18813	1	18996	0	17908	0	17922	0	18153	0	18195	1	18235	1	19281	0	19340	0	19398	0	19449	1	19498	4
BA	2908200	Conceição da Feira	17514	0	17702	0	17818	0	17960	0	18101	0	18421	0	18584	0	18736	0	19891	0	20119	0	20391	0	20612	0	20826	0	22226	0	22448	0	22660	0	22840	0	23024	0
BA	2908309	Conceição do Almeida	18912	1	18910	0	18988	0	19024	0	19063	0	19143	0	19185	0	19231	0	18076	0	17973	0	17889	0	17796	0	17705	0	18644	0	18583	0	18523	0	18278	0	18229	0
BA	2908408	Conceição do Coité	56317	1	56760	0	57151	0	57539	0	57932	0	58812	0	59257	0	59691	0	63318	1	63980	2	62040	0	62545	1	63033	1	67126	0	67657	0	68148	0	67875	0	68303	1
BA	2908507	Conceição do Jacuípe	26194	1	26584	0	26886	0	27208	0	27528	0	28255	0	28627	0	28982	0	28552	0	28769	0	30123	0	30425	0	30717	0	32761	0	33065	1	33351	0	33624	0	33876	0
BA	2908606	Conde	20426	1	20931	2	21326	12	21744	6	22162	4	23105	3	23587	2	24052	4	22929	0	23166	1	23620	2	23866	2	24103	1	25714	1	25963	0	26194	0	26412	0	26371	2
BA	2908705	Condeúba	18047	0	18059	0	18085	0	18094	0	18104	0	18140	0	18157	0	18173	0	17000	0	17169	0	16898	0	16842	0	17421	0	18359	0	18307	0	18266	0	18229	0	18191	1
BA	2908804	Contendas do Sincorá	4264	0	4213	0	4157	0	4110	0	4061	0	3950	0	3896	0	3834	0	3924	0	3877	2	4663	0	4638	0	4613	0	4354	0	4340	0	4329	0	4312	0	4299	0
BA	2908903	Coração de Maria	23818	0	24039	0	24213	0	24396	0	24582	0	24995	0	25206	0	25418	0	23797	0	23777	0	22401	0	22273	0	22149	0	23314	0	23225	0	23145	0	23961	0	23896	0
BA	2909000	Cordeiros	8193	0	7793	0	7671	0	7431	0	7192	0	6643	0	6369	0	6098	0	8826	0	8888	0	8168	0	8205	0	8245	0	8752	0	8793	0	8838	0	8870	1	8904	0
BA	2909109	Coribe	15148	0	15259	0	15353	0	15450	0	15545	2	15762	0	15875	3	15986	0	14931	0	14895	0	14307	0	14258	0	14210	1	15024	0	15001	0	14975	1	14954	0	14933	1
BA	2909208	Coronel João Sá	19665	0	20058	0	20195	0	20445	0	20691	0	21248	3	21537	1	21815	0	18540	1	18409	0	17066	0	16855	0	16650	0	17422	0	17257	0	17099	0	16951	0	16814	0
BA	2909307	Correntina	30583	0	30896	0	31123	0	31376	0	31628	0	32198	1	32486	0	32775	0	32784	0	32976	0	31249	0	31324	0	31397	0	32980	0	33089	0	33179	0	33275	0	33361	2
BA	2909406	Cotegipe	13374	0	13410	0	13564	0	13650	0	13739	1	13938	0	14035	1	14135	0	14127	0	14194	0	13636	0	13625	0	13614	0	14390	0	14394	1	14398	0	14409	2	14414	0
BA	2909505	Cravolândia	5001	0	5008	0	5061	0	5086	0	5114	0	5177	0	5211	0	5246	0	5651	0	5711	0	5041	0	5045	0	5048	0	5341	0	5552	0	5561	0	5568	0	5576	0
BA	2909604	Crisópolis	19037	0	19258	0	19512	1	19733	0	19954	0	20450	0	20706	0	20945	0	20179	1	20280	0	20046	1	20124	1	20199	1	21435	0	21529	1	21618	0	21700	0	21835	0
BA	2909703	Cristópolis	12662	0	12607	0	12662	0	12662	0	12662	0	12663	1	12664	0	12662	0	14140	0	14274	1	13280	0	13328	0	13374	0	14189	0	14248	0	14304	0	14354	0	14403	0
BA	2909802	Cruz das Almas	53049	0	53937	0	54564	0	55263	0	55963	0	57556	0	58362	0	59149	0	56766	0	57100	0	58606	0	59045	0	59470	0	63299	0	63762	0	64192	0	64552	0	64932	0
BA	2909901	Curaçá	28841	0	29953	0	29669	0	30058	1	30440	3	31315	0	31760	0	32186	1	33929	1	34426	0	32168	1	32403	1	32631	0	34725	0	34974	1	35209	0	35320	0	35524	0
BA	2910008	Dário Meira	15222	0	15438	0	15585	0	15750	0	15919	0	16295	0	16491	0	16680	0	12611	0	12335	0	12836	0	12609	0	12217	0	12721	0	12193	0	12024	0	11864	0	11716	0
BA	2910057	Dias d'Ávila	45333	1	47036	0	48294	0	49666	0	51036	0	54151	0	55736	1	57265	1	56600	0	57713	0	66440	0	68061	0	69628	1	75103	0	76624	0	78057	0	79401	3	80657	1
BA	2910107	Dom Basílio	10427	0	10515	0	10574	0	10642	0	10710	0	10860	3	10942	3	11022	0	11518	1	11620	2	11355	1	11405	0	11454	0	12379	0	12443	0	12500	1	12553	0	12604	0
BA	2910206	Dom Macedo Costa	3748	0	3732	0	3712	0	3700	0	3684	0	3651	0	3634	0	3613	0	3936	0	3949	0	3874	0	3884	0	3894	0	4127	0	4138	0	4155	0	4201	0	4212	0
BA	2910305	Elísio Medrado	7860	0	7855	0	7860	0	7861	0	7864	0	7867	1	7870	0	7866	0	8159	0	8188	0	7947	0	7954	0	7961	0	8426	0	8417	0	8434	0	8448	0	8461	0
BA	2910404	Encruzilhada	32924	0	34291	0	35354	0	36484	0	37610	0	40168	1	41468	0	42725	1	21875	0	20723	0	23766	0	23968	0	22478	0	21418	0	20862	0	20331	0	19837	0	19376	0
BA	2910503	Entre Rios	37513	20	38718	4	39575	0	40529	1	41483	0	43650	1	44753	3	45817	2	40276	0	40526	2	39872	1	40029	0	40180	1	42640	0	42832	2	43006	0	43172	1	43223	0
BA	2910602	Esplanada	27230	1	27712	0	28077	0	28467	0	28861	0	29753	0	30205	1	30642	1	32593	0	33113	0	32802	1	33217	0	33618	0	35930	1	36342	1	36724	0	37085	4	37845	0
BA	2910701	Euclides da Cunha	53885	4	54108	0	54321	0	54525	1	54723	1	55186	3	55418	6	55644	0	58746	2	59189	2	56289	9	56631	4	56962	3	60558	0	60934	0	60670	2	61618	1	61924	2
BA	2910727	Eunápolis	84120	0	86118	0	86976	0	88303	0	89624	0	92626	0	94155	0	95628	0	98194	0	99553	0	100196	0	101432	0	102628	0	110803	0	112034	0	113191	0	114275	2	115290	0
BA	2910750	Fátima	18298	4	18372	0	18427	0	18489	0	18547	0	18683	0	18754	2	18822	0	19588	0	19702	0	17652	0	17603	0	17555	0	18524	0	18499	0	18483	0	18461	0	18443	0
BA	2910776	Feira da Mata	6235	1	6240	0	6210	0	6199	0	6192	0	6167	0	6154	0	6144	0	6537	0	6560	0	6184	0	6181	0	6177	0	5908	0	5917	0	5913	0	5918	0	5922	0
BA	2910800	Feira de Santana	480949	35	490307	6	496625	9	503898	3	511153	0	527625	2	536013	7	544114	3	584497	5	590446	9	556642	8	562466	8	568099	10	606139	4	612005	10	617525	8	622639	6	627477	8
BA	2910859	Filadélfia	17194	0	17136	0	17238	0	17255	0	17275	0	17320	0	17342	0	17374	0	16319	0	16221	0	16740	0	16706	0	16672	0	17603	0	17588	0	17582	0	17184	0	17176	0
BA	2910909	Firmino Alves	5170	0	5124	0	5095	0	5062	0	5029	0	4950	0	4909	2	4877	0	5804	0	5867	0	5384	0	5401	0	5417	0	5744	0	5769	0	5788	0	5804	0	5822	0
BA	2911006	Floresta Azul	11614	0	11325	0	11122	0	10897	0	10669	0	10155	0	9895	0	9645	0	10489	0	10364	0	10660	0	10605	0	10657	0	11392	0	11351	0	11311	0	11279	0	11244	0
BA	2911105	Formosa do Rio Preto	18288	0	18629	0	18891	0	19171	1	19454	0	20086	0	20409	0	20723	0	21827	0	22170	0	22528	1	22854	0	23169	2	24799	2	25074	2	25371	7	25652	2	25912	7
BA	2911204	Gandu	27160	0	27247	0	27306	0	27375	0	27444	0	27599	0	27676	0	27750	0	31410	0	31823	0	30336	1	30580	0	30816	0	32814	0	33094	0	32807	1	33030	0	33234	0
BA	2911253	Gavião	4792	1	4516	0	4303	1	4071	0	3852	0	3335	0	3074	0	2818	0	4537	0	4507	0	4561	0	4535	0	4510	0	4747	0	4726	0	4710	0	4740	0	4725	0
BA	2911303	Gentio do Ouro	10173	1	10056	0	9981	2	9892	0	9801	0	9596	5	9492	1	9394	0	11829	0	11986	0	10622	0	10657	0	10690	1	11338	0	11383	0	11423	2	11603	1	11639	1
BA	2911402	Glória	14559	0	14778	0	14924	0	15094	0	15268	0	15651	0	15848	0	16044	0	14223	0	14179	0	15076	0	15096	0	15114	0	16003	0	16039	0	16070	0	15810	0	15840	0
BA	2911501	Gongogi	10522	0	10635	0	10849	0	11002	0	11157	0	11509	0	11682	0	11852	0	6581	0	6175	0	8357	0	8191	0	8031	0	8325	0	8209	0	8081	0	7961	0	7848	0
BA	2911600	Governador Mangabeira	17165	0	17077	0	17018	0	16952	0	16886	0	16732	0	18882	0	18851	0	20539	0	20670	0	19818	0	19873	0	19926	0	21125	0	21197	0	21266	0	21435	0	21495	0
BA	2911659	Guajeru	12836	0	13428	0	13743	0	14160	0	14581	0	15532	0	16016	0	16477	0	9216	0	9312	0	10412	0	10039	0	9182	0	9388	0	9089	0	8808	0	8322	0	8081	1
BA	2911709	Guanambi	71728	0	72480	1	73018	0	73616	3	74215	3	75572	3	76268	7	76930	3	79190	10	79880	11	78833	21	79394	16	79936	18	84645	12	85238	2	85797	6	86320	9	86808	3
BA	2911808	Guaratinga	24319	0	24173	0	24082	0	23975	0	23861	0	23619	0	23491	0	23365	0	23105	0	22973	0	22165	0	22000	0	21840	0	22583	0	22460	0	22359	0	22251	0	22154	0
BA	2911857	Heliópolis	13108	0	13324	0	13472	0	13642	0	13809	0	14196	0	14387	0	14573	0	14575	0	14715	0	13192	0	13145	0	13099	0	13812	0	13788	0	13760	0	13739	0	13718	0
BA	2911907	Iaçu	28501	6	28731	2	29013	0	29252	1	29490	1	30028	7	30302	0	30563	3	28616	0	28600	1	25736	0	25524	4	25319	2	26591	8	26385	4	26177	2	26012	0	25884	0
BA	2912004	Ibiassucê	12828	0	12942	0	13026	0	13110	0	13206	1	13412	1	13512	2	13619	3	9372	1	9007	0	10062	0	9831	0	9607	0	10866	1	10675	0	10504	0	10337	0	10183	2
BA	2912103	Ibicaraí	28861	0	28647	0	28504	0	28336	0	28174	0	27796	0	27607	0	27419	0	24989	0	24570	0	24272	0	23910	0	23560	0	24595	0	24302	0	24031	0	23770	0	23529	0
BA	2912202	Ibicoara	14453	0	15158	0	15661	0	16215	0	16774	0	16984	0	17594	0	18174	0	16643	0	16941	0	17282	0	17548	0	17805	0	19071	0	19307	1	19550	2	19578	0	19786	0
BA	2912301	Ibicuí	15129	0	15051	0	15021	0	14971	0	14921	0	14812	0	14755	0	14697	0	16353	0	16466	0	15785	0	15830	0	15650	0	16582	0	16641	0	16694	0	16748	0	16796	0
BA	2912400	Ibipeba	15362	2	15134	3	14925	1	14720	5	14514	0	14054	1	13820	3	13594	0	17466	0	17662	7	17008	2	17145	1	17277	2	18398	4	18540	1	18675	9	18563	2	18678	2
BA	2912509	Ibipitanga	13419	0	13430	0	13459	0	13471	3	13492	2	13527	4	13552	1	13571	3	14327	0	14410	0	14171	0	14229	0	14285	2	15162	1	15230	0	15296	1	15356	0	15413	2
BA	2912608	Ibiquera	4495	0	4335	0	4212	0	4081	0	3949	0	3653	0	3502	0	3355	0	5229	0	5299	0	4866	0	4870	0	4874	0	5158	0	5150	0	5162	0	4207	0	4214	0
BA	2912707	Ibirapitanga	22177	0	21585	0	21207	0	20758	0	20310	0	19296	0	18773	0	18267	0	24052	0	24224	0	22598	0	22641	0	22683	0	24059	0	24120	0	24186	0	24238	0	24293	0
BA	2912806	Ibirapuã	7096	0	6945	0	6844	0	6728	0	6608	0	6349	0	6215	0	6085	0	7825	0	7891	0	7956	0	8023	0	8086	0	8603	0	8674	0	8735	0	8796	0	8852	0
BA	2912905	Ibirataia	24741	0	24973	0	25172	0	25369	0	25572	0	26023	0	26253	0	26473	0	24582	0	24548	0	18943	0	18443	8	17959	1	18546	1	18347	0	17945	0	17573	0	17221	0
BA	2913002	Ibitiara	14443	0	14102	0	13901	2	13652	2	13403	0	12837	4	12547	2	12269	1	16471	2	16661	2	15508	1	15590	0	15669	0	16647	1	16613	5	16698	6	16779	0	16855	0
BA	2913101	Ibititá	17905	5	17960	1	18037	0	18097	0	18158	0	18293	3	18363	1	18429	3	19286	0	19409	2	17840	3	17801	2	17763	1	18752	4	18738	5	18722	2	17957	0	17948	1
BA	2913200	Ibotirama	24149	0	24239	1	24332	3	24416	1	24506	2	24700	2	24797	1	24898	1	26228	0	26416	2	25424	0	25522	1	25617	1	27285	0	27404	2	27650	4	27762	7	27862	3
BA	2913309	Ichu	5593	0	5225	0	4961	0	4667	0	4376	0	3710	0	3374	1	3045	0	6101	0	6148	3	5255	1	5269	3	5908	0	6265	0	6293	0	6307	0	6418	0	6437	0
BA	2913408	Igaporã	14557	0	14630	3	14659	0	14710	2	14757	1	14865	4	14921	2	14979	3	14944	1	14977	0	15205	1	15222	3	15238	3	16159	1	16191	0	16229	0	16255	0	16283	0
BA	2913457	Igrapiúna	14960	0	15217	0	15435	0	15661	0	15876	0	16381	1	16634	0	16876	0	13436	0	13267	0	13343	0	13183	0	13028	0	13636	0	14507	0	14392	0	14288	0	14187	0
BA	2913507	Iguaí	25134	0	25369	0	25585	0	25794	0	26008	0	26480	0	26723	0	26959	0	29070	0	29449	0	25705	0	25768	0	26053	0	27615	0	27706	0	27789	0	27865	0	27939	0
BA	2913606	Ilhéus	222127	0	221654	0	221785	0	221626	0	221468	0	221110	0	220927	0	220748	0	219710	0	219265	0	184236	0	185801	0	187315	0	184616	0	182351	0	180210	0	178210	0	176341	0
BA	2913705	Inhambupe	29589	0	30029	0	30393	0	30761	0	31136	1	31976	0	32407	0	32819	1	36084	1	36722	2	36306	1	36822	0	37321	2	39938	1	40435	4	40915	0	40908	0	40453	0
BA	2913804	Ipecaetá	18383	1	18616	10	18808	3	19001	1	19198	3	19639	0	19866	4	20087	0	15694	0	15853	1	15331	0	15176	6	15025	2	15753	1	15636	0	15522	1	15596	0	15499	1
BA	2913903	Ipiaú	43621	0	43389	0	43280	0	43121	0	42968	0	42603	0	42421	0	42248	0	43749	0	43719	2	44390	0	44465	0	44538	0	47178	0	47389	0	47501	0	47606	0	47704	0
BA	2914000	Ipirá	61746	10	61597	0	61555	1	61459	1	61371	0	61166	0	61061	2	60960	0	61439	1	62070	0	59343	3	59169	1	59001	1	62253	1	62173	0	62097	1	62697	0	62631	4
BA	2914109	Ipupiara	8541	0	8596	0	8649	1	8698	1	8746	0	8859	1	8916	0	8977	1	9259	0	9334	0	9285	0	9343	0	9398	0	9992	0	10054	1	10118	0	10107	0	10157	1
BA	2914208	Irajuba	6362	0	6362	0	6362	0	6362	0	6362	0	6362	0	6363	0	6362	0	7550	0	7668	0	7002	0	7024	0	7046	0	7471	0	7446	0	7471	0	7497	0	7521	0
BA	2914307	Iramaia	17553	0	17504	0	17631	0	17663	0	17699	0	17777	1	17817	2	17858	0	15291	1	15043	0	11990	1	11564	1	11150	1	11412	0	10812	0	10490	0	10184	0	9901	0
BA	2914406	Iraquara	18334	0	18494	2	18613	0	18744	1	18873	0	19166	5	19319	1	19453	1	23867	3	24417	19	22601	14	22929	3	23246	4	24882	1	24712	7	25003	5	25279	0	25536	0
BA	2914505	Irará	25163	0	25328	0	25436	0	25560	0	25689	0	25976	0	26119	0	26255	0	25771	0	25815	0	27466	0	27643	0	27814	0	29579	0	29766	0	29952	0	29723	0	29879	0
BA	2914604	Irecê	57436	10	58151	4	58812	6	59446	11	60079	13	61525	12	62259	3	62970	0	65310	0	66060	9	66181	8	66865	5	67527	4	72041	4	72728	8	73379	9	73915	8	74483	9
BA	2914653	Itabela	25746	0	26221	0	26776	0	27254	0	27735	0	28818	0	29362	0	29900	0	26636	0	26701	0	28390	0	28593	0	28790	0	30636	0	30852	1	31053	0	31244	0	31422	0
BA	2914703	Itaberaba	58943	4	59503	1	60038	0	60544	2	61052	2	62201	2	62785	9	63355	1	61302	0	61489	2	61631	7	61838	6	62037	2	65806	7	66067	9	66304	6	66592	2	66806	1
BA	2914802	Itabuna	196675	0	197830	0	199074	0	200186	0	201296	0	203815	0	205099	0	206336	0	212245	0	213654	0	204667	0	205286	0	205885	0	218124	1	218927	0	219678	1	220386	0	221046	0
BA	2914901	Itacaré	18120	0	18069	0	18048	0	18026	0	17995	0	17925	0	17888	0	17851	0	26348	0	27174	0	24318	0	24794	0	25254	0	26753	0	27195	0	27621	0	28013	0	28382	0
BA	2915007	Itaeté	14006	1	13736	1	13940	0	13921	0	13889	0	13820	0	13792	0	13760	0	14614	0	14663	3	14924	1	14995	2	15063	2	15996	2	16366	5	16446	2	16519	1	16586	0
BA	2915106	Itagi	14629	0	14630	0	14636	0	14656	0	14666	0	14673	0	14684	0	14698	0	14217	0	14166	0	13051	0	12926	0	12805	0	13433	0	13445	0	13359	0	13276	0	13199	0
BA	2915205	Itagibá	17191	0	16856	0	16620	0	16352	0	16086	0	15486	0	15178	1	14879	0	16659	0	16592	0	15193	0	15053	0	15088	0	15829	0	15870	0	15765	0	15669	0	15577	0
BA	2915304	Itagimirim	7728	0	7688	0	7690	0	7682	0	7668	0	7628	0	7613	0	7595	0	7181	0	7120	0	7110	0	7061	0	7013	0	7420	0	7382	0	7349	0	7319	0	7291	0
BA	2915353	Itaguaçu da Bahia	11309	2	10890	5	10567	2	10224	6	9877	5	9095	4	8702	0	8321	2	13097	0	13273	0	13209	1	13350	1	13487	1	14392	2	14532	2	14669	3	14604	1	14718	0
BA	2915403	Itaju do Colônia	8580	0	8429	0	8328	0	8214	0	8096	0	7831	0	7696	0	7570	0	7794	0	7708	0	7309	0	7212	0	7118	0	7507	0	7426	0	7352	0	7284	0	7218	0
BA	2915502	Itajuípe	22511	0	22212	0	22002	0	21766	0	21532	0	20995	0	20718	0	20460	0	20695	0	20496	0	21081	0	20978	0	20878	0	21884	0	21818	0	21752	0	21697	0	21642	0
BA	2915601	Itamaraju	64144	0	64000	0	64107	0	64097	0	64076	0	64040	0	64023	0	64008	0	67517	0	67805	0	63069	0	63053	0	63037	0	67128	0	67192	0	67251	0	67305	0	67356	0
BA	2915700	Itamari	8347	0	8262	0	8244	0	8200	0	8152	0	8042	0	7989	0	7933	0	8747	0	8781	0	7903	0	7869	0	7836	0	8259	0	8536	0	8516	0	8495	0	8476	0
BA	2915809	Itambé	30850	0	31700	0	32310	0	32990	0	33668	0	35205	0	35986	0	36740	0	35106	0	35510	0	23089	0	22828	0	22650	0	23723	0	23521	0	23331	0	23147	0	24901	0
BA	2915908	Itanagra	6370	0	6456	0	6543	0	6624	0	6703	0	6884	0	6977	0	7057	0	6841	0	6882	0	7598	0	7594	0	7590	0	8023	0	8026	0	8032	0	8038	0	6730	0
BA	2916005	Itanhém	21334	0	21028	0	20935	0	20752	0	20570	0	20148	0	19936	0	19732	0	21188	0	21151	0	20216	0	20114	1	20015	0	20735	0	20670	0	20610	0	20554	0	20501	0
BA	2916104	Itaparica	18945	0	19421	0	19763	0	20145	0	20523	0	21384	0	21822	0	22239	0	20641	0	20798	0	20725	0	20862	0	20994	0	22329	0	22477	0	22612	0	22744	1	22866	1
BA	2916203	Itapé	14639	0	14524	0	14429	0	14332	0	14232	0	14008	0	13893	0	13794	0	11013	0	10634	0	10995	0	10711	0	10436	0	10682	0	10448	0	10226	0	10022	0	9830	0
BA	2916302	Itapebi	11126	0	11092	0	11130	0	11132	0	11138	0	11161	0	11163	0	11168	0	11931	0	12004	0	10495	0	10446	0	10398	0	10942	0	10907	0	10880	0	10856	0	10830	0
BA	2916401	Itapetinga	57931	0	58334	0	58869	0	59303	0	59734	0	60722	0	61226	0	61703	0	65904	0	66665	0	68273	0	69067	0	69903	0	74652	0	75438	0	76182	0	76881	0	77533	0
BA	2916500	Itapicuru	27315	4	27617	0	27830	0	28072	0	28313	2	28859	0	29138	1	29406	2	32100	0	32566	1	32261	0	32641	1	33008	2	35255	0	35632	1	35988	2	36320	1	36211	1
BA	2916609	Itapitanga	10382	1	10363	0	10369	0	10348	0	10341	0	10325	0	10314	0	10301	0	10385	0	10385	0	10207	0	10194	0	10181	0	10799	0	10799	0	10800	0	10799	0	10799	0
BA	2916708	Itaquara	7861	0	7938	0	8004	0	8068	0	8136	0	8288	0	8363	0	8437	0	7761	0	7741	0	7678	0	7715	0	7751	0	8231	0	8480	0	8525	0	8557	0	8592	1
BA	2916807	Itarantim	16923	0	15690	0	16861	0	16831	0	16807	0	16737	0	16707	0	16673	0	18254	0	18372	0	18539	0	18664	0	18651	0	19837	0	19966	0	20091	0	20206	0	20314	0
BA	2916856	Itatim	12700	0	13009	0	13260	1	13522	0	13777	0	14368	2	14668	2	14953	5	15266	0	15518	0	14522	4	13775	0	13841	1	14700	1	14691	3	14765	0	14895	1	14957	0
BA	2916906	Itiruçu	13585	0	13713	0	13788	0	13884	0	13976	0	14189	0	14296	0	14396	0	16538	0	16829	0	12693	0	12640	0	12589	0	13267	0	13338	0	13308	0	13280	0	13254	0
BA	2917003	Itiúba	35543	0	35691	0	35785	1	35892	1	36004	1	36256	0	36388	0	36512	0	36890	0	37008	1	36113	0	36157	1	36200	1	38330	0	38408	1	38490	0	37500	0	37567	2
BA	2917102	Itororó	19799	0	19651	0	19647	0	19579	0	19509	0	19355	0	19274	0	19193	0	20841	0	20930	0	19914	0	19928	0	19942	0	21106	0	21144	0	21179	0	21210	0	21241	0
BA	2917201	Ituaçu	17268	0	17394	3	17514	1	17630	2	17745	2	17714	0	17845	1	17967	3	18621	1	18780	1	18127	1	18216	8	18302	2	19211	3	19311	11	19405	6	19494	1	19577	1
BA	2917300	Ituberá	24133	0	24528	0	24886	0	25234	0	25585	0	26378	0	26781	0	27167	0	24185	0	24172	0	26591	0	26764	0	26930	0	28639	0	28931	0	29106	0	29273	0	29428	0
BA	2917334	Iuiú	10489	0	10446	5	10413	0	10380	0	10347	0	10269	0	10226	0	10192	0	11954	0	12097	0	10900	0	10932	0	10963	0	11253	1	11295	0	11329	0	11366	1	11399	0
BA	2917359	Jaborandi	10288	0	10068	0	9992	0	9854	0	9719	0	9407	0	9250	0	9099	0	9032	0	8900	0	8973	1	8849	0	8728	0	9417	0	9319	0	9223	0	9138	0	9056	0
BA	2917409	Jacaraci	13520	0	13467	1	13435	0	13390	0	13348	1	13257	0	13209	0	13156	0	14656	0	14805	0	13651	0	13664	0	14500	1	15350	0	15383	0	15410	0	15435	0	15459	0
BA	2917508	Jacobina	76492	6	76418	2	76492	2	76489	2	76487	6	76483	2	76483	5	76465	2	78842	0	79013	8	79247	6	79417	2	79580	3	84328	4	84575	7	84810	1	83435	1	83635	2
BA	2917607	Jaguaquara	46621	0	47480	0	48145	0	48850	0	49561	0	51161	0	51977	2	52764	0	48097	0	48206	0	51011	0	51328	0	51635	0	54902	0	55127	0	55448	0	55751	0	56033	0
BA	2917706	Jaguarari	27412	0	26933	0	26629	0	26262	0	25901	1	25076	0	24659	1	24254	1	30222	0	30484	1	30343	0	30560	0	30769	1	32740	0	32972	0	33185	2	34304	0	34499	0
BA	2917805	Jaguaripe	13422	0	13358	0	13337	0	10836	0	10804	7	13380	0	13376	0	13366	0	17074	0	17435	5	16467	2	16701	4	16927	1	18114	0	18438	0	18647	0	18849	1	19036	1
BA	2917904	Jandaíra	10027	0	10252	0	10408	0	10584	0	10758	0	11153	0	11358	1	11558	0	10027	0	10015	2	10331	0	10355	0	10377	0	10997	0	11026	0	11062	0	11092	0	11120	0
BA	2918001	Jequié	147202	0	147405	0	147713	3	147951	5	148186	32	148728	56	148997	28	149258	7	150351	5	150541	2	151895	14	152138	17	152372	8	161391	12	161151	10	161531	11	161880	8	162209	9
BA	2918100	Jeremoabo	34916	0	34468	0	34173	0	33827	0	33482	0	32705	1	32305	1	31922	0	38924	1	39311	0	37680	0	37926	2	38163	0	40587	0	40851	0	41102	0	41387	0	41605	0
BA	2918209	Jiquiriçá	13638	0	13840	0	14031	0	14217	0	14394	0	14811	0	15022	0	15226	0	13771	0	13772	0	14118	0	14147	0	14096	0	14936	0	14999	0	15038	1	15071	0	15106	0
BA	2918308	Jitaúna	21056	0	21009	0	21104	0	21126	0	21146	0	21196	1	21221	0	21242	0	16816	0	16368	0	14115	0	13691	0	13280	0	13667	0	13634	0	13303	0	12985	0	12692	0
BA	2918357	João Dourado	18967	0	18931	0	18921	3	18886	3	18869	2	18817	3	18785	0	18759	0	21726	1	21992	1	22549	6	22812	2	23066	0	24633	2	24894	7	25143	2	25431	3	25646	1
BA	2918407	Juazeiro	174567	1	179666	25	184204	19	188677	25	193136	35	203263	17	208422	21	213397	20	237627	4	243897	21	197965	17	199761	5	201499	4	214748	10	216594	15	218321	11	220253	4	221773	13
BA	2918456	Jucuruçu	12377	0	11908	0	11613	0	11256	0	10903	1	10101	0	9692	0	9296	0	10698	0	10520	0	10290	0	10129	0	9972	0	10403	0	10270	0	10146	0	10032	0	9924	0
BA	2918506	Jussara	15339	1	15437	0	15618	5	15754	0	15879	0	16176	8	16325	1	16479	1	15229	2	15204	0	15052	0	15028	2	15004	4	15848	2	15847	3	15841	3	16006	2	16006	7
BA	2918555	Jussari	7556	0	7420	0	7364	0	7273	0	7186	0	6982	0	6880	0	6777	0	6980	0	6924	0	6474	0	6397	1	6322	0	6493	0	6436	0	6376	0	6324	0	6275	0
BA	2918605	Jussiape	10051	0	10031	0	10013	1	9995	2	9980	0	11440	0	11461	0	11478	0	8356	0	8041	0	8031	0	7778	0	7533	0	7741	0	7428	0	7232	0	7239	0	7066	0
BA	2918704	Lafaiete Coutinho	4102	0	3980	0	3887	0	3785	0	3688	0	3461	0	3345	0	3232	0	3561	0	3502	0	3901	0	3865	0	3830	0	4017	0	4051	0	4018	0	3996	0	3975	0
BA	2918753	Lagoa Real	12765	1	12975	1	13140	0	13316	1	13491	2	13886	4	14087	0	14283	3	14359	1	14512	0	13934	0	14063	0	14187	1	15542	0	15678	1	15799	1	15920	0	16029	0
BA	2918803	Laje	19601	0	19737	0	19871	0	19996	0	20122	0	20404	0	20548	0	20684	0	21957	0	22177	0	22201	0	22444	0	22679	0	24207	0	23683	0	23903	0	24112	0	24306	0
BA	2918902	Lajedão	3409	0	3356	0	3324	0	3282	0	3242	0	3155	0	3106	0	3067	0	3585	0	3602	0	3733	0	3758	0	3782	0	3971	0	4002	0	4020	0	4046	0	4068	0
BA	2919009	Lajedinho	4352	0	4121	0	3960	1	3775	0	3596	0	3179	0	2966	0	2762	0	4461	0	4464	0	3936	0	3908	0	3881	0	4079	0	3994	2	3973	1	4032	0	4017	0
BA	2919058	Lajedo do Tabocal	8100	0	8291	0	8445	0	8602	0	8759	0	9117	0	9299	0	9483	0	8923	0	8997	0	8305	0	8326	0	8346	0	8847	0	8811	0	8836	0	8862	0	8886	0
BA	2919108	Lamarão	9523	0	9433	0	9365	0	9292	0	9218	0	9050	0	8965	0	8884	0	12682	0	12990	0	9560	0	9413	0	9271	1	9673	0	9558	0	9443	0	9099	0	9007	1
BA	2919157	Lapão	24727	2	25153	3	25528	5	25900	2	26271	2	27116	4	27547	1	27958	0	26461	2	26616	0	25646	2	25717	3	25785	1	27338	7	27428	8	27522	4	28166	4	28244	3
BA	2919207	Lauro de Freitas	113543	0	118679	0	122857	0	127182	0	131494	0	141282	1	146266	1	151076	0	153016	0	156935	1	163449	0	167309	1	171042	2	184383	1	188011	2	191433	1	194641	3	197636	0
BA	2919306	Lençóis	8910	0	9052	0	9189	0	9317	1	9446	1	9740	1	9892	1	10038	0	10008	1	10107	0	10368	0	10480	4	10589	1	11300	0	11334	1	11444	0	11544	0	11636	0
BA	2919405	Licínio de Almeida	12349	0	12109	0	11985	0	11813	0	11639	0	11261	0	11064	0	10875	0	13135	0	13206	0	12311	0	12295	0	12268	0	12962	0	12967	0	12960	0	12967	0	12969	0
BA	2919504	Livramento de Nossa Senhora	38025	13	38436	8	38799	3	39161	1	39518	12	40331	5	40746	5	41151	6	43994	0	44569	0	42693	0	43110	2	43514	4	45236	0	45643	6	46036	10	46399	5	46739	0
BA	2919553	Luís Eduardo Magalhães	0	0	19213	0	19779	0	20315	0	20859	0	22081	1	22706	0	23305	0	48977	0	52052	0	60105	0	63290	0	66371	0	73061	3	76419	5	79160	0	81730	0	83557	2
BA	2919603	Macajuba	11474	0	11570	0	11686	0	11778	0	11878	0	12095	0	12208	1	12317	0	11522	1	11513	1	11229	0	11215	0	11201	0	11835	0	11838	0	11837	0	11878	0	11879	1
BA	2919702	Macarani	14594	0	14642	0	14707	0	14759	0	14812	0	14929	0	14989	0	15051	0	16735	0	16943	0	17093	0	17285	0	17253	0	18419	0	18606	0	18785	0	18954	0	19110	0
BA	2919801	Macaúbas	41806	4	42468	3	43122	6	43826	3	44522	10	46119	6	46622	6	47404	1	47991	9	48634	6	47051	5	47490	2	47915	1	49436	3	49860	2	50261	3	50637	1	50987	4
BA	2919900	Macururé	8612	0	8791	0	9001	0	9181	0	9358	0	9766	1	9973	0	10172	0	7913	0	7837	0	8073	0	8032	0	7992	0	8417	0	8391	0	8363	0	8288	0	8266	0
BA	2919926	Madre de Deus	12036	0	12500	0	12636	0	12912	0	13191	0	13824	0	14144	0	14456	0	16354	0	16784	0	17376	0	17786	0	18183	0	19600	0	19986	0	20345	0	20689	0	21007	0
BA	2919959	Maetinga	13686	0	14060	0	14374	0	14699	0	15020	0	15746	2	16115	0	16475	2	8432	0	7888	0	7038	0	6554	0	6048	0	5972	0	5562	0	5173	0	4796	0	4456	0
BA	2920007	Maiquinique	7326	0	6792	0	7222	0	7169	0	7122	0	7007	0	6950	0	6897	0	8713	0	8848	0	8782	0	8894	0	9229	0	9864	0	9979	0	10085	0	10183	0	10274	0
BA	2920106	Mairi	20085	0	19993	0	19941	0	19877	0	19805	0	19657	0	19577	0	19511	0	19752	0	19689	0	19326	0	19243	0	19163	0	20194	0	20149	3	20098	0	19736	0	19695	0
BA	2920205	Malhada	15614	0	15654	0	15697	0	15737	1	15777	2	15870	1	15913	0	15952	0	16647	0	16734	0	16014	0	16037	0	16058	0	17375	0	17417	0	17452	0	17491	1	17526	1
BA	2920304	Malhada de Pedras	8426	0	8568	0	8666	0	8776	0	8890	0	9146	1	9274	0	9406	0	7753	0	7675	0	8468	0	8428	1	8389	0	8942	0	8918	0	8891	0	8875	0	8856	0
BA	2920403	Manoel Vitorino	16704	0	16665	0	16635	1	16605	2	16575	6	16503	1	16465	2	16433	1	14389	0	14140	0	14387	0	14221	1	13948	2	14600	1	14618	2	14487	2	14364	1	14251	0
BA	2920452	Mansidão	11046	0	11134	1	11208	0	11276	0	11354	1	11522	0	11603	0	11694	1	12142	0	12242	0	12592	0	12707	1	12759	0	13598	0	13656	2	13759	0	13864	0	13959	1
BA	2920502	Maracás	31683	0	32162	0	32636	0	33080	1	33519	4	34518	2	35032	0	35527	0	35617	0	35986	0	24613	1	24822	1	25024	1	24491	2	24153	1	23749	3	23373	0	23018	1
BA	2920601	Maragogipe	40314	0	40509	0	40631	0	40778	2	40923	5	41258	2	41421	1	41589	3	43620	0	43923	0	42815	3	42967	2	43114	1	45740	1	45928	0	46107	0	46106	0	46260	1
BA	2920700	Maraú	18366	0	18447	0	18548	0	18633	0	18720	0	18910	0	19011	0	19107	1	17386	0	17270	0	19101	0	19158	0	19212	0	21016	0	21098	0	21178	0	21246	0	21313	0
BA	2920809	Marcionílio Souza	10775	1	10416	3	10168	1	9886	0	9605	1	8969	0	8640	1	8325	0	11043	0	11057	2	10500	2	10473	2	10447	0	11026	7	10961	10	10952	2	10941	0	10931	1
BA	2920908	Mascote	16093	0	15693	0	15234	0	14835	0	14437	0	13535	0	13076	0	12625	0	16557	0	16589	0	14640	0	14520	0	14257	0	15221	0	15134	0	14878	0	14800	0	14728	0
BA	2921005	Mata de São João	32568	1	32800	0	32997	0	33194	2	33389	1	33845	1	34071	1	34281	0	38962	1	39587	1	40183	1	40866	0	41527	0	44538	0	45194	0	45814	0	46392	0	46998	0
BA	2921054	Matina	10242	0	10373	0	10529	3	10659	0	10792	0	11092	2	11241	2	11393	0	12976	1	13245	0	11145	0	11246	0	11342	0	12114	0	12215	2	12313	0	12404	0	12488	0
BA	2921104	Medeiros Neto	21235	0	20980	0	20854	0	20672	0	20497	0	20092	0	19887	0	19684	0	22629	0	22752	0	21560	0	21602	0	21642	0	23358	0	23423	0	23479	0	23535	0	23586	0
BA	2921203	Miguel Calmon	28267	3	28685	0	28899	0	29192	0	29486	0	30616	0	30943	1	31247	2	27850	2	27726	0	26475	0	26329	1	26188	0	27569	2	27626	1	27537	1	27600	2	27520	7
BA	2921302	Milagres	12067	0	12446	1	12650	0	12918	0	13188	0	13804	0	14115	0	14412	0	12100	0	12092	0	10306	0	11057	0	10994	0	11569	0	11699	0	11655	0	11621	0	11585	0
BA	2921401	Mirangaba	14261	1	14209	1	14180	0	14140	1	14103	1	14016	3	13971	1	13935	0	18436	1	18848	1	16279	0	16445	0	16606	1	17714	0	17882	0	18039	1	18588	0	18729	0
BA	2921450	Mirante	13666	0	14381	0	14819	1	15352	1	15886	2	17096	2	17712	0	18310	0	8876	0	8377	0	10507	0	10265	0	9902	0	10270	0	10080	1	9903	0	9735	0	9578	1
BA	2921500	Monte Santo	54552	2	54653	4	55239	2	55559	1	55880	2	56602	4	56970	2	57322	0	53577	1	53428	1	52338	3	52178	1	52023	1	54884	0	54809	2	54733	2	52015	0	51953	0
BA	2921609	Morpará	8597	0	8738	0	8845	0	8962	2	9076	0	9341	4	9476	1	9602	4	8853	3	8876	3	8280	2	8256	0	8233	1	8987	1	8977	0	8967	0	8958	2	8950	1
BA	2921708	Morro do Chapéu	34494	4	34808	1	35070	5	35333	6	35601	2	36205	3	36510	8	36817	2	35009	1	35033	2	35164	3	35208	6	35251	4	37326	4	36640	1	36718	6	36789	1	36856	2
BA	2921807	Mortugaba	12598	0	12554	0	12533	0	12501	0	12474	0	12404	0	12370	0	12341	0	14508	0	14695	0	12477	0	12496	0	11729	0	12421	1	12452	0	12478	0	12505	0	12529	0
BA	2921906	Mucugê	13682	0	14085	0	14385	2	14713	1	15038	2	15779	0	16157	2	16521	2	14629	1	14715	0	10545	1	10342	0	10145	0	10568	2	10396	0	10242	0	10096	1	9957	0
BA	2922003	Mucuri	28062	0	29293	0	30261	0	31286	0	32301	0	34612	0	35787	0	36930	0	34836	0	35496	0	36026	0	36638	0	37229	0	39927	0	40512	0	41067	0	41587	0	42072	0
BA	2922052	Mulungu do Morro	15119	3	15284	0	15411	0	15541	0	15680	0	15983	1	16136	0	16285	0	14006	0	13878	1	12249	4	11992	2	11743	0	12191	1	12400	2	12202	2	12159	0	11988	1
BA	2922102	Mundo Novo	21273	0	20087	0	19257	0	18321	0	17391	0	15269	0	14193	0	13150	0	24895	0	25240	0	24395	0	24635	0	24867	0	26518	0	26934	0	27166	0	27165	0	27364	0
BA	2922201	Muniz Ferreira	6941	0	7023	0	7078	0	7145	0	7208	0	7352	0	7429	0	7495	0	7214	0	7233	0	7317	0	7346	0	7374	0	7825	0	7862	0	7893	0	7650	0	7678	0
BA	2922250	Muquém de São Francisco	9052	0	9151	0	9217	0	9294	3	9374	0	9548	0	9640	0	9729	1	10547	0	10693	0	10272	0	10354	0	10433	2	11465	0	11550	1	11498	0	11571	0	11644	3
BA	2922300	Muritiba	30644	0	31403	0	31930	0	32527	0	33124	0	34471	0	32928	0	33552	1	27866	2	27755	1	28899	1	28922	1	28944	2	30635	0	30694	0	30746	0	30585	1	30631	0
BA	2922409	Mutuípe	20462	0	20462	2	20461	0	20458	0	20456	0	20453	0	20444	0	20433	0	21935	0	22068	0	21449	0	21530	0	21608	0	22928	0	22740	0	22835	0	22917	0	22998	0
BA	2922508	Nazaré	26365	0	26426	0	26454	0	26492	0	26530	0	26622	0	26670	0	26710	0	27350	1	27425	0	27274	0	27366	0	27454	0	29122	0	29294	0	29404	0	29450	0	29546	0
BA	2922607	Nilo Peçanha	11213	0	11069	0	10989	0	10879	0	10778	0	10539	0	10414	0	10296	0	13092	0	13270	0	12530	0	12632	0	12729	0	13555	0	14116	0	14190	0	14279	0	14368	0
BA	2922656	Nordestina	11800	0	12102	0	12324	0	12562	0	12810	1	13358	0	13637	0	13909	0	12599	0	12679	2	12371	0	12415	0	12458	0	13216	0	13270	0	13319	0	13552	0	13597	0
BA	2922706	Nova Canaã	15366	0	15561	0	15692	1	15847	0	15995	0	16339	0	16512	0	16670	0	19866	0	20306	0	16713	0	16731	0	16070	0	17013	0	17050	0	17084	0	17113	0	17141	0
BA	2922730	Nova Fátima	7536	0	7153	0	6924	0	6642	0	6355	0	5709	0	5388	0	5069	0	7930	0	7968	0	7602	1	7616	0	7630	0	8083	0	8101	0	8122	0	8101	0	8119	0
BA	2922755	Nova Ibiá	7166	0	6732	0	6465	0	6140	0	5814	0	5075	0	4700	0	4337	0	7047	0	7029	0	6648	0	6609	0	6570	0	6913	0	7062	0	7040	0	7010	0	6986	0
BA	2922805	Nova Itarana	6592	0	6680	0	6589	0	6587	0	6582	0	6557	0	6554	0	6559	0	7762	0	7876	0	7435	0	7500	0	7563	0	8058	0	8193	1	8313	0	8372	0	8428	0
BA	2922854	Nova Redenção	8636	0	8374	0	8283	0	8120	0	7950	1	7581	0	7391	0	7208	0	9262	1	9321	0	8034	0	8044	0	8053	2	8527	6	9455	12	9468	3	9485	0	9500	0
BA	2922904	Nova Soure	24405	2	24325	5	24354	0	24322	0	24293	0	24236	0	24203	0	24180	1	26666	2	26871	1	24136	1	24202	1	24265	1	25725	0	25815	4	25854	3	25931	0	25460	0
BA	2923001	Nova Viçosa	32076	0	32857	0	33444	0	34080	0	34715	0	36148	0	36886	0	37591	0	36032	0	36405	0	38556	0	39054	1	39535	0	42265	0	42754	0	43217	0	43648	0	44052	0
BA	2923035	Novo Horizonte	8502	3	8264	1	8150	1	7985	2	7821	2	7448	6	7258	3	7076	1	10860	1	11095	3	10673	1	10840	2	11001	0	11786	2	12084	3	12239	1	12381	0	12514	5
BA	2923050	Novo Triunfo	13599	0	13943	0	14127	0	14376	0	14619	0	15176	0	15460	0	15734	0	14666	0	14764	0	15051	0	15059	0	15067	0	15943	0	15967	0	15991	0	16016	0	16037	0
BA	2923100	Olindina	23909	1	24175	2	24422	0	24661	0	24905	0	25442	0	25720	1	25985	0	24516	0	24556	5	24943	1	25023	3	25100	2	26620	0	26721	0	26816	0	26907	0	29227	0
BA	2923209	Oliveira dos Brejinhos	21670	0	21751	0	21790	0	21844	2	21901	4	22024	2	22090	0	22151	2	23436	1	23596	5	21831	3	21822	4	21813	2	22738	1	22755	0	22778	5	22789	1	22805	2
BA	2923308	Ouriçangas	7525	0	7576	0	7628	0	7674	0	7719	0	7825	0	7883	0	7931	1	8081	0	8127	0	8298	0	8307	0	8316	0	8804	0	8821	0	8840	0	8895	0	8916	0
BA	2923357	Ourolândia	15356	0	15737	1	16012	1	16316	0	16621	3	17311	0	17665	0	18001	0	16933	0	17085	0	16425	1	16503	0	16578	0	17603	0	17689	0	17772	3	17954	0	18025	0
BA	2923407	Palmas de Monte Alto	20099	0	20052	0	20020	0	19984	1	19946	2	19862	0	19821	7	19781	2	21896	4	22060	2	20775	1	20836	1	20894	1	22260	4	22340	1	22415	0	22487	2	22553	0
BA	2923506	Palmeiras	7518	3	6995	0	7600	1	7637	1	7667	0	7750	4	7793	0	7834	1	8358	1	8439	1	8410	0	8479	1	8545	2	9122	3	9063	1	9130	0	9191	0	9250	0
BA	2923605	Paramirim	18921	0	18875	0	18841	4	18808	2	18772	7	18686	5	18648	0	19211	0	20756	0	20873	2	21001	1	21115	0	21226	0	21838	2	21961	0	22077	1	22184	3	22286	0
BA	2923704	Paratinga	27679	2	28108	4	28417	0	28757	1	29095	1	29870	0	30266	0	30646	0	29693	0	29877	0	29504	0	29682	0	29853	1	32258	0	32451	0	32633	0	32807	0	32967	1
BA	2923803	Paripiranga	26591	0	26658	0	26712	0	26768	0	26820	0	26942	3	27009	0	27074	0	29459	0	29727	0	27778	0	27870	2	27958	0	29654	0	29771	0	29879	0	29980	0	30075	0
BA	2923902	Pau Brasil	13048	0	12661	0	12387	0	12084	0	11777	0	11088	0	10737	0	10396	0	12418	0	12347	0	10852	0	10684	0	10479	0	11166	0	11029	0	10904	0	10784	0	10673	0
BA	2924009	Paulo Afonso	96499	3	97632	1	98576	2	99543	5	100509	0	102686	0	103801	7	104875	1	105837	0	106701	1	108396	2	109310	1	110193	0	117377	3	118324	2	119218	3	119930	0	120706	2
BA	2924058	Pé de Serra	13531	2	13086	0	12792	0	12447	1	12105	0	11327	0	10932	0	10546	0	14683	0	14784	0	13752	0	13729	0	13707	0	14478	0	14474	0	14470	0	14229	0	14226	0
BA	2924108	Pedrão	6764	0	6763	0	6760	0	6756	0	6745	0	6726	0	6726	0	6728	0	7525	0	7594	0	6876	0	6936	0	6993	0	7450	0	7512	0	7570	0	7486	0	7527	0
BA	2924207	Pedro Alexandre	16953	0	17271	0	17407	0	17617	0	17828	0	18299	0	18545	1	18775	0	17643	0	17700	0	16995	0	17020	0	17045	1	18051	0	18089	0	18133	0	18173	1	18209	1
BA	2924306	Piatã	18977	0	19065	5	19120	10	19181	2	19249	0	19396	0	19469	2	19541	0	18532	1	18472	1	17982	0	17417	0	17257	0	18421	0	18584	0	18472	0	18366	0	18267	0
BA	2924405	Pilão Arcado	30713	0	30497	0	30453	1	30333	0	30214	0	29939	0	29798	0	29661	0	34144	0	34465	1	32860	0	33021	0	33176	0	35237	0	35259	0	35429	0	35590	0	35740	1
BA	2924504	Pindaí	15494	0	15340	1	15266	0	15162	0	15057	0	14818	0	14693	0	14577	0	15759	0	15770	0	15628	0	15662	1	15695	0	16708	0	16758	0	16804	0	16849	0	16889	0
BA	2924603	Pindobaçu	20869	0	20416	0	20198	0	19890	0	19582	0	18873	0	18522	2	18170	0	20873	0	20856	0	20121	0	20064	0	20009	0	21113	1	21085	0	21061	0	21191	0	21171	0
BA	2924652	Pintadas	10927	0	11262	1	11036	0	11089	0	11135	0	11253	0	11313	0	11373	0	10831	0	10813	0	10342	0	10295	0	10250	0	10798	0	10771	0	10743	0	11036	0	11012	0
BA	2924678	Piraí do Norte	10425	0	10029	0	9725	0	9397	0	9073	0	8338	0	7961	0	7599	0	8975	0	8820	0	9799	0	9816	0	9833	0	10415	0	9773	0	10356	0	10386	0	10411	0
BA	2924702	Piripá	16128	0	16814	0	17331	0	17885	0	18445	0	19708	0	20351	0	20966	0	13597	0	13322	0	12783	0	12506	0	12219	0	12678	0	12452	0	12239	0	12035	0	11849	0
BA	2924801	Piritiba	19037	1	18372	0	17953	0	17454	0	16956	0	15818	0	15238	0	14682	0	25612	0	26264	0	22399	0	22658	0	22907	0	24462	0	24788	0	25026	0	25002	0	25211	1
BA	2924900	Planaltino	7963	0	7669	0	7465	0	7233	0	7002	0	6482	0	6211	0	5956	0	8802	0	8879	0	8822	0	8884	0	8944	0	9516	0	9413	0	9477	0	9529	0	9582	0
BA	2925006	Planalto	21707	0	21419	0	21323	0	21149	0	20969	0	20565	0	20365	0	20168	0	22127	0	22152	0	24481	0	24694	0	24627	1	26225	0	26437	0	26630	0	26743	0	26915	0
BA	2925105	Poções	44213	0	44929	2	45556	0	46179	0	46802	1	48211	0	48927	0	49614	0	46224	0	46389	0	44701	0	44723	2	45903	0	48576	0	48653	0	48728	0	48798	1	48861	0
BA	2925204	Pojuca	26203	1	26617	0	26983	0	27326	1	27685	1	28503	0	28924	0	29326	0	31687	0	32224	0	33066	0	33595	0	34106	0	36551	0	37061	0	37544	0	37993	0	39718	0
BA	2925253	Ponto Novo	17187	0	17143	0	17187	0	17187	0	17188	0	17191	0	17191	0	17184	0	14974	0	14731	0	15742	0	15632	0	15524	0	16321	0	16242	0	16166	0	15892	0	15830	0
BA	2925303	Porto Seguro	95721	0	103154	0	108567	0	114535	0	120479	0	133976	0	140850	0	147486	1	120460	0	122900	0	126929	0	129325	0	131642	0	141006	0	143284	0	145429	0	147444	0	149324	0
BA	2925402	Potiraguá	14579	0	15060	0	15464	0	15869	0	16277	0	17203	0	17678	0	18130	0	10123	1	9657	0	9810	0	9444	0	9360	0	9574	0	9262	0	8966	0	8694	0	8438	0
BA	2925501	Prado	26498	0	26811	0	27307	0	27689	0	28061	0	28922	0	29354	0	29771	0	26082	0	26017	0	27627	0	27661	0	27693	0	29095	0	29161	0	29221	0	29273	0	29326	0
BA	2925600	Presidente Dutra	13730	3	13777	4	13839	3	13892	3	13940	10	14056	5	14117	4	14175	1	14264	1	14305	1	13750	4	13779	1	13807	3	14629	5	14675	8	14713	4	15699	1	15734	2
BA	2925709	Presidente Jânio Quadros	17045	0	17375	0	17656	0	17945	1	18228	0	18875	0	19202	2	19518	0	14039	0	14178	0	13652	0	13484	0	12854	0	13442	0	13310	0	13173	0	13456	0	13334	0
BA	2925758	Presidente Tancredo Neves	19404	0	19470	0	19586	0	19673	0	19754	0	19944	0	20045	0	20139	0	23817	0	24248	0	23846	0	24187	0	24517	0	26238	1	27188	0	27505	1	27803	0	28082	0
BA	2925808	Queimadas	24613	0	24777	1	24917	0	25058	0	25197	1	25520	0	25685	0	25848	0	28368	1	28731	0	24602	0	24602	1	24602	1	26023	0	26053	1	26087	0	26525	0	26552	2
BA	2925907	Quijingue	26376	1	26668	0	26887	1	27121	0	27354	0	27891	1	28165	0	28436	0	28001	0	28143	0	27228	1	27294	0	27357	0	28996	0	29088	0	28655	0	28556	0	28632	0
BA	2925931	Quixabeira	9466	0	8912	0	8526	0	8093	0	7656	0	6669	0	6168	0	9270	0	9624	0	9634	0	9554	0	9534	0	9514	0	10045	0	10035	0	10032	0	9414	0	9411	0
BA	2925956	Rafael Jambeiro	22600	4	22568	3	22601	1	22602	1	22604	0	22612	1	22619	0	22634	3	23893	1	24007	2	22874	5	22896	2	22916	2	24258	1	24306	4	24347	3	23525	2	23562	2
BA	2926004	Remanso	36257	0	36473	2	36651	0	36834	0	37020	0	37432	3	37646	1	37847	0	39415	2	39705	2	38957	1	39165	0	39365	1	41824	0	42055	1	42274	2	42481	1	42672	0
BA	2926103	Retirolândia	10891	0	10886	0	10803	0	10767	0	10725	0	10631	2	10588	0	10545	0	12446	0	12600	0	12055	0	12170	1	12281	0	13092	0	13211	0	13323	0	14627	0	14730	1
BA	2926202	Riachão das Neves	21917	0	22174	1	22261	0	22421	0	22580	0	22941	1	23122	0	23306	0	23309	0	23417	0	21937	1	21939	1	21941	1	23209	0	23234	2	23264	0	23290	0	23313	0
BA	2926301	Riachão do Jacuípe	31633	0	30867	0	30374	0	29792	0	29211	0	27890	0	27216	1	26569	1	33326	0	33666	0	33172	0	33222	0	33271	1	35237	0	35324	1	35404	0	34715	1	34784	1
BA	2926400	Riacho de Santana	28643	6	28695	2	28935	7	29069	12	29203	2	29511	6	29667	2	29818	0	30444	0	30605	0	30646	0	30840	1	31027	0	35586	5	35822	4	36042	1	36246	0	36439	0
BA	2926509	Ribeira do Amparo	13903	0	13892	1	13901	2	13899	0	13894	0	13872	0	13868	0	13859	0	14566	0	14617	0	14276	1	14305	0	14333	0	15186	0	15227	0	15270	0	15308	0	15443	0
BA	2926608	Ribeira do Pombal	46270	0	46715	2	47058	0	47428	0	47793	0	48625	1	49051	0	49460	0	49024	0	49263	0	47518	0	47701	0	47877	0	50805	0	51029	1	51413	0	54773	1	54965	0
BA	2926657	Ribeirão do Largo	15303	0	15414	0	16224	0	16650	0	17074	0	18043	0	18536	0	19010	0	14612	0	14526	0	8602	0	8675	0	10432	0	9195	0	8716	0	8261	0	7835	0	7437	0
BA	2926707	Rio de Contas	13935	2	13918	2	13901	0	13890	1	13884	1	13695	0	13680	0	13665	0	13823	0	13820	0	13007	0	12948	0	12891	0	13592	0	13654	0	13614	0	13581	0	13712	0
BA	2926806	Rio do Antônio	14637	0	14786	0	14913	0	15040	0	15168	0	15461	0	15611	0	15749	0	14926	0	15076	0	14815	0	14917	0	15015	0	15427	0	15530	0	15631	0	15720	0	15804	0
BA	2926905	Rio do Pires	12010	1	12050	0	11999	0	11975	0	11968	3	11957	4	11942	4	11923	2	11659	0	11617	3	11918	4	11933	0	11948	2	12033	0	12066	0	12079	3	12109	0	12130	0
BA	2927002	Rio Real	33260	0	33906	0	34415	0	34946	0	35479	0	36691	0	37306	1	37911	0	37675	0	38099	0	37164	2	37464	6	37754	2	40203	0	40517	0	40812	0	41085	0	41767	0
BA	2927101	Rodelas	6260	0	6473	0	6673	0	6866	0	7054	0	7487	0	7711	0	7922	0	7341	0	7448	0	7775	0	7912	0	8045	0	8632	0	8760	0	8886	0	9297	0	9405	0
BA	2927200	Ruy Barbosa	29026	2	28836	0	28807	1	28709	0	28608	0	28382	2	28267	0	28158	0	30316	0	30423	0	29887	0	29950	1	30010	0	31799	0	31783	1	31868	2	31933	1	32009	0
BA	2927309	Salinas da Margarida	10377	0	10556	0	10690	0	13289	6	13428	14	11089	12	11220	1	11344	8	13850	10	14189	11	13456	3	13693	29	13921	1	14937	5	15171	6	15385	1	15585	4	15772	6
BA	2927408	Salvador	2443107	0	2485699	0	2520505	0	2556430	4	2592239	3	2673557	4	2714977	4	2754946	0	2948733	4	2998058	7	2675656	10	2693606	9	2710968	6	2883682	6	2902929	4	2921090	2	2938092	6	2953986	8
BA	2927507	Santa Bárbara	17933	7	18061	1	18177	0	18292	0	18406	0	18662	0	18796	0	18922	0	20242	0	20462	4	19064	2	19180	0	19292	1	20509	0	20636	2	20754	2	21310	2	21415	2
BA	2927606	Santa Brígida	16903	0	17533	0	17664	0	18015	0	18367	1	19165	1	19574	0	19973	0	15781	0	15649	0	15060	0	14876	0	14698	0	15381	0	15240	0	15100	0	15091	0	14976	0
BA	2927705	Santa Cruz Cabrália	23888	0	26008	0	27537	0	29234	0	30926	0	34763	0	36711	0	38600	0	26051	0	26249	0	26264	0	26447	0	26623	0	27854	0	28046	0	28227	0	28394	0	28552	0
BA	2927804	Santa Cruz da Vitória	7025	0	7035	0	7105	0	7138	0	7176	0	7261	0	7299	0	7338	0	6502	0	6445	0	6673	0	6630	0	6481	0	6808	0	6782	0	6750	0	6723	0	6698	0
BA	2927903	Santa Inês	11027	0	11136	0	11229	0	11330	0	11421	0	11641	0	11751	0	11855	0	10833	0	10798	2	10363	0	10337	0	10312	0	10884	0	11186	0	11179	0	11169	0	11161	0
BA	2928000	Santaluz	30955	4	30960	2	31026	2	31057	0	31083	0	31151	1	31192	1	31221	0	35029	1	35418	1	33838	6	34060	2	34274	1	36452	0	36690	1	36914	1	38219	2	38422	1
BA	2928059	Santa Luzia	15503	0	15380	0	15334	0	15254	0	15171	0	14994	0	14900	0	14804	0	15615	0	15613	0	13344	0	13182	0	13025	0	13710	0	13584	0	13627	1	13508	0	13398	0
BA	2928109	Santa Maria da Vitória	41261	2	41224	0	41207	1	41179	2	41151	6	41092	5	41066	8	41032	0	41745	1	41760	2	40309	1	40236	2	40165	1	41824	0	41810	1	41794	1	41782	1	41769	0
BA	2928208	Santana	24139	1	24073	0	24025	1	23976	1	23922	3	23807	3	23750	3	23683	1	26990	2	27263	3	24750	1	24871	0	24987	0	26998	1	27132	3	27258	1	27381	1	27492	0
BA	2928307	Santanópolis	8644	5	8554	1	8499	0	8432	0	8366	0	8215	0	8136	0	8061	0	9558	0	9640	0	8776	0	8806	0	8835	0	9370	0	9405	0	9440	0	9232	1	9263	1
BA	2928406	Santa Rita de Cássia	24026	1	24063	0	24191	1	24272	0	24344	0	24518	1	24607	0	24687	0	27224	1	27528	1	26250	0	26425	0	26653	0	28349	0	28644	2	28823	4	28988	5	29146	6
BA	2928505	Santa Teresinha	8696	0	8661	1	8657	0	8649	0	8630	0	8593	0	8575	0	8556	0	10382	1	10548	0	9648	0	9722	0	9792	0	10423	0	10518	0	10586	0	10619	0	10682	1
BA	2928604	Santo Amaro	58414	0	58917	0	59310	0	59724	0	60137	0	61080	0	61560	0	62022	0	57675	0	58263	0	57800	0	57891	0	57978	1	61407	0	61560	0	61701	0	61836	1	61961	0
BA	2928703	Santo Antônio de Jesus	77368	0	78938	0	80114	0	81380	0	82654	0	85533	0	87003	0	88424	1	87776	0	88771	0	90985	0	92049	1	93077	1	99407	0	100549	1	101547	0	102469	0	103342	0
BA	2928802	Santo Estêvão	41145	2	41624	1	42015	1	42421	0	42821	0	43736	0	44204	0	44655	1	46360	4	46854	5	47880	2	48397	2	48897	1	52186	4	52707	3	53188	1	53473	2	53898	5
BA	2928901	São Desidério	19006	0	19006	0	19007	3	19009	0	19011	3	19013	0	19033	0	19039	2	26742	0	27515	0	27659	2	28301	0	28921	0	31785	2	32077	0	32642	2	33168	0	33661	2
BA	2928950	São Domingos	8526	0	8302	0	8161	0	7987	0	7819	0	7427	1	7235	0	7036	0	9130	0	9188	0	9226	0	9247	0	9266	0	9820	0	9851	0	9878	0	9381	0	9404	0
BA	2929008	São Félix	13699	0	13894	0	14016	0	14167	1	14314	1	14651	0	14819	0	14991	1	15987	1	16211	0	14098	0	14129	3	14159	0	15004	0	15049	0	15089	0	15272	0	15310	0
BA	2929057	São Félix do Coribe	11758	0	11753	0	11722	0	11712	0	11695	1	11661	1	11641	2	11632	0	13352	0	13501	0	13048	4	13147	4	13243	2	15443	2	15545	6	15645	6	15738	3	15825	6
BA	2929107	São Felipe	20228	0	20229	0	20255	0	20270	0	20277	0	20305	0	20319	0	20329	0	20902	0	20952	0	20305	0	20317	0	20329	0	21513	0	21545	0	21584	0	21935	0	21964	0
BA	2929206	São Francisco do Conde	26282	0	26943	0	27555	0	28141	0	28734	0	30067	0	30750	0	31407	0	31219	0	31703	0	33183	0	33713	0	34226	0	36677	0	38839	0	39326	1	39790	0	40220	0
BA	2929255	São Gabriel	18412	8	18446	4	18525	7	18573	8	18626	3	18744	4	18802	2	18857	2	19050	1	19103	0	18427	3	18429	1	18430	8	19495	5	19518	6	19543	3	19594	1	19613	12
BA	2929305	São Gonçalo dos Campos	27000	1	27308	1	27572	0	27834	0	28101	0	28701	0	29004	0	29301	0	30401	0	30726	0	33283	0	33766	0	34232	0	36641	0	37116	0	37553	0	37634	0	38018	0
BA	2929354	São José da Vitória	6210	0	5886	0	5672	0	5422	0	5170	0	4608	0	4318	0	4042	0	6270	0	6276	0	5715	0	5662	0	5609	0	6202	0	6158	0	6116	0	6081	0	6045	0
BA	2929370	São José do Jacuípe	9233	0	8634	0	8206	0	7731	0	7259	0	6184	0	5638	0	5107	0	10965	0	11139	0	10180	0	10238	0	10293	0	10938	0	11005	0	11059	0	10735	0	10784	0
BA	2929404	São Miguel das Matas	10020	0	10083	4	10166	2	10238	0	10308	0	10465	0	10546	0	10622	0	10623	0	10668	0	10414	0	10445	0	10474	0	11105	0	11961	0	12006	0	12051	0	12092	0
BA	2929503	São Sebastião do Passé	39960	0	40299	0	40620	0	40929	1	41232	0	41924	0	42278	0	42618	0	41624	0	41763	0	42153	0	42322	0	42485	0	45090	0	45291	0	45477	0	45660	0	45827	0
BA	2929602	Sapeaçu	16450	0	16603	0	16717	0	16840	0	16961	0	17239	0	17382	0	17511	0	17041	0	17088	0	16585	0	16603	0	16619	0	17594	0	17632	0	17665	0	18083	0	18114	0
BA	2929701	Sátiro Dias	17251	0	17590	0	18005	0	18352	0	18701	0	19489	0	19893	0	20280	2	18779	2	18920	1	18964	0	19010	0	19054	0	20195	0	20259	0	20318	0	20376	0	20429	0
BA	2929750	Saubara	10193	0	10456	4	10650	0	10866	0	11075	0	11557	2	11802	0	12039	1	11507	3	11627	0	11201	0	11279	1	11354	0	12078	1	12164	0	12242	0	12311	0	12380	2
BA	2929800	Saúde	11488	0	11493	2	11505	1	11527	1	11531	3	11548	1	11560	0	11575	3	12284	2	12359	1	11845	2	11884	1	11921	3	12644	2	12689	0	12740	0	13343	1	13385	1
BA	2929909	Seabra	39422	1	39616	1	39752	3	38456	1	38602	3	38934	1	39103	0	40742	2	41952	0	42171	0	41798	3	41984	4	42163	2	44765	4	44998	9	45199	4	45395	1	45568	0
BA	2930006	Sebastião Laranjeiras	9283	0	9291	0	9323	0	9343	0	9361	0	9402	0	9426	1	9447	0	11231	0	11417	0	10371	0	10469	1	10563	0	11336	0	11436	0	11525	0	11615	0	11696	0
BA	2930105	Senhor do Bonfim	67723	0	65742	0	64422	0	62888	0	61359	1	57889	0	56119	1	54415	0	75393	0	76114	0	74419	1	74937	0	75437	0	80258	0	80809	0	81329	0	80769	2	81218	0
BA	2930154	Serra do Ramalho	32600	0	32525	0	32485	0	32426	0	32371	0	32246	0	32183	1	32120	0	31909	0	31809	0	31638	0	31581	1	31525	0	33034	0	33019	3	33010	0	33000	1	32991	0
BA	2930204	Sento Sé	32461	0	32776	9	33318	11	33716	13	34113	34	35013	13	35472	7	35916	0	38181	1	38729	3	37425	6	37806	5	38174	3	40720	9	41102	16	41463	6	41576	2	41891	5
BA	2930303	Serra Dourada	18015	0	18070	0	18128	0	18183	1	18234	0	18356	1	18414	1	18476	2	17887	0	17857	0	18112	0	18036	2	17963	2	18467	0	18426	0	18390	2	18352	0	18320	0
BA	2930402	Serra Preta	17726	7	17712	5	17734	1	17748	1	17763	0	17770	0	17773	1	17779	0	15971	0	16135	1	15401	2	15194	0	14993	1	15672	0	15509	0	15351	0	16171	0	16036	0
BA	2930501	Serrinha	83206	0	71717	1	72314	0	72913	0	73511	0	74870	1	75560	1	76224	1	73655	0	73858	0	76762	0	77309	0	77211	0	82157	1	82732	2	83276	0	82621	2	83088	1
BA	2930600	Serrolândia	12616	0	12709	0	12786	0	12864	0	12941	0	12012	0	12092	0	12174	0	12572	0	12667	0	12344	0	12405	0	12464	0	13238	0	13306	0	13376	2	13774	0	13832	0
BA	2930709	Simões Filho	94066	0	96601	2	98595	0	100700	0	102800	0	107560	2	109985	0	112328	0	114649	0	116667	1	118047	0	119760	1	121416	0	129964	0	131625	0	133203	0	134674	0	136050	0
BA	2930758	Sítio do Mato	11752	0	12129	0	12391	0	12694	0	12992	1	13665	0	14009	0	14340	1	13064	0	13187	0	12050	0	12107	1	12161	0	13188	0	13254	0	13324	0	13381	0	13437	1
BA	2930766	Sítio do Quinto	17031	0	17637	0	18079	0	18562	0	19048	0	20151	1	20713	1	21255	1	14122	0	13812	0	12592	0	12256	0	11930	0	12317	0	12038	0	11768	0	11517	0	11283	0
BA	2930774	Sobradinho	21325	0	21227	2	21354	1	21364	3	21371	4	21400	11	21412	2	21421	0	21978	1	22024	10	22000	2	22056	1	22109	0	23435	1	23511	0	23584	2	23650	0	23713	1
BA	2930808	Souto Soares	14795	0	14343	0	14047	0	13698	0	13353	1	12562	3	12162	0	11778	0	18992	1	19406	1	15899	3	15986	2	16069	0	17073	0	17241	0	17335	1	17419	2	17503	0
BA	2930907	Tabocas do Brejo Velho	12619	0	12780	0	12901	0	13031	0	13159	0	13457	0	13610	0	13760	0	12620	0	12612	0	11431	0	11432	0	11433	2	12990	0	13008	1	13021	0	13043	0	13057	1
BA	2931004	Tanhaçu	20044	0	20250	0	20408	2	20582	1	20746	6	21132	2	21322	2	21507	0	20142	2	20138	2	20013	0	20007	0	20001	1	21246	1	21267	9	21281	2	21299	1	21315	4
BA	2931053	Tanque Novo	15771	0	15273	0	15571	0	15859	0	16148	0	16796	0	17132	0	17447	0	16338	0	16465	1	16128	2	16228	2	16323	0	17493	0	17605	1	17699	1	17797	1	17884	0
BA	2931103	Tanquinho	7460	3	7106	0	6867	0	6591	2	6316	0	5694	0	5380	1	5069	0	7842	1	7873	1	8008	0	8022	1	8035	0	8510	1	8526	1	8555	0	8214	0	8232	0
BA	2931202	Taperoá	15933	0	16500	0	15699	0	15589	0	15481	0	15236	0	15111	0	14983	0	19081	0	19389	0	18748	0	18965	0	19174	0	20474	0	20889	0	21092	0	21282	0	21462	0
BA	2931301	Tapiramutá	17061	0	17566	0	17773	0	18097	0	18425	0	19172	0	19549	0	19912	0	17817	0	17877	0	16516	2	16475	1	16434	0	17345	0	17412	0	17393	0	17855	1	17845	0
BA	2931350	Teixeira de Freitas	107486	0	109908	0	112077	0	114207	0	116332	0	121158	0	123611	0	125987	0	123858	0	125433	0	138341	0	140710	0	143001	0	153385	0	155660	0	157806	0	159813	0	161690	0
BA	2931400	Teodoro Sampaio	8884	0	8791	0	8731	0	8665	0	8592	0	8433	0	8355	0	8269	0	8490	0	8451	0	7895	0	7820	0	7746	0	8125	0	8065	0	8012	0	7984	0	7936	0
BA	2931509	Teofilândia	20432	0	20294	3	20191	0	20080	0	19969	2	19718	0	19593	0	19464	0	21382	1	21461	0	21482	0	21533	0	21581	0	22873	0	22945	1	23015	0	23319	1	23378	1
BA	2931608	Teolândia	12572	0	12569	0	12606	0	12611	0	12628	0	12657	0	12678	0	12684	0	12798	0	12811	1	14836	0	14941	0	14113	0	15016	0	15078	0	15175	0	15269	0	15357	0
BA	2931707	Terra Nova	12875	0	12941	0	13008	0	13073	0	13130	0	13273	0	13347	0	13410	0	12620	0	12583	0	12803	0	12798	1	12793	0	13526	0	13537	0	13545	0	13527	0	13536	0
BA	2931806	Tremedal	21200	0	21121	0	21089	0	21034	0	20982	0	20867	2	20803	0	20751	0	18706	0	18432	0	17029	0	16796	0	17750	0	18560	0	18366	0	18189	0	17854	1	17700	5
BA	2931905	Tucano	50948	3	51430	2	51862	0	52281	1	52703	0	53661	0	54149	3	54622	0	49972	0	49829	0	52418	5	52579	4	52734	2	55923	3	56130	2	55775	0	52381	1	52540	3
BA	2932002	Uauá	25993	0	26182	0	26342	0	26501	1	26661	1	27025	0	27211	0	27395	0	25257	0	25159	0	24294	0	24152	0	24015	0	25274	0	25179	0	25087	0	25853	1	25773	0
BA	2932101	Ubaíra	20595	0	20550	0	20551	0	20529	0	20507	0	20462	0	20437	0	20413	0	21368	0	21429	0	19750	0	19728	0	20714	0	21897	0	20772	0	20779	0	20793	0	20800	0
BA	2932200	Ubaitaba	23854	0	24204	0	24440	0	24713	0	24987	0	25600	0	25918	0	26229	0	20678	0	20332	0	20691	0	20449	0	20214	0	21183	0	20992	0	20812	0	20646	0	20489	0
BA	2932309	Ubatã	21803	0	21266	0	20941	0	20543	0	20145	0	19236	0	18775	0	18327	0	25952	0	26353	0	25004	0	25295	1	25575	0	27312	0	26788	0	27052	0	27297	0	27527	0
BA	2932408	Uibaí	13614	10	13651	5	13666	2	13700	2	13723	0	13780	3	13812	1	13842	0	14160	3	14201	6	13625	9	13634	5	13642	1	14436	2	14458	2	14487	6	14454	1	14474	3
BA	2932457	Umburanas	14140	0	14456	0	14688	0	14940	0	15195	0	15768	0	16062	1	16338	0	16834	0	17094	0	17000	0	17220	0	17432	0	18635	0	18849	0	19054	0	19343	0	19522	0
BA	2932507	Una	31261	0	32188	0	32840	0	33575	0	34302	0	35960	0	36807	0	37625	0	25287	0	24653	0	24110	0	23542	0	22992	0	22989	0	22537	0	22105	0	21706	0	21331	0
BA	2932606	Urandi	16076	0	16077	2	16093	2	16113	0	16119	1	16140	4	16152	2	16161	2	16282	2	16296	0	16466	0	16480	0	16493	0	17239	0	17270	0	17299	0	17329	0	17356	0
BA	2932705	Uruçuca	20323	0	19019	0	18123	0	17103	0	16091	0	13781	0	12609	0	11473	0	22984	0	23237	0	19837	0	19738	0	19642	0	22004	0	21924	0	21851	0	21778	0	21711	0
BA	2932804	Utinga	16889	0	16940	0	16852	1	16842	0	16822	0	16788	0	16771	0	16755	0	20132	0	20449	0	18173	0	18272	0	18367	0	19516	0	19487	0	19590	0	19688	0	19780	1
BA	2932903	Valença	77509	0	78746	0	79734	0	80768	0	81795	0	84135	0	85330	0	86478	0	88542	0	89603	0	88673	1	89510	0	90319	1	96287	0	96507	0	97308	0	98053	0	98749	0
BA	2933000	Valente	19145	2	19291	0	19423	0	19549	0	19681	0	19971	0	20118	1	20257	0	22489	0	22813	1	24560	0	24958	0	25342	0	27162	0	27549	0	27907	0	28426	0	28743	0
BA	2933059	Várzea da Roça	13633	0	13641	0	13673	0	13685	0	13713	0	13748	0	13770	0	13788	0	15040	0	15174	0	13786	0	13811	0	13834	0	14654	0	14697	0	14730	0	14632	0	14662	0
BA	2933109	Várzea do Poço	7515	0	7256	0	7070	0	6862	0	6659	0	6832	0	6620	0	6416	0	8908	0	8992	0	8661	0	8711	0	8759	0	9309	0	9365	0	9414	2	9404	0	9449	0
BA	2933158	Várzea Nova	14154	1	13778	0	13528	0	13233	0	12940	0	12282	0	11945	0	11619	0	14357	0	14364	0	13073	0	12991	0	12910	0	13581	0	13525	0	13466	0	13500	0	13454	0
BA	2933174	Varzedo	8673	1	8673	0	8673	0	8673	1	8673	0	8675	0	8676	0	8676	0	9386	0	9456	0	9109	0	9047	0	8987	0	9449	0	9402	0	9366	0	9409	0	9375	0
BA	2933208	Vera Cruz	29750	0	30647	0	31353	0	32096	0	32835	0	34520	0	35378	0	36206	0	36843	0	37539	0	37567	0	38168	0	38748	0	41524	0	42104	0	42648	0	43162	0	43640	1
BA	2933257	Vereda	7450	0	7269	0	7143	0	7000	0	6856	0	6532	0	6365	0	6211	0	7361	0	7341	0	6800	0	6740	0	6681	0	6781	0	6735	0	6695	0	6657	0	6620	0
BA	2933307	Vitória da Conquista	262494	0	267186	1	270364	0	274015	4	277659	1	285925	4	290135	2	294203	0	313898	0	318904	0	306866	0	310129	0	315884	0	336987	0	340197	0	343231	0	346069	0	348718	1
BA	2933406	Wagner	8976	1	9096	0	9217	1	9325	0	9440	0	9694	0	9822	0	9935	0	8830	0	8807	0	8983	0	8984	0	8985	0	9504	1	9715	3	9733	1	9743	2	9753	0
BA	2933455	Wanderley	13649	0	13681	0	13649	2	13649	2	13649	0	13651	0	13653	0	13655	0	13300	0	13259	3	12485	0	12420	0	12356	1	13089	0	13043	1	13004	0	12971	0	12935	1
BA	2933505	Wenceslau Guimarães	23926	0	25046	0	25460	0	26175	0	26886	0	28502	0	29324	0	30116	0	24740	0	24802	0	22189	0	22047	0	21910	0	23046	0	22625	0	22536	0	22445	0	22365	0
BA	2933604	Xique-Xique	44718	1	45113	1	45633	3	46053	2	46482	0	47438	5	47930	2	48402	1	47251	3	47464	2	45536	1	45599	0	45660	3	48100	0	48212	4	48318	4	48274	3	48365	3

## Sheet: Regional_Prevalent_cases
YEAR	POP	CASES	DISCARDED	WITHOUT_LOC	NUMBER_MUNIC	NEW	RECID	TRANSF	MISS_TYPE	MALE	FEM	MISS_SEX	WHITE	N_WHITE	MISS_RACE	LOW_EDUC	HIGH_EDUC	MISS_EDUC	URB	RUR	PERI	MISS_ZONE	HIV	CURE	ABAND	DEATH	LET_A	TRANSF	MISS_OUT	AGE_0_4	AGE_5_19	AGE_20_39	AGE_40_59	AGE_60	MISS_AGE
2000	47741711	2658	909	5	497	2313	41	0	304	1576	1073	9	1	104	2553	566	83	2009	1316	1291	1	50	12	2233	0	127	4.77803	0	298	1233	805	407	153	60	0
2001	48331118	2095	961	2	524	1866	46	0	182	1209	878	8	67	146	1882	627	48	1420	1072	960	2	61	15	1633	0	119	5.68019	0	343	851	668	386	140	49	1
2002	48845219	1679	614	1	436	1487	37	0	156	1021	654	4	145	750	784	484	57	1138	1016	611	3	49	26	1325	0	107	6.37284	0	247	704	453	340	129	53	0
2003	49357119	2065	579	1	438	1766	208	0	91	1224	841	0	294	1345	426	514	76	1475	1386	605	15	59	28	1732	0	137	6.63438	0	196	1072	434	369	145	44	1
2004	49862741	2078	680	3	494	1951	77	0	50	1253	825	0	329	1511	238	596	97	1385	1293	698	23	64	42	1589	0	122	5.87103	0	367	1026	502	364	140	45	1
2005	51018983	2132	858	2	494	2009	88	0	35	1333	799	0	292	1599	241	593	111	1428	1274	748	34	76	40	1627	0	138	6.4728	0	367	1031	488	373	186	53	1
2006	51609036	2090	1277	0	502	1982	68	0	40	1251	839	0	315	1526	249	563	133	1394	1344	639	42	65	47	1690	0	149	7.12919	0	251	985	496	364	178	66	1
2007	52193847	1738	1010	0	430	1533	38	20	147	1077	661	0	217	1405	116	533	162	1043	1048	551	31	108	44	1238	2	119	6.84695	81	298	691	413	389	172	73	0
2008	53088499	1903	1217	1	470	1463	47	12	381	1172	731	0	205	1583	115	495	159	1249	1244	579	24	56	62	1250	8	118	6.20074	186	341	852	411	361	200	76	3
2009	53591299	1950	1373	0	450	1797	70	25	58	1270	680	0	217	1609	124	519	205	1226	1318	555	15	62	111	1298	9	119	6.10256	167	357	775	424	420	263	66	2
2010	53081950	1859	991	0	453	1723	59	31	46	1166	692	1	187	1542	130	523	200	1136	1231	556	21	51	118	1335	13	128	6.88542	138	245	700	382	452	238	86	1
2011	53501859	2054	1078	0	489	1904	72	44	34	1300	753	1	190	1724	140	528	206	1320	1354	607	27	66	152	1446	14	167	8.13048	170	257	729	436	474	300	114	1
2012	53907144	1552	1064	1	471	1388	87	36	41	990	562	0	134	1326	92	429	186	937	1055	430	27	40	168	985	11	146	9.40722	146	264	501	345	358	250	98	0
2013	55794707	1996	1276	0	470	1857	78	31	30	1307	689	0	175	1707	114	450	206	1340	1368	547	36	45	140	1238	13	159	7.96593	192	394	829	375	436	248	105	3
2014	56186245	2439	1711	0	552	2207	87	89	56	1581	858	0	202	2097	140	619	296	1524	1529	820	27	63	155	1474	15	199	8.15908	247	504	853	495	525	414	151	1
2015	56560023	2157	1620	0	579	1947	103	60	47	1415	742	0	155	1931	71	616	302	1239	1370	700	29	58	190	1322	21	209	9.68938	193	412	722	377	533	377	148	0
2016	56915936	1841	1523	0	525	1656	87	51	47	1251	590	0	151	1603	87	522	282	1037	1253	530	16	42	228	1144	22	203	11.0266	166	306	573	313	490	314	151	0
2017	57254159	2212	1674	0	586	2013	111	48	40	1492	720	0	170	1950	92	682	257	1273	1369	763	27	53	204	1411	16	224	10.1266	163	398	753	394	498	405	161	1

## Sheet: SVI
GEOCOD	Municipality	SVI	SVI-IU	SVI-HC	SVI-I/W
2100055	Açailândia	0.387	0.278	0.468	0.416
2100105	Afonso Cunha	0.600	0.462	0.673	0.663
2100154	Água Doce do Maranhão	0.687	0.703	0.685	0.672
2100204	Alcântara	0.570	0.491	0.629	0.590
2100303	Aldeias Altas	0.668	0.607	0.768	0.629
2100402	Altamira do Maranhão	0.592	0.582	0.658	0.537
2100436	Alto Alegre do Maranhão	0.620	0.537	0.686	0.636
2100477	Alto Alegre do Pindaré	0.571	0.440	0.639	0.634
2100501	Alto Parnaíba	0.497	0.314	0.610	0.565
2100550	Amapá do Maranhão	0.773	0.987	0.716	0.616
2100600	Amarante do Maranhão	0.617	0.589	0.672	0.589
2100709	Anajatuba	0.677	0.746	0.630	0.654
2100808	Anapurus	0.604	0.625	0.542	0.645
2100832	Apicum-Açu	0.652	0.931	0.535	0.491
2100873	Araguanã	0.581	0.545	0.593	0.605
2100907	Araioses	0.682	0.725	0.674	0.646
2100956	Arame	0.643	0.566	0.750	0.612
2101004	Arari	0.503	0.545	0.486	0.478
2101103	Axixá	0.563	0.727	0.421	0.542
2101202	Bacabal	0.406	0.236	0.513	0.468
2101251	Bacabeira	0.504	0.428	0.556	0.526
2101301	Bacuri	0.733	1.000	0.591	0.608
2101350	Bacurituba	0.560	0.374	0.672	0.635
2101400	Balsas	0.358	0.234	0.482	0.357
2101509	Barão de Grajaú	0.418	0.209	0.537	0.507
2101608	Barra do Corda	0.582	0.629	0.590	0.528
2101707	Barreirinhas	0.611	0.569	0.612	0.654
2101731	Belágua	0.600	0.525	0.627	0.648
2101772	Bela Vista do Maranhão	0.670	0.772	0.605	0.634
2101806	Benedito Leite	0.625	0.628	0.581	0.667
2101905	Bequimão	0.665	0.715	0.637	0.641
2101939	Bernardo do Mearim	0.408	0.276	0.453	0.496
2101970	Boa Vista do Gurupi	0.590	0.534	0.698	0.538
2102002	Bom Jardim	0.665	0.759	0.645	0.591
2102036	Bom Jesus das Selvas	0.653	0.652	0.710	0.598
2102077	Bom Lugar	0.628	0.524	0.608	0.751
2102101	Brejo	0.584	0.537	0.637	0.579
2102150	Brejo de Areia	0.688	0.708	0.687	0.669
2102200	Buriti	0.607	0.509	0.590	0.723
2102309	Buriti Bravo	0.605	0.652	0.592	0.570
2102325	Buriticupu	0.631	0.671	0.664	0.558
2102358	Buritirana	0.628	0.814	0.571	0.497
2102374	Cachoeira Grande	0.695	0.733	0.692	0.662
2102408	Cajapió	0.708	0.819	0.622	0.684
2102507	Cajari	0.633	0.653	0.660	0.586
2102556	Campestre do Maranhão	0.435	0.435	0.470	0.401
2102606	Cândido Mendes	0.698	0.973	0.590	0.530
2102705	Cantanhede	0.686	0.744	0.660	0.656
2102754	Capinzal do Norte	0.584	0.529	0.671	0.553
2102804	Carolina	0.409	0.221	0.503	0.503
2102903	Carutapera	0.627	0.759	0.617	0.506
2103000	Caxias	0.463	0.351	0.547	0.491
2103109	Cedral	0.494	0.435	0.527	0.521
2103125	Central do Maranhão	0.727	1.000	0.555	0.626
2103158	Centro do Guilherme	0.630	0.755	0.672	0.464
2103174	Centro Novo do Maranhão	0.716	0.840	0.766	0.542
2103208	Chapadinha	0.602	0.595	0.652	0.559
2103257	Cidelândia	0.504	0.505	0.527	0.481
2103307	Codó	0.504	0.351	0.611	0.551
2103406	Coelho Neto	0.696	0.835	0.668	0.586
2103505	Colinas	0.603	0.615	0.651	0.543
2103554	Conceição do Lago-Açu	0.669	0.829	0.655	0.524
2103604	Coroatá	0.568	0.493	0.634	0.575
2103703	Cururupu	0.696	1.000	0.520	0.567
2103752	Davinópolis	0.499	0.546	0.529	0.421
2103802	Dom Pedro	0.446	0.358	0.497	0.483
2103901	Duque Bacelar	0.520	0.376	0.604	0.582
2104008	Esperantinópolis	0.542	0.362	0.570	0.695
2104057	Estreito	0.353	0.141	0.537	0.380
2104073	Feira Nova do Maranhão	0.453	0.188	0.582	0.588
2104081	Fernando Falcão	0.784	0.782	0.742	0.827
2104099	Formosa da Serra Negra	0.585	0.448	0.619	0.688
2104107	Fortaleza dos Nogueiras	0.439	0.264	0.554	0.499
2104206	Fortuna	0.621	0.736	0.644	0.482
2104305	Godofredo Viana	0.639	0.834	0.553	0.530
2104404	Gonçalves Dias	0.516	0.420	0.607	0.520
2104503	Governador Archer	0.561	0.539	0.599	0.545
2104552	Governador Edison Lobão	0.422	0.250	0.512	0.504
2104602	Governador Eugênio Barros	0.610	0.672	0.617	0.542
2104628	Governador Luiz Rocha	0.602	0.666	0.629	0.512
2104651	Governador Newton Bello	0.682	0.652	0.745	0.648
2104677	Governador Nunes Freire	0.574	0.574	0.592	0.558
2104701	Graça Aranha	0.543	0.406	0.613	0.609
2104800	Grajaú	0.525	0.443	0.617	0.515
2104909	Guimarães	0.555	0.683	0.474	0.509
2105005	Humberto de Campos	0.764	1.000	0.631	0.659
2105104	Icatu	0.759	1.000	0.604	0.672
2105153	Igarapé do Meio	0.675	0.750	0.677	0.598
2105203	Igarapé Grande	0.441	0.285	0.430	0.608
2105302	Imperatriz	0.252	0.118	0.324	0.315
2105351	Itaipava do Grajaú	0.719	0.823	0.630	0.705
2105401	Itapecuru Mirim	0.527	0.408	0.630	0.542
2105427	Itinga do Maranhão	0.467	0.412	0.511	0.478
2105450	Jatobá	0.655	0.722	0.620	0.623
2105476	Jenipapo dos Vieiras	0.615	0.496	0.711	0.636
2105500	João Lisboa	0.458	0.483	0.442	0.448
2105609	Joselândia	0.634	0.766	0.603	0.534
2105658	Junco do Maranhão	0.700	0.925	0.647	0.529
2105708	Lago da Pedra	0.568	0.581	0.544	0.580
2105807	Lago do Junco	0.539	0.411	0.645	0.561
2105906	Lago Verde	0.690	0.758	0.662	0.651
2105922	Lagoa do Mato	0.519	0.472	0.599	0.486
2105948	Lago dos Rodrigues	0.468	0.367	0.545	0.493
2105963	Lagoa Grande do Maranhão	0.693	0.747	0.708	0.623
2105989	Lajeado Novo	0.443	0.315	0.487	0.526
2106003	Lima Campos	0.513	0.421	0.585	0.531
2106102	Loreto	0.464	0.364	0.541	0.488
2106201	Luís Domingues	0.554	0.645	0.575	0.441
2106300	Magalhães de Almeida	0.537	0.433	0.577	0.600
2106326	Maracaçumé	0.621	0.711	0.644	0.508
2106359	Marajá do Sena	0.619	0.383	0.790	0.684
2106375	Maranhãozinho	0.595	0.544	0.647	0.593
2106409	Mata Roma	0.562	0.540	0.594	0.551
2106508	Matinha	0.565	0.569	0.560	0.567
2106607	Matões	0.648	0.717	0.651	0.577
2106631	Matões do Norte	0.586	0.395	0.609	0.753
2106672	Milagres do Maranhão	0.596	0.426	0.657	0.706
2106706	Mirador	0.634	0.644	0.659	0.599
2106755	Miranda do Norte	0.541	0.573	0.529	0.522
2106805	Mirinzal	0.620	0.883	0.455	0.521
2106904	Monção	0.670	0.798	0.646	0.568
2107001	Montes Altos	0.553	0.461	0.521	0.678
2107100	Morros	0.640	0.675	0.620	0.626
2107209	Nina Rodrigues	0.627	0.662	0.651	0.568
2107258	Nova Colinas	0.506	0.333	0.642	0.542
2107308	Nova Iorque	0.449	0.288	0.568	0.491
2107357	Nova Olinda do Maranhão	0.541	0.562	0.528	0.531
2107407	Olho D'Água das Cunhãs	0.576	0.583	0.632	0.512
2107456	Olinda Nova do Maranhão	0.635	0.716	0.612	0.577
2107506	Paço do Lumiar	0.443	0.649	0.339	0.341
2107605	Palmeirândia	0.664	0.719	0.628	0.646
2107704	Paraibano	0.480	0.292	0.578	0.570
2107803	Parnarama	0.594	0.543	0.646	0.592
2107902	Passagem Franca	0.611	0.546	0.692	0.593
2108009	Pastos Bons	0.551	0.549	0.554	0.549
2108058	Paulino Neves	0.720	0.900	0.566	0.693
2108108	Paulo Ramos	0.581	0.523	0.634	0.584
2108207	Pedreiras	0.375	0.219	0.433	0.473
2108256	Pedro do Rosário	0.740	0.873	0.665	0.682
2108306	Penalva	0.673	0.812	0.615	0.592
2108405	Peri Mirim	0.602	0.635	0.582	0.590
2108454	Peritoró	0.652	0.614	0.666	0.677
2108504	Pindaré-Mirim	0.534	0.523	0.540	0.539
2108603	Pinheiro	0.475	0.430	0.501	0.494
2108702	Pio Xii	0.597	0.541	0.629	0.620
2108801	Pirapemas	0.669	0.712	0.711	0.583
2108900	Poção de Pedras	0.528	0.462	0.572	0.550
2109007	Porto Franco	0.366	0.226	0.449	0.422
2109056	Porto Rico do Maranhão	0.439	0.429	0.452	0.435
2109106	Presidente Dutra	0.428	0.282	0.525	0.477
2109205	Presidente Juscelino	0.658	0.759	0.628	0.586
2109239	Presidente Médici	0.443	0.281	0.486	0.562
2109270	Presidente Sarney	0.715	0.879	0.611	0.655
2109304	Presidente Vargas	0.658	0.811	0.584	0.580
2109403	Primeira Cruz	0.659	0.765	0.640	0.573
2109452	Raposa	0.642	0.870	0.548	0.507
2109502	Riachão	0.487	0.249	0.579	0.632
2109551	Ribamar Fiquene	0.545	0.476	0.540	0.618
2109601	Rosário	0.526	0.502	0.530	0.545
2109700	Sambaíba	0.597	0.608	0.619	0.565
2109759	Santa Filomena do Maranhão	0.603	0.439	0.652	0.718
2109809	Santa Helena	0.590	0.548	0.602	0.621
2109908	Santa Inês	0.365	0.199	0.453	0.442
2110005	Santa Luzia	0.639	0.679	0.669	0.571
2110039	Santa Luzia do Paruá	0.514	0.462	0.552	0.529
2110104	Santa Quitéria do Maranhão	0.609	0.646	0.627	0.554
2110203	Santa Rita	0.544	0.485	0.590	0.556
2110237	Santana do Maranhão	0.605	0.385	0.706	0.725
2110278	Santo Amaro do Maranhão	0.757	0.964	0.634	0.674
2110302	Santo Antônio dos Lopes	0.441	0.182	0.561	0.579
2110401	São Benedito do Rio Preto	0.720	0.774	0.701	0.683
2110500	São Bento	0.601	0.576	0.566	0.661
2110609	São Bernardo	0.543	0.446	0.581	0.603
2110658	São Domingos do Azeitão	0.587	0.510	0.707	0.544
2110708	São Domingos do Maranhão	0.538	0.489	0.614	0.512
2110807	São Félix de Balsas	0.629	0.733	0.637	0.517
2110856	São Francisco do Brejão	0.559	0.595	0.624	0.457
2110906	São Francisco do Maranhão	0.530	0.291	0.642	0.657
2111003	São João Batista	0.673	0.788	0.565	0.667
2111029	São João do Carú	0.665	0.682	0.691	0.622
2111052	São João do Paraíso	0.484	0.451	0.501	0.500
2111078	São João do Soter	0.639	0.642	0.664	0.613
2111102	São João dos Patos	0.479	0.463	0.483	0.492
2111201	São José de Ribamar	0.449	0.614	0.371	0.363
2111250	São José dos Basílios	0.618	0.767	0.575	0.513
2111300	São Luís	0.372	0.497	0.291	0.327
2111409	São Luís Gonzaga do Maranhão	0.552	0.447	0.644	0.564
2111508	São Mateus do Maranhão	0.594	0.573	0.651	0.559
2111532	São Pedro da Água Branca	0.616	0.642	0.634	0.573
2111573	São Pedro dos Crentes	0.422	0.245	0.545	0.476
2111607	São Raimundo das Mangabeiras	0.475	0.354	0.561	0.511
2111631	São Raimundo do Doca Bezerra	0.618	0.640	0.672	0.543
2111672	São Roberto	0.506	0.326	0.615	0.578
2111706	São Vicente Ferrer	0.643	0.731	0.586	0.614
2111722	Satubinha	0.697	0.722	0.785	0.585
2111748	Senador Alexandre Costa	0.704	0.877	0.713	0.522
2111763	Senador La Rocque	0.500	0.491	0.526	0.484
2111789	Serrano do Maranhão	0.639	0.569	0.722	0.626
2111805	Sítio Novo	0.494	0.347	0.590	0.546
2111904	Sucupira do Norte	0.620	0.758	0.566	0.535
2111953	Sucupira do Riachão	0.496	0.494	0.566	0.427
2112001	Tasso Fragoso	0.394	0.154	0.566	0.462
2112100	Timbiras	0.712	0.714	0.776	0.645
2112209	Timon	0.389	0.309	0.466	0.394
2112233	Trizidela do Vale	0.437	0.196	0.619	0.494
2112274	Tufilândia	0.678	0.847	0.619	0.569
2112308	Tuntum	0.544	0.409	0.619	0.604
2112407	Turiaçu	0.703	0.948	0.604	0.555
2112456	Turilândia	0.695	0.842	0.600	0.643
2112506	Tutóia	0.622	0.687	0.621	0.557
2112605	Urbano Santos	0.663	0.798	0.628	0.563
2112704	Vargem Grande	0.719	0.795	0.698	0.665
2112803	Viana	0.559	0.667	0.495	0.514
2112852	Vila Nova dos Martírios	0.610	0.603	0.653	0.575
2112902	Vitória do Mearim	0.515	0.489	0.547	0.511
2113009	Vitorino Freire	0.581	0.505	0.640	0.597
2114007	Zé Doca	0.533	0.482	0.566	0.551
2200053	Acauã	0.432	0.199	0.535	0.563
2200103	Agricolândia	0.536	0.510	0.531	0.568
2200202	Água Branca	0.358	0.192	0.467	0.414
2200251	Alagoinha do Piauí	0.428	0.139	0.646	0.498
2200277	Alegrete do Piauí	0.426	0.073	0.595	0.611
2200301	Alto Longá	0.413	0.211	0.497	0.531
2200400	Altos	0.506	0.507	0.517	0.496
2200459	Alvorada do Gurguéia	0.484	0.386	0.533	0.533
2200509	Amarante	0.480	0.411	0.541	0.488
2200608	Angical do Piauí	0.438	0.343	0.465	0.505
2200707	Anísio de Abreu	0.451	0.357	0.515	0.482
2200806	Antônio Almeida	0.380	0.187	0.388	0.564
2200905	Aroazes	0.528	0.443	0.507	0.633
2200954	Aroeiras do Itaim	0.447	0.047	0.503	0.791
2201002	Arraial	0.440	0.189	0.539	0.593
2201051	Assunção do Piauí	0.643	0.542	0.668	0.720
2201101	Avelino Lopes	0.548	0.436	0.561	0.646
2201150	Baixa Grande do Ribeiro	0.510	0.253	0.628	0.649
2201176	Barra D'Alcântara	0.421	0.156	0.544	0.563
2201200	Barras	0.436	0.263	0.568	0.477
2201309	Barreiras do Piauí	0.477	0.464	0.462	0.506
2201408	Barro Duro	0.437	0.330	0.535	0.446
2201507	Batalha	0.518	0.367	0.597	0.592
2201556	Bela Vista do Piauí	0.405	0.076	0.601	0.539
2201572	Belém do Piauí	0.513	0.210	0.696	0.632
2201606	Beneditinos	0.401	0.148	0.515	0.541
2201705	Bertolínia	0.513	0.563	0.434	0.543
2201739	Betânia do Piauí	0.597	0.531	0.673	0.585
2201770	Boa Hora	0.543	0.493	0.579	0.557
2201804	Bocaina	0.305	0.067	0.433	0.414
2201903	Bom Jesus	0.331	0.193	0.445	0.354
2201919	Bom Princípio do Piauí	0.432	0.283	0.526	0.486
2201929	Bonfim do Piauí	0.461	0.352	0.562	0.470
2201945	Boqueirão do Piauí	0.486	0.320	0.597	0.542
2201960	Brasileira	0.376	0.111	0.582	0.435
2201988	Brejo do Piauí	0.427	0.110	0.558	0.613
2202000	Buriti dos Lopes	0.515	0.368	0.617	0.560
2202026	Buriti dos Montes	0.437	0.304	0.486	0.520
2202059	Cabeceiras do Piauí	0.445	0.290	0.564	0.483
2202075	Cajazeiras do Piauí	0.412	0.141	0.459	0.636
2202083	Cajueiro da Praia	0.615	0.667	0.644	0.533
2202091	Caldeirão Grande do Piauí	0.507	0.464	0.483	0.575
2202109	Campinas do Piauí	0.379	0.122	0.525	0.490
2202117	Campo Alegre do Fidalgo	0.552	0.319	0.601	0.735
2202133	Campo Grande do Piauí	0.469	0.283	0.568	0.556
2202174	Campo Largo do Piauí	0.547	0.470	0.619	0.550
2202208	Campo Maior	0.344	0.172	0.392	0.466
2202251	Canavieira	0.552	0.434	0.549	0.673
2202307	Canto do Buriti	0.443	0.159	0.637	0.534
2202406	Capitão de Campos	0.486	0.430	0.523	0.504
2202455	Capitão Gervásio Oliveira	0.485	0.257	0.614	0.584
2202505	Caracol	0.556	0.500	0.598	0.568
2202539	Caraúbas do Piauí	0.517	0.264	0.736	0.551
2202554	Caridade do Piauí	0.546	0.461	0.580	0.596
2202604	Castelo do Piauí	0.430	0.240	0.497	0.555
2202653	Caxingó	0.463	0.156	0.663	0.572
2202703	Cocal	0.541	0.377	0.674	0.572
2202711	Cocal de Telha	0.502	0.326	0.569	0.611
2202729	Cocal dos Alves	0.539	0.452	0.647	0.518
2202737	Coivaras	0.543	0.547	0.494	0.588
2202752	Colônia do Gurguéia	0.487	0.475	0.462	0.523
2202778	Colônia do Piauí	0.390	0.127	0.551	0.491
2202802	Conceição do Canindé	0.435	0.221	0.530	0.554
2202851	Coronel José Dias	0.488	0.409	0.497	0.558
2202901	Corrente	0.399	0.230	0.494	0.472
2203008	Cristalândia do Piauí	0.445	0.301	0.490	0.542
2203107	Cristino Castro	0.511	0.400	0.578	0.556
2203206	Curimatá	0.423	0.357	0.445	0.466
2203230	Currais	0.548	0.508	0.548	0.586
2203255	Curralinhos	0.670	0.717	0.735	0.557
2203271	Curral Novo do Piauí	0.490	0.309	0.582	0.579
2203305	Demerval Lobão	0.445	0.442	0.440	0.452
2203354	Dirceu Arcoverde	0.465	0.258	0.543	0.594
2203404	Dom Expedito Lopes	0.381	0.207	0.432	0.505
2203420	Domingos Mourão	0.416	0.110	0.636	0.502
2203453	Dom Inocêncio	0.492	0.273	0.514	0.688
2203503	Elesbão Veloso	0.403	0.190	0.526	0.492
2203602	Eliseu Martins	0.386	0.200	0.498	0.462
2203701	Esperantina	0.418	0.242	0.514	0.498
2203750	Fartura do Piauí	0.535	0.412	0.591	0.601
2203800	Flores do Piauí	0.479	0.114	0.672	0.652
2203859	Floresta do Piauí	0.429	0.187	0.590	0.509
2203909	Floriano	0.284	0.147	0.360	0.344
2204006	Francinópolis	0.559	0.356	0.637	0.685
2204105	Francisco Ayres	0.350	0.116	0.518	0.415
2204154	Francisco Macedo	0.454	0.194	0.579	0.589
2204204	Francisco Santos	0.358	0.130	0.505	0.439
2204303	Fronteiras	0.442	0.272	0.561	0.495
2204352	Geminiano	0.444	0.111	0.596	0.625
2204402	Gilbués	0.531	0.383	0.589	0.622
2204501	Guadalupe	0.379	0.209	0.506	0.420
2204550	Guaribas	0.449	0.141	0.561	0.644
2204600	Hugo Napoleão	0.438	0.229	0.496	0.590
2204659	Ilha Grande	0.607	0.668	0.597	0.555
2204709	Inhuma	0.369	0.142	0.448	0.516
2204808	Ipiranga do Piauí	0.383	0.151	0.425	0.572
2204907	Isaías Coelho	0.525	0.293	0.685	0.596
2205003	Itainópolis	0.457	0.225	0.570	0.575
2205102	Itaueira	0.389	0.136	0.536	0.497
2205151	Jacobina do Piauí	0.555	0.380	0.582	0.703
2205201	Jaicós	0.574	0.517	0.630	0.576
2205250	Jardim do Mulato	0.416	0.170	0.557	0.521
2205276	Jatobá do Piauí	0.414	0.168	0.552	0.524
2205300	Jerumenha	0.517	0.439	0.519	0.592
2205359	João Costa	0.561	0.538	0.513	0.632
2205409	Joaquim Pires	0.475	0.176	0.674	0.575
2205458	Joca Marques	0.550	0.306	0.742	0.603
2205508	José de Freitas	0.548	0.632	0.467	0.545
2205516	Juazeiro do Piauí	0.503	0.396	0.533	0.580
2205524	Júlio Borges	0.475	0.386	0.472	0.567
2205532	Jurema	0.591	0.585	0.575	0.613
2205540	Lagoinha do Piauí	0.355	0.183	0.489	0.394
2205557	Lagoa Alegre	0.499	0.353	0.530	0.613
2205565	Lagoa do Barro do Piauí	0.682	0.699	0.701	0.645
2205573	Lagoa de São Francisco	0.598	0.670	0.567	0.556
2205581	Lagoa do Piauí	0.424	0.288	0.480	0.506
2205599	Lagoa do Sítio	0.520	0.245	0.699	0.615
2205607	Landri Sales	0.538	0.586	0.525	0.503
2205706	Luís Correia	0.547	0.388	0.642	0.610
2205805	Luzilândia	0.490	0.276	0.627	0.566
2205854	Madeiro	0.534	0.456	0.564	0.581
2205904	Manoel Emídio	0.441	0.342	0.493	0.487
2205953	Marcolândia	0.504	0.435	0.657	0.421
2206001	Marcos Parente	0.423	0.173	0.530	0.566
2206050	Massapê do Piauí	0.589	0.481	0.576	0.710
2206100	Matias Olímpio	0.508	0.395	0.557	0.571
2206209	Miguel Alves	0.601	0.583	0.611	0.610
2206308	Miguel Leão	0.461	0.507	0.432	0.443
2206357	Milton Brandão	0.492	0.306	0.550	0.621
2206407	Monsenhor Gil	0.462	0.339	0.510	0.535
2206506	Monsenhor Hipólito	0.433	0.168	0.632	0.498
2206605	Monte Alegre do Piauí	0.446	0.199	0.514	0.626
2206654	Morro Cabeça no Tempo	0.417	0.229	0.476	0.545
2206670	Morro do Chapéu do Piauí	0.425	0.218	0.499	0.559
2206696	Murici dos Portelas	0.511	0.377	0.584	0.572
2206704	Nazaré do Piauí	0.507	0.471	0.507	0.542
2206720	Nazária	0.522	0.415	0.594	0.556
2206753	Nossa Senhora de Nazaré	0.491	0.389	0.454	0.631
2206803	Nossa Senhora dos Remédios	0.531	0.405	0.599	0.588
2206902	Novo Oriente do Piauí	0.433	0.111	0.506	0.682
2206951	Novo Santo Antônio	0.398	0.073	0.644	0.478
2207009	Oeiras	0.380	0.192	0.472	0.477
2207108	Olho D'Água do Piauí	0.540	0.414	0.582	0.626
2207207	Padre Marcos	0.480	0.197	0.613	0.631
2207306	Paes Landim	0.426	0.105	0.584	0.590
2207355	Pajeú do Piauí	0.457	0.172	0.513	0.684
2207405	Palmeira do Piauí	0.497	0.365	0.552	0.574
2207504	Palmeirais	0.552	0.329	0.604	0.725
2207553	Paquetá	0.462	0.195	0.613	0.579
2207603	Parnaguá	0.536	0.501	0.500	0.607
2207702	Parnaíba	0.366	0.257	0.409	0.433
2207751	Passagem Franca do Piauí	0.457	0.331	0.543	0.497
2207777	Patos do Piauí	0.466	0.179	0.579	0.639
2207793	Pau D'Arco do Piauí	0.500	0.239	0.632	0.631
2207801	Paulistana	0.481	0.323	0.513	0.606
2207850	Pavussu	0.455	0.151	0.582	0.633
2207900	Pedro Ii	0.516	0.395	0.562	0.593
2207934	Pedro Laurentino	0.394	0.141	0.553	0.489
2207959	Nova Santa Rita	0.378	0.128	0.468	0.538
2208007	Picos	0.286	0.120	0.364	0.373
2208106	Pimenteiras	0.447	0.252	0.563	0.526
2208205	Pio Ix	0.465	0.260	0.542	0.593
2208304	Piracuruca	0.483	0.374	0.586	0.489
2208403	Piripiri	0.398	0.275	0.505	0.416
2208502	Porto	0.550	0.484	0.611	0.555
2208551	Porto Alegre do Piauí	0.431	0.274	0.515	0.505
2208601	Prata do Piauí	0.521	0.359	0.529	0.675
2208650	Queimada Nova	0.481	0.250	0.599	0.592
2208700	Redenção do Gurguéia	0.566	0.605	0.537	0.554
2208809	Regeneração	0.532	0.459	0.593	0.543
2208858	Riacho Frio	0.519	0.240	0.573	0.744
2208874	Ribeira do Piauí	0.499	0.206	0.574	0.716
2208908	Ribeiro Gonçalves	0.463	0.280	0.550	0.559
2209005	Rio Grande do Piauí	0.405	0.179	0.532	0.506
2209104	Santa Cruz do Piauí	0.358	0.144	0.500	0.430
2209153	Santa Cruz dos Milagres	0.433	0.209	0.600	0.489
2209203	Santa Filomena	0.545	0.415	0.610	0.608
2209302	Santa Luz	0.466	0.362	0.494	0.543
2209351	Santana do Piauí	0.391	0.161	0.540	0.473
2209377	Santa Rosa do Piauí	0.427	0.188	0.563	0.530
2209401	Santo Antônio de Lisboa	0.398	0.152	0.607	0.435
2209450	Santo Antônio dos Milagres	0.577	0.748	0.438	0.545
2209500	Santo Inácio do Piauí	0.433	0.199	0.536	0.565
2209559	São Braz do Piauí	0.479	0.466	0.516	0.455
2209609	São Félix do Piauí	0.321	0.102	0.408	0.455
2209658	São Francisco de Assis do Piauí	0.505	0.222	0.624	0.670
2209708	São Francisco do Piauí	0.414	0.224	0.489	0.529
2209757	São Gonçalo do Gurguéia	0.474	0.136	0.626	0.659
2209807	São Gonçalo do Piauí	0.411	0.122	0.539	0.572
2209856	São João da Canabrava	0.401	0.055	0.499	0.649
2209872	São João da Fronteira	0.566	0.421	0.681	0.597
2209906	São João da Serra	0.464	0.290	0.512	0.590
2209955	São João da Varjota	0.499	0.361	0.574	0.563
2209971	São João do Arraial	0.524	0.448	0.599	0.526
2210003	São João do Piauí	0.403	0.157	0.499	0.553
2210052	São José do Divino	0.485	0.470	0.494	0.492
2210102	São José do Peixe	0.485	0.328	0.577	0.549
2210201	São José do Piauí	0.400	0.084	0.528	0.588
2210300	São Julião	0.407	0.154	0.609	0.459
2210359	São Lourenço do Piauí	0.431	0.322	0.453	0.520
2210375	São Luis do Piauí	0.377	0.179	0.450	0.503
2210383	São Miguel da Baixa Grande	0.503	0.346	0.491	0.674
2210391	São Miguel do Fidalgo	0.512	0.275	0.626	0.636
2210409	São Miguel do Tapuio	0.458	0.226	0.577	0.570
2210508	São Pedro do Piauí	0.536	0.476	0.582	0.549
2210607	São Raimundo Nonato	0.433	0.383	0.473	0.441
2210623	Sebastião Barros	0.506	0.353	0.513	0.651
2210631	Sebastião Leal	0.526	0.377	0.545	0.657
2210656	Sigefredo Pacheco	0.426	0.179	0.518	0.580
2210706	Simões	0.416	0.145	0.551	0.552
2210805	Simplício Mendes	0.349	0.096	0.429	0.521
2210904	Socorro do Piauí	0.437	0.139	0.550	0.621
2210938	Sussuapara	0.391	0.093	0.531	0.548
2210953	Tamboril do Piauí	0.440	0.203	0.566	0.553
2210979	Tanque do Piauí	0.477	0.349	0.553	0.529
2211001	Teresina	0.287	0.227	0.311	0.324
2211100	União	0.511	0.461	0.535	0.539
2211209	Uruçuí	0.395	0.195	0.477	0.512
2211308	Valença do Piauí	0.366	0.139	0.470	0.490
2211357	Várzea Branca	0.455	0.290	0.530	0.544
2211407	Várzea Grande	0.389	0.101	0.550	0.515
2211506	Vera Mendes	0.522	0.244	0.536	0.785
2211605	Vila Nova do Piauí	0.439	0.175	0.604	0.539
2211704	Wall Ferraz	0.373	0.055	0.520	0.544
2300101	Abaiara	0.480	0.298	0.541	0.600
2300150	Acarape	0.424	0.247	0.576	0.449
2300200	Acaraú	0.521	0.412	0.581	0.571
2300309	Acopiara	0.428	0.186	0.526	0.571
2300408	Aiuaba	0.461	0.219	0.570	0.595
2300507	Alcântaras	0.431	0.357	0.474	0.461
2300606	Altaneira	0.401	0.116	0.531	0.556
2300705	Alto Santo	0.430	0.349	0.455	0.488
2300754	Amontada	0.600	0.621	0.547	0.632
2300804	Antonina do Norte	0.462	0.233	0.590	0.565
2300903	Apuiarés	0.458	0.328	0.519	0.527
2301000	Aquiraz	0.440	0.415	0.481	0.426
2301109	Aracati	0.427	0.322	0.470	0.491
2301208	Aracoiaba	0.510	0.453	0.526	0.551
2301257	Ararendá	0.476	0.229	0.532	0.668
2301307	Araripe	0.477	0.292	0.589	0.552
2301406	Aratuba	0.459	0.358	0.488	0.531
2301505	Arneiroz	0.411	0.233	0.479	0.520
2301604	Assaré	0.437	0.273	0.498	0.541
2301703	Aurora	0.412	0.250	0.464	0.522
2301802	Baixio	0.345	0.121	0.439	0.475
2301851	Banabuiú	0.469	0.315	0.573	0.519
2301901	Barbalha	0.345	0.177	0.402	0.458
2301950	Barreira	0.507	0.463	0.533	0.525
2302008	Barro	0.388	0.161	0.477	0.526
2302057	Barroquinha	0.527	0.472	0.584	0.527
2302107	Baturité	0.421	0.281	0.496	0.486
2302206	Beberibe	0.456	0.389	0.498	0.482
2302305	Bela Cruz	0.520	0.507	0.495	0.557
2302404	Boa Viagem	0.496	0.293	0.586	0.609
2302503	Brejo Santo	0.383	0.184	0.481	0.484
2302602	Camocim	0.438	0.184	0.576	0.553
2302701	Campos Sales	0.422	0.226	0.465	0.574
2302800	Canindé	0.458	0.284	0.533	0.556
2302909	Capistrano	0.551	0.559	0.521	0.574
2303006	Caridade	0.542	0.480	0.587	0.559
2303105	Cariré	0.434	0.227	0.553	0.523
2303204	Caririaçu	0.484	0.284	0.584	0.583
2303303	Cariús	0.373	0.097	0.508	0.515
2303402	Carnaubal	0.415	0.203	0.525	0.519
2303501	Cascavel	0.485	0.471	0.494	0.489
2303600	Catarina	0.475	0.221	0.548	0.657
2303659	Catunda	0.435	0.231	0.529	0.544
2303709	Caucaia	0.423	0.458	0.428	0.382
2303808	Cedro	0.396	0.239	0.440	0.508
2303907	Chaval	0.505	0.381	0.579	0.556
2303931	Choró	0.582	0.580	0.577	0.588
2303956	Chorozinho	0.510	0.543	0.524	0.463
2304004	Coreaú	0.505	0.439	0.535	0.540
2304103	Crateús	0.439	0.288	0.493	0.537
2304202	Crato	0.306	0.164	0.356	0.398
2304236	Croatá	0.459	0.198	0.593	0.586
2304251	Cruz	0.407	0.243	0.452	0.525
2304269	Deputado Irapuan Pinheiro	0.424	0.248	0.447	0.577
2304277	Ererê	0.406	0.190	0.545	0.483
2304285	Eusébio	0.351	0.233	0.447	0.374
2304301	Farias Brito	0.392	0.186	0.434	0.555
2304350	Forquilha	0.321	0.056	0.500	0.408
2304400	Fortaleza	0.330	0.374	0.334	0.283
2304459	Fortim	0.470	0.405	0.491	0.515
2304509	Frecheirinha	0.430	0.202	0.576	0.512
2304608	General Sampaio	0.453	0.266	0.553	0.541
2304657	Graça	0.460	0.204	0.574	0.603
2304707	Granja	0.582	0.450	0.614	0.681
2304806	Granjeiro	0.452	0.356	0.479	0.522
2304905	Groaíras	0.371	0.174	0.477	0.462
2304954	Guaiúba	0.468	0.385	0.550	0.468
2305001	Guaraciaba do Norte	0.436	0.258	0.476	0.574
2305100	Guaramiranga	0.384	0.137	0.515	0.501
2305209	Hidrolândia	0.400	0.164	0.536	0.500
2305233	Horizonte	0.365	0.209	0.504	0.383
2305266	Ibaretama	0.523	0.468	0.564	0.538
2305308	Ibiapina	0.383	0.211	0.450	0.489
2305332	Ibicuitinga	0.452	0.281	0.528	0.548
2305357	Icapuí	0.458	0.412	0.497	0.465
2305407	Icó	0.403	0.163	0.542	0.503
2305506	Iguatu	0.331	0.104	0.446	0.442
2305605	Independência	0.466	0.274	0.504	0.621
2305654	Ipaporanga	0.452	0.237	0.554	0.565
2305704	Ipaumirim	0.390	0.114	0.526	0.531
2305803	Ipu	0.430	0.252	0.513	0.527
2305902	Ipueiras	0.451	0.181	0.560	0.613
2306009	Iracema	0.364	0.159	0.429	0.503
2306108	Irauçuba	0.502	0.294	0.599	0.614
2306207	Itaiçaba	0.418	0.341	0.387	0.525
2306256	Itaitinga	0.478	0.408	0.575	0.449
2306306	Itapagé	0.438	0.299	0.518	0.496
2306405	Itapipoca	0.449	0.301	0.482	0.564
2306504	Itapiúna	0.475	0.377	0.554	0.495
2306553	Itarema	0.519	0.487	0.549	0.520
2306603	Itatira	0.564	0.489	0.578	0.624
2306702	Jaguaretama	0.425	0.267	0.499	0.508
2306801	Jaguaribara	0.397	0.179	0.515	0.497
2306900	Jaguaribe	0.425	0.263	0.503	0.508
2307007	Jaguaruana	0.427	0.234	0.504	0.544
2307106	Jardim	0.386	0.189	0.447	0.522
2307205	Jati	0.381	0.196	0.420	0.527
2307254	Jijoca de Jericoacoara	0.401	0.325	0.454	0.425
2307304	Juazeiro do Norte	0.312	0.129	0.383	0.423
2307403	Jucás	0.457	0.192	0.563	0.618
2307502	Lavras da Mangabeira	0.421	0.206	0.513	0.543
2307601	Limoeiro do Norte	0.302	0.126	0.382	0.398
2307635	Madalena	0.446	0.317	0.500	0.521
2307650	Maracanaú	0.344	0.279	0.377	0.377
2307700	Maranguape	0.382	0.273	0.470	0.404
2307809	Marco	0.440	0.236	0.553	0.530
2307908	Martinópole	0.426	0.195	0.569	0.513
2308005	Massapê	0.435	0.330	0.419	0.555
2308104	Mauriti	0.431	0.285	0.473	0.536
2308203	Meruoca	0.468	0.410	0.495	0.499
2308302	Milagres	0.433	0.282	0.493	0.525
2308351	Milhã	0.414	0.201	0.511	0.531
2308377	Miraíma	0.512	0.292	0.597	0.647
2308401	Missão Velha	0.375	0.183	0.469	0.472
2308500	Mombaça	0.503	0.363	0.581	0.565
2308609	Monsenhor Tabosa	0.425	0.191	0.505	0.579
2308708	Morada Nova	0.450	0.328	0.518	0.503
2308807	Moraújo	0.394	0.164	0.456	0.563
2308906	Morrinhos	0.414	0.118	0.580	0.543
2309003	Mucambo	0.403	0.149	0.497	0.563
2309102	Mulungu	0.412	0.266	0.508	0.462
2309201	Nova Olinda	0.421	0.267	0.487	0.510
2309300	Nova Russas	0.387	0.182	0.467	0.512
2309409	Novo Oriente	0.512	0.342	0.595	0.600
2309458	Ocara	0.520	0.488	0.522	0.551
2309508	Orós	0.384	0.201	0.464	0.487
2309607	Pacajus	0.379	0.310	0.406	0.420
2309706	Pacatuba	0.389	0.294	0.457	0.417
2309805	Pacoti	0.400	0.217	0.454	0.528
2309904	Pacujá	0.377	0.131	0.458	0.543
2310001	Palhano	0.405	0.349	0.429	0.437
2310100	Palmácia	0.515	0.473	0.585	0.487
2310209	Paracuru	0.424	0.340	0.504	0.427
2310258	Paraipaba	0.434	0.287	0.514	0.500
2310308	Parambu	0.512	0.252	0.637	0.647
2310407	Paramoti	0.487	0.294	0.592	0.575
2310506	Pedra Branca	0.443	0.248	0.536	0.546
2310605	Penaforte	0.426	0.205	0.537	0.535
2310704	Pentecoste	0.448	0.296	0.542	0.507
2310803	Pereiro	0.456	0.327	0.471	0.569
2310852	Pindoretama	0.440	0.415	0.476	0.430
2310902	Piquet Carneiro	0.485	0.271	0.593	0.590
2310951	Pires Ferreira	0.472	0.334	0.485	0.596
2311009	Poranga	0.526	0.472	0.518	0.586
2311108	Porteiras	0.428	0.231	0.460	0.592
2311207	Potengi	0.537	0.223	0.608	0.781
2311231	Potiretama	0.464	0.380	0.496	0.515
2311264	Quiterianópolis	0.483	0.347	0.503	0.600
2311306	Quixadá	0.401	0.256	0.477	0.470
2311355	Quixelô	0.390	0.165	0.459	0.544
2311405	Quixeramobim	0.391	0.195	0.493	0.486
2311504	Quixeré	0.389	0.145	0.514	0.510
2311603	Redenção	0.434	0.336	0.514	0.453
2311702	Reriutaba	0.436	0.204	0.503	0.602
2311801	Russas	0.321	0.177	0.404	0.384
2311900	Saboeiro	0.436	0.171	0.521	0.617
2311959	Salitre	0.546	0.473	0.594	0.572
2312007	Santana do Acaraú	0.505	0.327	0.585	0.601
2312106	Santana do Cariri	0.467	0.309	0.521	0.573
2312205	Santa Quitéria	0.451	0.336	0.435	0.580
2312304	São Benedito	0.400	0.214	0.474	0.511
2312403	São Gonçalo do Amarante	0.429	0.387	0.476	0.424
2312502	São João do Jaguaribe	0.273	0.104	0.363	0.352
2312601	São Luís do Curu	0.479	0.331	0.545	0.561
2312700	Senador Pompeu	0.434	0.181	0.557	0.565
2312809	Senador Sá	0.493	0.469	0.506	0.503
2312908	Sobral	0.286	0.098	0.381	0.379
2313005	Solonópole	0.375	0.129	0.485	0.512
2313104	Tabuleiro do Norte	0.377	0.172	0.476	0.484
2313203	Tamboril	0.485	0.350	0.537	0.569
2313252	Tarrafas	0.435	0.115	0.558	0.632
2313302	Tauá	0.440	0.291	0.477	0.553
2313351	Tejuçuoca	0.507	0.418	0.564	0.539
2313401	Tianguá	0.378	0.226	0.478	0.429
2313500	Trairi	0.535	0.502	0.553	0.549
2313559	Tururu	0.512	0.290	0.599	0.646
2313609	Ubajara	0.351	0.188	0.407	0.458
2313708	Umari	0.467	0.333	0.522	0.546
2313757	Umirim	0.496	0.318	0.583	0.586
2313807	Uruburetama	0.459	0.253	0.557	0.568
2313906	Uruoca	0.481	0.224	0.619	0.601
2313955	Varjota	0.401	0.172	0.497	0.533
2314003	Várzea Alegre	0.392	0.164	0.503	0.508
2314102	Viçosa do Ceará	0.497	0.339	0.563	0.590
2400109	Acari	0.258	0.015	0.347	0.411
2400208	Açu	0.342	0.180	0.416	0.430
2400307	Afonso Bezerra	0.446	0.227	0.540	0.571
2400406	Água Nova	0.414	0.023	0.522	0.698
2400505	Alexandria	0.406	0.124	0.517	0.578
2400604	Almino Afonso	0.400	0.219	0.486	0.496
2400703	Alto do Rodrigues	0.319	0.168	0.391	0.397
2400802	Angicos	0.441	0.237	0.545	0.540
2400901	Antônio Martins	0.465	0.305	0.576	0.513
2401008	Apodi	0.358	0.151	0.433	0.490
2401107	Areia Branca	0.318	0.123	0.363	0.469
2401206	Arês	0.481	0.286	0.569	0.589
2401305	Augusto Severo	0.447	0.376	0.493	0.473
2401404	Baía Formosa	0.313	0.065	0.466	0.409
2401453	Baraúna	0.461	0.265	0.586	0.532
2401503	Barcelona	0.465	0.226	0.588	0.580
2401602	Bento Fernandes	0.445	0.384	0.436	0.517
2401651	Bodó	0.427	0.316	0.461	0.504
2401701	Bom Jesus	0.436	0.234	0.525	0.549
2401800	Brejinho	0.412	0.204	0.562	0.471
2401859	Caiçara do Norte	0.509	0.482	0.571	0.472
2401909	Caiçara do Rio do Vento	0.409	0.154	0.617	0.456
2402006	Caicó	0.248	0.089	0.309	0.346
2402105	Campo Redondo	0.458	0.332	0.473	0.568
2402204	Canguaretama	0.521	0.399	0.573	0.593
2402303	Caraúbas	0.434	0.291	0.509	0.501
2402402	Carnaúba dos Dantas	0.256	0.109	0.348	0.310
2402501	Carnaubais	0.502	0.370	0.550	0.587
2402600	Ceará-Mirim	0.454	0.301	0.552	0.508
2402709	Cerro Corá	0.464	0.373	0.488	0.532
2402808	Coronel Ezequiel	0.464	0.302	0.528	0.563
2402907	Coronel João Pessoa	0.406	0.194	0.505	0.518
2403004	Cruzeta	0.311	0.051	0.385	0.498
2403103	Currais Novos	0.294	0.084	0.403	0.396
2403202	Doutor Severiano	0.413	0.186	0.455	0.599
2403251	Parnamirim	0.247	0.173	0.300	0.269
2403301	Encanto	0.404	0.221	0.446	0.546
2403400	Equador	0.407	0.269	0.457	0.494
2403509	Espírito Santo	0.552	0.434	0.637	0.586
2403608	Extremoz	0.428	0.411	0.438	0.436
2403707	Felipe Guerra	0.391	0.271	0.424	0.480
2403756	Fernando Pedroza	0.438	0.242	0.484	0.587
2403806	Florânia	0.350	0.165	0.393	0.493
2403905	Francisco Dantas	0.373	0.212	0.402	0.504
2404002	Frutuoso Gomes	0.400	0.153	0.495	0.553
2404101	Galinhos	0.500	0.468	0.592	0.439
2404200	Goianinha	0.375	0.135	0.496	0.493
2404309	Governador Dix-Sept Rosado	0.443	0.238	0.534	0.558
2404408	Grossos	0.339	0.175	0.396	0.447
2404507	Guamaré	0.419	0.284	0.519	0.453
2404606	Ielmo Marinho	0.536	0.492	0.586	0.532
2404705	Ipanguaçu	0.386	0.138	0.576	0.444
2404804	Ipueira	0.244	0.063	0.331	0.337
2404853	Itajá	0.311	0.115	0.439	0.380
2404903	Itaú	0.362	0.157	0.435	0.494
2405009	Jaçanã	0.440	0.365	0.494	0.460
2405108	Jandaíra	0.514	0.319	0.613	0.608
2405207	Janduís	0.418	0.191	0.539	0.523
2405306	Januário Cicco	0.453	0.291	0.542	0.526
2405405	Japi	0.504	0.384	0.625	0.503
2405504	Jardim de Angicos	0.497	0.446	0.557	0.488
2405603	Jardim de Piranhas	0.334	0.108	0.440	0.454
2405702	Jardim do Seridó	0.255	0.093	0.283	0.390
2405801	João Câmara	0.508	0.402	0.570	0.553
2405900	João Dias	0.518	0.264	0.714	0.577
2406007	José da Penha	0.390	0.096	0.527	0.548
2406106	Jucurutu	0.377	0.145	0.488	0.498
2406155	Jundiá	0.395	0.227	0.503	0.454
2406205	Lagoa D'Anta	0.438	0.208	0.570	0.537
2406304	Lagoa de Pedras	0.459	0.266	0.531	0.582
2406403	Lagoa de Velhos	0.321	0.110	0.447	0.406
2406502	Lagoa Nova	0.421	0.163	0.560	0.541
2406601	Lagoa Salgada	0.454	0.230	0.575	0.557
2406700	Lajes	0.446	0.300	0.503	0.534
2406809	Lajes Pintadas	0.438	0.357	0.499	0.457
2406908	Lucrécia	0.306	0.044	0.423	0.452
2407005	Luís Gomes	0.455	0.223	0.517	0.624
2407104	Macaíba	0.419	0.344	0.466	0.446
2407203	Macau	0.333	0.163	0.400	0.438
2407252	Major Sales	0.385	0.079	0.507	0.569
2407302	Marcelino Vieira	0.387	0.156	0.540	0.464
2407401	Martins	0.400	0.363	0.421	0.418
2407500	Maxaranguape	0.429	0.215	0.506	0.567
2407609	Messias Targino	0.363	0.244	0.455	0.390
2407708	Montanhas	0.478	0.201	0.667	0.566
2407807	Monte Alegre	0.399	0.174	0.505	0.518
2407906	Monte das Gameleiras	0.425	0.375	0.439	0.461
2408003	Mossoró	0.254	0.105	0.329	0.328
2408102	Natal	0.292	0.287	0.306	0.284
2408201	Nísia Floresta	0.412	0.312	0.530	0.394
2408300	Nova Cruz	0.456	0.304	0.504	0.559
2408409	Olho-D'Água do Borges	0.446	0.270	0.510	0.559
2408508	Ouro Branco	0.305	0.090	0.471	0.355
2408607	Paraná	0.425	0.154	0.486	0.635
2408706	Paraú	0.419	0.232	0.467	0.559
2408805	Parazinho	0.524	0.307	0.642	0.624
2408904	Parelhas	0.307	0.083	0.443	0.394
2408953	Rio do Fogo	0.406	0.165	0.552	0.501
2409100	Passa E Fica	0.414	0.152	0.497	0.592
2409209	Passagem	0.481	0.265	0.529	0.648
2409308	Patu	0.404	0.242	0.502	0.469
2409332	Santa Maria	0.480	0.352	0.529	0.558
2409407	Pau dos Ferros	0.291	0.108	0.393	0.371
2409506	Pedra Grande	0.492	0.431	0.531	0.516
2409605	Pedra Preta	0.536	0.496	0.645	0.469
2409704	Pedro Avelino	0.469	0.314	0.543	0.552
2409803	Pedro Velho	0.512	0.359	0.572	0.606
2409902	Pendências	0.387	0.082	0.518	0.560
2410009	Pilões	0.391	0.112	0.488	0.575
2410108	Poço Branco	0.487	0.311	0.659	0.489
2410207	Portalegre	0.435	0.300	0.488	0.518
2410256	Porto do Mangue	0.511	0.443	0.515	0.575
2410306	Presidente Juscelino	0.509	0.308	0.674	0.546
2410405	Pureza	0.474	0.340	0.528	0.553
2410504	Rafael Fernandes	0.307	0.031	0.440	0.449
2410603	Rafael Godeiro	0.441	0.372	0.404	0.549
2410702	Riacho da Cruz	0.448	0.220	0.443	0.680
2410801	Riacho de Santana	0.399	0.149	0.456	0.593
2410900	Riachuelo	0.458	0.157	0.574	0.644
2411007	Rodolfo Fernandes	0.389	0.147	0.498	0.521
2411056	Tibau	0.326	0.164	0.406	0.409
2411106	Ruy Barbosa	0.488	0.357	0.528	0.580
2411205	Santa Cruz	0.399	0.147	0.544	0.507
2411403	Santana do Matos	0.470	0.291	0.526	0.592
2411429	Santana do Seridó	0.297	0.039	0.470	0.380
2411502	Santo Antônio	0.443	0.258	0.536	0.533
2411601	São Bento do Norte	0.443	0.153	0.565	0.612
2411700	São Bento do Trairí	0.417	0.122	0.627	0.503
2411809	São Fernando	0.368	0.160	0.534	0.409
2411908	São Francisco do Oeste	0.359	0.072	0.557	0.447
2412005	São Gonçalo do Amarante	0.367	0.292	0.414	0.397
2412104	São João do Sabugi	0.320	0.140	0.437	0.383
2412203	São José de Mipibu	0.446	0.291	0.546	0.501
2412302	São José do Campestre	0.381	0.156	0.513	0.473
2412401	São José do Seridó	0.254	0.057	0.424	0.282
2412500	São Miguel	0.437	0.225	0.500	0.585
2412559	São Miguel do Gostoso	0.517	0.442	0.546	0.563
2412609	São Paulo do Potengi	0.415	0.247	0.477	0.520
2412708	São Pedro	0.486	0.342	0.539	0.577
2412807	São Rafael	0.399	0.211	0.451	0.535
2412906	São Tomé	0.455	0.323	0.503	0.540
2413003	São Vicente	0.313	0.082	0.448	0.410
2413102	Senador Elói de Souza	0.511	0.406	0.566	0.560
2413201	Senador Georgino Avelino	0.439	0.284	0.528	0.504
2413300	Serra de São Bento	0.504	0.347	0.567	0.599
2413359	Serra do Mel	0.467	0.397	0.475	0.529
2413409	Serra Negra do Norte	0.309	0.090	0.473	0.365
2413508	Serrinha	0.482	0.362	0.534	0.551
2413557	Serrinha dos Pintos	0.390	0.188	0.463	0.519
2413607	Severiano Melo	0.418	0.246	0.475	0.532
2413706	Sítio Novo	0.483	0.333	0.590	0.527
2413805	Taboleiro Grande	0.381	0.260	0.481	0.402
2413904	Taipu	0.490	0.351	0.600	0.521
2414001	Tangará	0.395	0.134	0.536	0.514
2414100	Tenente Ananias	0.422	0.225	0.555	0.486
2414159	Tenente Laurentino Cruz	0.386	0.246	0.420	0.491
2414209	Tibau do Sul	0.344	0.106	0.538	0.388
2414308	Timbaúba dos Batistas	0.223	0.004	0.349	0.317
2414407	Touros	0.454	0.286	0.556	0.521
2414456	Triunfo Potiguar	0.417	0.232	0.562	0.457
2414506	Umarizal	0.430	0.284	0.517	0.489
2414605	Upanema	0.443	0.275	0.542	0.511
2414704	Várzea	0.388	0.134	0.534	0.495
2414753	Venha-Ver	0.516	0.269	0.528	0.751
2414803	Vera Cruz	0.362	0.103	0.531	0.452
2414902	Viçosa	0.353	0.119	0.433	0.506
2415008	Vila Flor	0.469	0.272	0.522	0.613
2500106	Água Branca	0.429	0.176	0.574	0.537
2500205	Aguiar	0.397	0.197	0.493	0.500
2500304	Alagoa Grande	0.523	0.376	0.587	0.605
2500403	Alagoa Nova	0.475	0.306	0.546	0.572
2500502	Alagoinha	0.455	0.297	0.521	0.549
2500536	Alcantil	0.508	0.342	0.631	0.551
2500577	Algodão de Jandaíra	0.467	0.288	0.616	0.497
2500601	Alhandra	0.445	0.223	0.552	0.559
2500700	São João do Rio do Peixe	0.372	0.148	0.415	0.554
2500734	Amparo	0.476	0.313	0.468	0.648
2500775	Aparecida	0.432	0.129	0.612	0.556
2500809	Araçagi	0.536	0.384	0.588	0.635
2500908	Arara	0.509	0.288	0.613	0.626
2501005	Araruna	0.510	0.327	0.633	0.571
2501104	Areia	0.454	0.258	0.544	0.559
2501153	Areia de Baraúnas	0.439	0.218	0.570	0.530
2501203	Areial	0.445	0.254	0.490	0.590
2501302	Aroeiras	0.565	0.462	0.596	0.637
2501351	Assunção	0.458	0.393	0.493	0.487
2501401	Baía da Traição	0.478	0.326	0.532	0.578
2501500	Bananeiras	0.520	0.271	0.620	0.669
2501534	Baraúna	0.528	0.313	0.682	0.589
2501575	Barra de Santana	0.500	0.403	0.504	0.592
2501609	Barra de Santa Rosa	0.505	0.329	0.601	0.584
2501708	Barra de São Miguel	0.340	0.134	0.506	0.381
2501807	Bayeux	0.405	0.342	0.443	0.431
2501906	Belém	0.447	0.186	0.559	0.596
2502003	Belém do Brejo do Cruz	0.409	0.117	0.569	0.539
2502052	Bernardino Batista	0.462	0.335	0.546	0.507
2502102	Boa Ventura	0.400	0.256	0.460	0.483
2502151	Boa Vista	0.357	0.225	0.390	0.454
2502201	Bom Jesus	0.432	0.185	0.509	0.604
2502300	Bom Sucesso	0.390	0.089	0.585	0.496
2502409	Bonito de Santa Fé	0.362	0.108	0.516	0.464
2502508	Boqueirão	0.413	0.230	0.484	0.525
2502607	Igaracy	0.372	0.168	0.451	0.499
2502706	Borborema	0.425	0.214	0.513	0.549
2502805	Brejo do Cruz	0.408	0.173	0.519	0.531
2502904	Brejo dos Santos	0.404	0.083	0.531	0.598
2503001	Caaporã	0.423	0.224	0.571	0.475
2503100	Cabaceiras	0.374	0.195	0.438	0.488
2503209	Cabedelo	0.285	0.122	0.388	0.345
2503308	Cachoeira dos Índios	0.390	0.160	0.525	0.486
2503407	Cacimba de Areia	0.438	0.259	0.571	0.485
2503506	Cacimba de Dentro	0.529	0.292	0.623	0.671
2503555	Cacimbas	0.557	0.302	0.679	0.691
2503605	Caiçara	0.502	0.339	0.582	0.583
2503704	Cajazeiras	0.296	0.118	0.378	0.392
2503753	Cajazeirinhas	0.345	0.084	0.499	0.454
2503803	Caldas Brandão	0.434	0.195	0.657	0.449
2503902	Camalaú	0.457	0.241	0.542	0.587
2504009	Campina Grande	0.280	0.123	0.352	0.365
2504033	Capim	0.627	0.483	0.757	0.641
2504074	Caraúbas	0.372	0.105	0.521	0.489
2504108	Carrapateira	0.355	0.126	0.537	0.403
2504157	Casserengue	0.513	0.256	0.667	0.616
2504207	Catingueira	0.448	0.255	0.540	0.549
2504306	Catolé do Rocha	0.347	0.147	0.480	0.415
2504355	Caturité	0.387	0.313	0.425	0.424
2504405	Conceição	0.420	0.169	0.547	0.543
2504504	Condado	0.413	0.184	0.545	0.509
2504603	Conde	0.475	0.416	0.596	0.413
2504702	Congo	0.419	0.197	0.569	0.493
2504801	Coremas	0.442	0.197	0.572	0.558
2504850	Coxixola	0.334	0.037	0.407	0.560
2504900	Cruz do Espírito Santo	0.518	0.360	0.612	0.581
2505006	Cubati	0.552	0.461	0.579	0.618
2505105	Cuité	0.447	0.310	0.507	0.525
2505204	Cuitegi	0.484	0.171	0.665	0.617
2505238	Cuité de Mamanguape	0.644	0.559	0.683	0.691
2505279	Curral de Cima	0.526	0.358	0.639	0.581
2505303	Curral Velho	0.434	0.239	0.528	0.535
2505352	Damião	0.560	0.347	0.642	0.690
2505402	Desterro	0.444	0.278	0.525	0.531
2505501	Vista Serrana	0.402	0.092	0.570	0.545
2505600	Diamante	0.441	0.231	0.515	0.576
2505709	Dona Inês	0.492	0.306	0.644	0.526
2505808	Duas Estradas	0.479	0.244	0.612	0.582
2505907	Emas	0.360	0.112	0.452	0.516
2506004	Esperança	0.431	0.218	0.531	0.543
2506103	Fagundes	0.583	0.588	0.573	0.587
2506202	Frei Martinho	0.334	0.144	0.493	0.365
2506251	Gado Bravo	0.589	0.498	0.631	0.637
2506301	Guarabira	0.318	0.074	0.450	0.431
2506400	Gurinhém	0.549	0.445	0.649	0.552
2506509	Gurjão	0.382	0.090	0.494	0.560
2506608	Ibiara	0.463	0.176	0.650	0.562
2506707	Imaculada	0.462	0.266	0.610	0.508
2506806	Ingá	0.520	0.415	0.564	0.580
2506905	Itabaiana	0.447	0.262	0.525	0.553
2507002	Itaporanga	0.369	0.126	0.474	0.506
2507101	Itapororoca	0.493	0.266	0.616	0.597
2507200	Itatuba	0.529	0.368	0.684	0.534
2507309	Jacaraú	0.513	0.330	0.593	0.616
2507408	Jericó	0.373	0.144	0.489	0.485
2507507	João Pessoa	0.286	0.238	0.329	0.292
2507606	Juarez Távora	0.460	0.228	0.595	0.557
2507705	Juazeirinho	0.447	0.236	0.546	0.559
2507804	Junco do Seridó	0.410	0.209	0.536	0.485
2507903	Juripiranga	0.538	0.399	0.651	0.563
2508000	Juru	0.454	0.277	0.567	0.520
2508109	Lagoa	0.504	0.250	0.646	0.616
2508208	Lagoa de Dentro	0.520	0.304	0.587	0.668
2508307	Lagoa Seca	0.415	0.336	0.451	0.459
2508406	Lastro	0.511	0.334	0.517	0.683
2508505	Livramento	0.497	0.337	0.528	0.625
2508554	Logradouro	0.465	0.282	0.635	0.480
2508604	Lucena	0.468	0.215	0.660	0.528
2508703	Mãe D'Água	0.445	0.160	0.583	0.593
2508802	Malta	0.372	0.117	0.520	0.480
2508901	Mamanguape	0.462	0.283	0.555	0.548
2509008	Manaíra	0.512	0.358	0.710	0.469
2509057	Marcação	0.563	0.485	0.657	0.547
2509107	Mari	0.477	0.284	0.556	0.592
2509156	Marizópolis	0.384	0.145	0.500	0.506
2509206	Massaranduba	0.485	0.324	0.557	0.573
2509305	Mataraca	0.467	0.172	0.680	0.549
2509339	Matinhas	0.499	0.378	0.523	0.597
2509370	Mato Grosso	0.386	0.044	0.599	0.516
2509396	Maturéia	0.463	0.232	0.611	0.546
2509404	Mogeiro	0.574	0.540	0.590	0.592
2509503	Montadas	0.491	0.243	0.568	0.663
2509602	Monte Horebe	0.408	0.230	0.542	0.452
2509701	Monteiro	0.384	0.207	0.506	0.440
2509800	Mulungu	0.536	0.314	0.600	0.696
2509909	Natuba	0.606	0.633	0.613	0.571
2510006	Nazarezinho	0.409	0.138	0.584	0.506
2510105	Nova Floresta	0.448	0.226	0.598	0.520
2510204	Nova Olinda	0.413	0.132	0.574	0.534
2510303	Nova Palmeira	0.401	0.300	0.447	0.457
2510402	Olho D'Água	0.429	0.205	0.545	0.537
2510501	Olivedos	0.414	0.239	0.471	0.533
2510600	Ouro Velho	0.401	0.182	0.555	0.467
2510659	Parari	0.352	0.160	0.505	0.390
2510709	Passagem	0.406	0.193	0.558	0.468
2510808	Patos	0.291	0.068	0.392	0.411
2510907	Paulista	0.401	0.176	0.575	0.453
2511004	Pedra Branca	0.396	0.088	0.489	0.610
2511103	Pedra Lavrada	0.455	0.289	0.564	0.511
2511202	Pedras de Fogo	0.442	0.297	0.495	0.533
2511301	Piancó	0.419	0.261	0.500	0.497
2511400	Picuí	0.405	0.231	0.490	0.494
2511509	Pilar	0.508	0.376	0.553	0.596
2511608	Pilões	0.521	0.363	0.599	0.601
2511707	Pilõezinhos	0.417	0.127	0.539	0.586
2511806	Pirpirituba	0.446	0.211	0.553	0.575
2511905	Pitimbu	0.538	0.402	0.654	0.557
2512002	Pocinhos	0.481	0.302	0.548	0.593
2512036	Poço Dantas	0.435	0.212	0.588	0.506
2512077	Poço de José de Moura	0.321	0.074	0.446	0.442
2512101	Pombal	0.364	0.107	0.524	0.462
2512200	Prata	0.385	0.208	0.455	0.492
2512309	Princesa Isabel	0.371	0.172	0.496	0.443
2512408	Puxinanã	0.397	0.247	0.451	0.493
2512507	Queimadas	0.391	0.230	0.456	0.487
2512606	Quixabá	0.477	0.406	0.504	0.522
2512705	Remígio	0.420	0.157	0.531	0.573
2512721	Pedro Régis	0.568	0.514	0.598	0.591
2512747	Riachão	0.458	0.262	0.619	0.493
2512754	Riachão do Bacamarte	0.512	0.448	0.563	0.526
2512762	Riachão do Poço	0.528	0.430	0.541	0.611
2512788	Riacho de Santo Antônio	0.411	0.290	0.542	0.402
2512804	Riacho dos Cavalos	0.446	0.201	0.549	0.588
2512903	Rio Tinto	0.505	0.388	0.549	0.578
2513000	Salgadinho	0.552	0.473	0.601	0.581
2513109	Salgado de São Félix	0.521	0.377	0.568	0.620
2513158	Santa Cecília	0.530	0.432	0.573	0.586
2513208	Santa Cruz	0.353	0.135	0.503	0.422
2513307	Santa Helena	0.368	0.125	0.433	0.546
2513356	Santa Inês	0.477	0.207	0.591	0.634
2513406	Santa Luzia	0.355	0.187	0.425	0.454
2513505	Santana de Mangueira	0.484	0.282	0.612	0.558
2513604	Santana dos Garrotes	0.497	0.491	0.463	0.538
2513653	Santarém	0.365	0.163	0.479	0.453
2513703	Santa Rita	0.444	0.362	0.504	0.465
2513802	Santa Teresinha	0.330	0.044	0.441	0.504
2513851	Santo André	0.495	0.300	0.506	0.679
2513901	São Bento	0.357	0.070	0.527	0.473
2513927	São Bentinho	0.373	0.153	0.495	0.471
2513943	São Domingos do Cariri	0.410	0.162	0.479	0.590
2513968	São Domingos	0.475	0.261	0.585	0.579
2513984	São Francisco	0.361	0.130	0.458	0.494
2514008	São João do Cariri	0.338	0.125	0.426	0.463
2514107	São João do Tigre	0.507	0.366	0.609	0.546
2514206	São José da Lagoa Tapada	0.499	0.327	0.624	0.547
2514305	São José de Caiana	0.390	0.249	0.504	0.419
2514404	São José de Espinharas	0.414	0.244	0.564	0.433
2514453	São José dos Ramos	0.545	0.415	0.617	0.601
2514503	São José de Piranhas	0.357	0.126	0.486	0.460
2514552	São José de Princesa	0.486	0.380	0.558	0.519
2514602	São José do Bonfim	0.446	0.197	0.619	0.520
2514651	São José do Brejo do Cruz	0.492	0.332	0.583	0.562
2514701	São José do Sabugi	0.280	0.087	0.365	0.388
2514800	São José dos Cordeiros	0.434	0.214	0.455	0.634
2514909	São Mamede	0.351	0.142	0.443	0.469
2515005	São Miguel de Taipu	0.551	0.401	0.675	0.578
2515104	São Sebastião de Lagoa de Roça	0.548	0.581	0.502	0.560
2515203	São Sebastião do Umbuzeiro	0.473	0.191	0.563	0.666
2515302	Sapé	0.513	0.309	0.595	0.636
2515401	Seridó	0.515	0.400	0.561	0.585
2515500	Serra Branca	0.389	0.208	0.429	0.529
2515609	Serra da Raiz	0.456	0.260	0.526	0.583
2515708	Serra Grande	0.394	0.178	0.493	0.511
2515807	Serra Redonda	0.507	0.331	0.558	0.632
2515906	Serraria	0.519	0.317	0.589	0.651
2515930	Sertãozinho	0.397	0.280	0.422	0.487
2515971	Sobrado	0.470	0.307	0.563	0.540
2516003	Solânea	0.470	0.276	0.558	0.575
2516102	Soledade	0.380	0.199	0.479	0.462
2516151	Sossêgo	0.455	0.329	0.537	0.501
2516201	Sousa	0.356	0.150	0.460	0.458
2516300	Sumé	0.390	0.151	0.503	0.515
2516409	Tacima	0.516	0.333	0.565	0.650
2516508	Taperoá	0.468	0.259	0.561	0.584
2516607	Tavares	0.457	0.306	0.527	0.536
2516706	Teixeira	0.474	0.318	0.572	0.532
2516755	Tenório	0.463	0.362	0.568	0.461
2516805	Triunfo	0.351	0.124	0.453	0.475
2516904	Uiraúna	0.370	0.145	0.476	0.489
2517001	Umbuzeiro	0.576	0.552	0.583	0.594
2517100	Várzea	0.251	0.114	0.255	0.386
2517209	Vieirópolis	0.387	0.147	0.460	0.553
2517407	Zabelê	0.342	0.021	0.498	0.505
2600054	Abreu E Lima	0.441	0.448	0.386	0.489
2600104	Afogados da Ingazeira	0.406	0.226	0.488	0.504
2600203	Afrânio	0.474	0.388	0.534	0.500
2600302	Agrestina	0.435	0.209	0.576	0.521
2600401	Água Preta	0.554	0.307	0.631	0.723
2600500	Águas Belas	0.589	0.438	0.689	0.639
2600609	Alagoinha	0.486	0.387	0.556	0.514
2600708	Aliança	0.554	0.494	0.554	0.612
2600807	Altinho	0.476	0.318	0.539	0.570
2600906	Amaraji	0.481	0.359	0.584	0.501
2601003	Angelim	0.506	0.352	0.589	0.578
2601052	Araçoiaba	0.655	0.846	0.536	0.583
2601102	Araripina	0.439	0.237	0.573	0.508
2601201	Arcoverde	0.355	0.164	0.443	0.459
2601300	Barra de Guabiraba	0.492	0.305	0.686	0.485
2601409	Barreiros	0.558	0.416	0.636	0.621
2601508	Belém de Maria	0.446	0.228	0.515	0.595
2601607	Belém do São Francisco	0.359	0.168	0.445	0.464
2601706	Belo Jardim	0.366	0.142	0.470	0.486
2601805	Betânia	0.519	0.327	0.688	0.543
2601904	Bezerros	0.435	0.261	0.539	0.503
2602001	Bodocó	0.489	0.348	0.562	0.558
2602100	Bom Conselho	0.558	0.345	0.666	0.664
2602209	Bom Jardim	0.471	0.302	0.546	0.566
2602308	Bonito	0.491	0.318	0.595	0.559
2602407	Brejão	0.505	0.262	0.623	0.630
2602506	Brejinho	0.459	0.279	0.557	0.540
2602605	Brejo da Madre de Deus	0.469	0.285	0.646	0.477
2602704	Buenos Aires	0.523	0.481	0.553	0.536
2602803	Buíque	0.585	0.408	0.678	0.669
2602902	Cabo de Santo Agostinho	0.406	0.315	0.445	0.458
2603009	Cabrobó	0.420	0.179	0.540	0.541
2603108	Cachoeirinha	0.423	0.203	0.598	0.469
2603207	Caetés	0.567	0.364	0.671	0.665
2603306	Calçado	0.487	0.339	0.503	0.618
2603405	Calumbi	0.480	0.284	0.638	0.519
2603454	Camaragibe	0.415	0.463	0.356	0.425
2603504	Camocim de São Félix	0.415	0.121	0.608	0.517
2603603	Camutanga	0.475	0.381	0.488	0.558
2603702	Canhotinho	0.576	0.440	0.710	0.579
2603801	Capoeiras	0.527	0.342	0.541	0.696
2603900	Carnaíba	0.476	0.291	0.573	0.564
2603926	Carnaubeira da Penha	0.457	0.238	0.558	0.575
2604007	Carpina	0.385	0.281	0.414	0.461
2604106	Caruaru	0.310	0.105	0.467	0.357
2604155	Casinhas	0.543	0.463	0.595	0.572
2604205	Catende	0.483	0.237	0.610	0.602
2604304	Cedro	0.395	0.191	0.523	0.471
2604403	Chã de Alegria	0.537	0.441	0.555	0.617
2604502	Chã Grande	0.449	0.318	0.536	0.493
2604601	Condado	0.525	0.449	0.564	0.561
2604700	Correntes	0.493	0.215	0.682	0.581
2604809	Cortês	0.486	0.347	0.629	0.481
2604908	Cumaru	0.510	0.446	0.557	0.527
2605004	Cupira	0.438	0.176	0.590	0.547
2605103	Custódia	0.472	0.398	0.529	0.490
2605152	Dormentes	0.440	0.293	0.541	0.486
2605202	Escada	0.511	0.484	0.554	0.494
2605301	Exu	0.520	0.389	0.565	0.608
2605400	Feira Nova	0.412	0.244	0.534	0.457
2605459	Fernando de Noronha	0.104	0.002	0.182	0.129
2605509	Ferreiros	0.463	0.266	0.514	0.610
2605608	Flores	0.469	0.329	0.528	0.550
2605707	Floresta	0.501	0.385	0.554	0.564
2605806	Frei Miguelinho	0.491	0.419	0.524	0.530
2605905	Gameleira	0.492	0.428	0.496	0.552
2606002	Garanhuns	0.360	0.164	0.462	0.454
2606101	Glória do Goitá	0.485	0.360	0.523	0.572
2606200	Goiana	0.417	0.281	0.450	0.521
2606309	Granito	0.488	0.490	0.532	0.443
2606408	Gravatá	0.420	0.290	0.472	0.497
2606507	Iati	0.566	0.338	0.702	0.659
2606606	Ibimirim	0.550	0.372	0.698	0.581
2606705	Ibirajuba	0.491	0.362	0.575	0.536
2606804	Igarassu	0.467	0.509	0.391	0.501
2606903	Iguaraci	0.433	0.239	0.530	0.530
2607000	Inajá	0.656	0.585	0.786	0.597
2607109	Ingazeira	0.438	0.343	0.450	0.521
2607208	Ipojuca	0.432	0.329	0.512	0.455
2607307	Ipubi	0.542	0.370	0.648	0.609
2607406	Itacuruba	0.471	0.279	0.552	0.582
2607505	Itaíba	0.516	0.266	0.644	0.637
2607604	Ilha de Itamaracá	0.486	0.489	0.496	0.473
2607653	Itambé	0.542	0.401	0.621	0.604
2607703	Itapetim	0.474	0.308	0.559	0.553
2607752	Itapissuma	0.499	0.441	0.536	0.519
2607802	Itaquitinga	0.604	0.713	0.551	0.547
2607901	Jaboatão dos Guararapes	0.415	0.491	0.366	0.389
2607950	Jaqueira	0.609	0.474	0.655	0.697
2608008	Jataúba	0.507	0.291	0.602	0.628
2608057	Jatobá	0.401	0.239	0.454	0.510
2608107	João Alfredo	0.482	0.355	0.589	0.502
2608206	Joaquim Nabuco	0.551	0.452	0.649	0.552
2608255	Jucati	0.472	0.265	0.534	0.618
2608305	Jupi	0.471	0.256	0.552	0.604
2608404	Jurema	0.566	0.399	0.665	0.633
2608453	Lagoa do Carro	0.471	0.465	0.512	0.436
2608503	Lagoa de Itaenga	0.495	0.412	0.515	0.558
2608602	Lagoa do Ouro	0.503	0.257	0.620	0.633
2608701	Lagoa dos Gatos	0.477	0.222	0.624	0.585
2608750	Lagoa Grande	0.428	0.220	0.593	0.470
2608800	Lajedo	0.405	0.237	0.519	0.459
2608909	Limoeiro	0.397	0.292	0.418	0.480
2609006	Macaparana	0.427	0.233	0.503	0.547
2609105	Machados	0.497	0.311	0.675	0.506
2609154	Manari	0.613	0.492	0.636	0.712
2609204	Maraial	0.556	0.370	0.703	0.594
2609303	Mirandiba	0.508	0.314	0.584	0.625
2609402	Moreno	0.508	0.532	0.446	0.547
2609501	Nazaré da Mata	0.412	0.307	0.458	0.472
2609600	Olinda	0.353	0.355	0.322	0.381
2609709	Orobó	0.470	0.346	0.496	0.568
2609808	Orocó	0.369	0.087	0.522	0.499
2609907	Ouricuri	0.509	0.340	0.627	0.559
2610004	Palmares	0.435	0.227	0.526	0.552
2610103	Palmeirina	0.488	0.217	0.607	0.639
2610202	Panelas	0.484	0.235	0.579	0.637
2610301	Paranatama	0.514	0.369	0.599	0.573
2610400	Parnamirim	0.442	0.247	0.564	0.516
2610509	Passira	0.485	0.362	0.527	0.567
2610608	Paudalho	0.543	0.609	0.507	0.513
2610707	Paulista	0.384	0.480	0.294	0.378
2610806	Pedra	0.572	0.392	0.717	0.606
2610905	Pesqueira	0.435	0.223	0.552	0.529
2611002	Petrolândia	0.419	0.173	0.556	0.529
2611101	Petrolina	0.321	0.173	0.419	0.371
2611200	Poção	0.600	0.475	0.699	0.626
2611309	Pombos	0.407	0.248	0.473	0.501
2611408	Primavera	0.476	0.384	0.535	0.508
2611507	Quipapá	0.536	0.381	0.603	0.624
2611533	Quixaba	0.454	0.322	0.511	0.530
2611606	Recife	0.319	0.307	0.311	0.337
2611705	Riacho das Almas	0.486	0.327	0.612	0.517
2611804	Ribeirão	0.449	0.227	0.564	0.556
2611903	Rio Formoso	0.469	0.318	0.569	0.519
2612000	Sairé	0.419	0.317	0.512	0.428
2612109	Salgadinho	0.582	0.324	0.655	0.769
2612208	Salgueiro	0.355	0.124	0.466	0.475
2612307	Saloá	0.466	0.241	0.604	0.553
2612406	Sanharó	0.469	0.204	0.625	0.577
2612455	Santa Cruz	0.527	0.355	0.599	0.627
2612471	Santa Cruz da Baixa Verde	0.391	0.169	0.474	0.530
2612505	Santa Cruz do Capibaribe	0.313	0.101	0.473	0.363
2612554	Santa Filomena	0.479	0.193	0.664	0.580
2612604	Santa Maria da Boa Vista	0.428	0.226	0.506	0.553
2612703	Santa Maria do Cambucá	0.491	0.362	0.604	0.507
2612802	Santa Terezinha	0.518	0.245	0.579	0.730
2612901	São Benedito do Sul	0.574	0.276	0.760	0.687
2613008	São Bento do Una	0.485	0.286	0.601	0.568
2613107	São Caitano	0.446	0.313	0.520	0.505
2613206	São João	0.526	0.368	0.581	0.629
2613305	São Joaquim do Monte	0.500	0.302	0.718	0.480
2613404	São José da Coroa Grande	0.540	0.446	0.641	0.533
2613503	São José do Belmonte	0.453	0.277	0.562	0.521
2613602	São José do Egito	0.412	0.147	0.507	0.582
2613701	São Lourenço da Mata	0.511	0.583	0.445	0.506
2613800	São Vicente Ferrer	0.507	0.259	0.673	0.591
2613909	Serra Talhada	0.384	0.250	0.453	0.447
2614006	Serrita	0.442	0.292	0.495	0.540
2614105	Sertânia	0.453	0.220	0.571	0.568
2614204	Sirinhaém	0.513	0.426	0.548	0.564
2614303	Moreilândia	0.453	0.371	0.509	0.480
2614402	Solidão	0.479	0.310	0.544	0.584
2614501	Surubim	0.386	0.226	0.475	0.456
2614600	Tabira	0.440	0.261	0.484	0.574
2614709	Tacaimbó	0.462	0.247	0.629	0.509
2614808	Tacaratu	0.555	0.467	0.593	0.605
2614857	Tamandaré	0.483	0.307	0.589	0.552
2615003	Taquaritinga do Norte	0.385	0.255	0.495	0.406
2615102	Terezinha	0.485	0.249	0.615	0.590
2615201	Terra Nova	0.398	0.191	0.504	0.498
2615300	Timbaúba	0.413	0.250	0.470	0.520
2615409	Toritama	0.362	0.112	0.595	0.379
2615508	Tracunhaém	0.507	0.480	0.527	0.515
2615607	Trindade	0.463	0.305	0.585	0.500
2615706	Triunfo	0.331	0.195	0.332	0.465
2615805	Tupanatinga	0.620	0.562	0.660	0.640
2615904	Tuparetama	0.329	0.108	0.437	0.440
2616001	Venturosa	0.500	0.372	0.586	0.544
2616100	Verdejante	0.444	0.280	0.561	0.491
2616183	Vertente do Lério	0.495	0.432	0.579	0.475
2616209	Vertentes	0.469	0.345	0.529	0.534
2616308	Vicência	0.435	0.208	0.523	0.573
2616407	Vitória de Santo Antão	0.401	0.238	0.476	0.490
2616506	Xexéu	0.591	0.479	0.658	0.637
2700102	Água Branca	0.568	0.450	0.615	0.637
2700201	Anadia	0.516	0.243	0.682	0.623
2700300	Arapiraca	0.371	0.195	0.483	0.433
2700409	Atalaia	0.599	0.488	0.709	0.599
2700508	Barra de Santo Antônio	0.550	0.364	0.738	0.550
2700607	Barra de São Miguel	0.339	0.080	0.549	0.388
2700706	Batalha	0.494	0.340	0.607	0.534
2700805	Belém	0.526	0.404	0.591	0.583
2700904	Belo Monte	0.509	0.268	0.653	0.607
2701001	Boca da Mata	0.497	0.301	0.596	0.594
2701100	Branquinha	0.623	0.532	0.781	0.557
2701209	Cacimbinhas	0.598	0.555	0.649	0.589
2701308	Cajueiro	0.575	0.488	0.691	0.547
2701357	Campestre	0.555	0.380	0.706	0.578
2701407	Campo Alegre	0.515	0.292	0.651	0.603
2701506	Campo Grande	0.518	0.256	0.616	0.682
2701605	Canapi	0.599	0.476	0.667	0.653
2701704	Capela	0.477	0.294	0.616	0.522
2701803	Carneiros	0.604	0.525	0.601	0.684
2701902	Chã Preta	0.465	0.373	0.579	0.444
2702009	Coité do Nóia	0.530	0.411	0.626	0.553
2702108	Colônia Leopoldina	0.548	0.229	0.819	0.597
2702207	Coqueiro Seco	0.530	0.499	0.579	0.512
2702306	Coruripe	0.439	0.318	0.524	0.474
2702355	Craíbas	0.525	0.342	0.643	0.590
2702405	Delmiro Gouveia	0.416	0.138	0.574	0.536
2702504	Dois Riachos	0.511	0.350	0.620	0.562
2702553	Estrela de Alagoas	0.557	0.368	0.625	0.679
2702603	Feira Grande	0.495	0.314	0.592	0.579
2702702	Feliz Deserto	0.569	0.479	0.685	0.543
2702801	Flexeiras	0.579	0.454	0.707	0.576
2702900	Girau do Ponciano	0.584	0.431	0.641	0.681
2703007	Ibateguara	0.587	0.438	0.738	0.583
2703106	Igaci	0.540	0.381	0.620	0.620
2703205	Igreja Nova	0.468	0.310	0.584	0.511
2703304	Inhapi	0.678	0.523	0.794	0.715
2703403	Jacaré dos Homens	0.437	0.236	0.552	0.524
2703502	Jacuípe	0.553	0.472	0.628	0.559
2703601	Japaratinga	0.558	0.516	0.613	0.545
2703700	Jaramataia	0.497	0.391	0.580	0.519
2703759	Jequiá da Praia	0.518	0.431	0.627	0.497
2703809	Joaquim Gomes	0.587	0.496	0.737	0.529
2703908	Jundiá	0.593	0.641	0.613	0.523
2704005	Junqueiro	0.459	0.319	0.521	0.538
2704104	Lagoa da Canoa	0.490	0.318	0.643	0.510
2704203	Limoeiro de Anadia	0.524	0.427	0.574	0.572
2704302	Maceió	0.392	0.398	0.424	0.355
2704401	Major Isidoro	0.553	0.429	0.644	0.585
2704500	Maragogi	0.459	0.305	0.591	0.481
2704609	Maravilha	0.530	0.394	0.590	0.607
2704708	Marechal Deodoro	0.408	0.186	0.586	0.453
2704807	Maribondo	0.439	0.206	0.577	0.534
2704906	Mar Vermelho	0.416	0.184	0.493	0.571
2705002	Mata Grande	0.558	0.344	0.683	0.647
2705101	Matriz de Camaragibe	0.577	0.473	0.685	0.574
2705200	Messias	0.530	0.336	0.694	0.560
2705309	Minador do Negrão	0.533	0.443	0.561	0.596
2705408	Monteirópolis	0.551	0.317	0.683	0.654
2705507	Murici	0.592	0.469	0.734	0.575
2705606	Novo Lino	0.640	0.527	0.817	0.576
2705705	Olho D'Água das Flores	0.459	0.140	0.649	0.588
2705804	Olho D'Água do Casado	0.520	0.289	0.679	0.593
2705903	Olho D'Água Grande	0.583	0.433	0.676	0.639
2706000	Olivença	0.570	0.355	0.700	0.655
2706109	Ouro Branco	0.569	0.471	0.632	0.603
2706208	Palestina	0.479	0.232	0.610	0.596
2706307	Palmeira dos Índios	0.443	0.305	0.533	0.492
2706406	Pão de Açúcar	0.477	0.285	0.530	0.617
2706422	Pariconha	0.510	0.387	0.601	0.542
2706448	Paripueira	0.467	0.356	0.565	0.481
2706505	Passo de Camaragibe	0.558	0.414	0.711	0.549
2706604	Paulo Jacinto	0.499	0.284	0.631	0.583
2706703	Penedo	0.408	0.121	0.535	0.567
2706802	Piaçabuçu	0.481	0.224	0.629	0.591
2706901	Pilar	0.443	0.186	0.570	0.574
2707008	Pindoba	0.452	0.266	0.554	0.536
2707107	Piranhas	0.508	0.335	0.626	0.565
2707206	Poço das Trincheiras	0.590	0.550	0.549	0.670
2707305	Porto Calvo	0.491	0.329	0.650	0.495
2707404	Porto de Pedras	0.556	0.503	0.653	0.513
2707503	Porto Real do Colégio	0.524	0.186	0.701	0.685
2707602	Quebrangulo	0.455	0.293	0.567	0.504
2707701	Rio Largo	0.497	0.507	0.480	0.503
2707800	Roteiro	0.633	0.589	0.740	0.570
2707909	Santa Luzia do Norte	0.477	0.377	0.539	0.514
2708006	Santana do Ipanema	0.467	0.214	0.619	0.567
2708105	Santana do Mundaú	0.554	0.320	0.737	0.604
2708204	São Brás	0.489	0.240	0.672	0.555
2708303	São José da Laje	0.558	0.511	0.672	0.490
2708402	São José da Tapera	0.579	0.430	0.653	0.656
2708501	São Luís do Quitunde	0.617	0.534	0.793	0.524
2708600	São Miguel dos Campos	0.405	0.121	0.578	0.516
2708709	São Miguel dos Milagres	0.519	0.315	0.639	0.604
2708808	São Sebastião	0.552	0.459	0.645	0.551
2708907	Satuba	0.352	0.082	0.509	0.466
2708956	Senador Rui Palmeira	0.550	0.347	0.641	0.663
2709004	Tanque D'Arca	0.527	0.380	0.586	0.616
2709103	Taquarana	0.545	0.378	0.638	0.619
2709152	Teotônio Vilela	0.516	0.349	0.643	0.555
2709202	Traipu	0.612	0.587	0.661	0.589
2709301	União dos Palmares	0.452	0.191	0.626	0.541
2709400	Viçosa	0.492	0.219	0.609	0.647
2800100	Amparo de São Francisco	0.453	0.265	0.584	0.509
2800209	Aquidabã	0.454	0.251	0.572	0.540
2800308	Aracaju	0.286	0.260	0.311	0.289
2800407	Arauá	0.471	0.310	0.595	0.508
2800506	Areia Branca	0.430	0.291	0.504	0.495
2800605	Barra dos Coqueiros	0.419	0.258	0.554	0.445
2800670	Boquim	0.438	0.328	0.488	0.497
2800704	Brejo Grande	0.605	0.586	0.672	0.557
2801009	Campo do Brito	0.353	0.181	0.477	0.402
2801108	Canhoba	0.472	0.289	0.590	0.538
2801207	Canindé de São Francisco	0.488	0.260	0.619	0.585
2801306	Capela	0.494	0.390	0.576	0.516
2801405	Carira	0.453	0.291	0.559	0.510
2801504	Carmópolis	0.347	0.044	0.461	0.535
2801603	Cedro de São João	0.389	0.215	0.458	0.495
2801702	Cristinápolis	0.552	0.536	0.575	0.545
2801900	Cumbe	0.374	0.220	0.455	0.446
2802007	Divina Pastora	0.450	0.398	0.491	0.461
2802106	Estância	0.371	0.176	0.444	0.491
2802205	Feira Nova	0.434	0.081	0.593	0.627
2802304	Frei Paulo	0.379	0.245	0.498	0.394
2802403	Gararu	0.469	0.335	0.589	0.482
2802502	General Maynard	0.382	0.120	0.506	0.521
2802601	Gracho Cardoso	0.423	0.122	0.601	0.546
2802700	Ilha das Flores	0.506	0.249	0.669	0.601
2802809	Indiaroba	0.497	0.453	0.527	0.512
2802908	Itabaiana	0.333	0.156	0.466	0.376
2803005	Itabaianinha	0.498	0.393	0.567	0.533
2803104	Itabi	0.432	0.313	0.513	0.471
2803203	Itaporanga D'Ajuda	0.553	0.361	0.624	0.674
2803302	Japaratuba	0.472	0.360	0.490	0.565
2803401	Japoatã	0.466	0.298	0.634	0.465
2803500	Lagarto	0.375	0.218	0.488	0.418
2803609	Laranjeiras	0.391	0.222	0.464	0.487
2803708	Macambira	0.441	0.374	0.532	0.417
2803807	Malhada dos Bois	0.403	0.165	0.503	0.542
2803906	Malhador	0.395	0.248	0.525	0.412
2804003	Maruim	0.435	0.268	0.546	0.489
2804102	Moita Bonita	0.431	0.349	0.467	0.478
2804201	Monte Alegre de Sergipe	0.491	0.280	0.628	0.564
2804300	Muribeca	0.494	0.519	0.491	0.471
2804409	Neópolis	0.450	0.129	0.646	0.575
2804458	Nossa Senhora Aparecida	0.361	0.102	0.508	0.473
2804508	Nossa Senhora da Glória	0.386	0.181	0.493	0.485
2804607	Nossa Senhora das Dores	0.458	0.261	0.585	0.527
2804706	Nossa Senhora de Lourdes	0.393	0.204	0.499	0.477
2804805	Nossa Senhora do Socorro	0.435	0.454	0.445	0.405
2804904	Pacatuba	0.507	0.367	0.593	0.561
2805000	Pedra Mole	0.391	0.216	0.506	0.451
2805109	Pedrinhas	0.544	0.592	0.535	0.505
2805208	Pinhão	0.419	0.255	0.553	0.449
2805307	Pirambu	0.437	0.188	0.581	0.541
2805406	Poço Redondo	0.498	0.257	0.647	0.589
2805505	Poço Verde	0.443	0.218	0.548	0.563
2805604	Porto da Folha	0.474	0.228	0.612	0.582
2805703	Propriá	0.344	0.116	0.475	0.442
2805802	Riachão do Dantas	0.492	0.373	0.595	0.509
2805901	Riachuelo	0.409	0.173	0.533	0.521
2806008	Ribeirópolis	0.388	0.250	0.481	0.432
2806107	Rosário do Catete	0.389	0.145	0.568	0.455
2806206	Salgado	0.407	0.309	0.454	0.457
2806305	Santa Luzia do Itanhy	0.534	0.530	0.553	0.519
2806404	Santana do São Francisco	0.379	0.206	0.456	0.474
2806503	Santa Rosa de Lima	0.475	0.382	0.480	0.562
2806602	Santo Amaro das Brotas	0.412	0.196	0.496	0.546
2806701	São Cristóvão	0.434	0.480	0.424	0.398
2806800	São Domingos	0.376	0.161	0.493	0.474
2806909	São Francisco	0.463	0.389	0.535	0.464
2807006	São Miguel do Aleixo	0.479	0.365	0.564	0.508
2807105	Simão Dias	0.498	0.388	0.524	0.581
2807204	Siriri	0.464	0.344	0.543	0.505
2807303	Telha	0.352	0.112	0.458	0.485
2807402	Tobias Barreto	0.471	0.218	0.653	0.543
2807501	Tomar do Geru	0.543	0.491	0.587	0.552
2807600	Umbaúba	0.450	0.392	0.510	0.448
2900108	Abaíra	0.409	0.255	0.406	0.567
2900207	Abaré	0.510	0.182	0.613	0.736
2900306	Acajutiba	0.539	0.477	0.598	0.542
2900355	Adustina	0.531	0.355	0.641	0.598
2900405	Água Fria	0.575	0.432	0.606	0.689
2900504	Érico Cardoso	0.398	0.189	0.449	0.557
2900603	Aiquara	0.429	0.204	0.473	0.610
2900702	Alagoinhas	0.328	0.168	0.390	0.425
2900801	Alcobaça	0.480	0.376	0.576	0.489
2900900	Almadina	0.492	0.172	0.644	0.659
2901007	Amargosa	0.385	0.144	0.428	0.582
2901106	Amélia Rodrigues	0.385	0.275	0.377	0.503
2901155	América Dourada	0.574	0.431	0.640	0.651
2901205	Anagé	0.523	0.399	0.597	0.572
2901304	Andaraí	0.636	0.534	0.596	0.778
2901353	Andorinha	0.463	0.293	0.563	0.534
2901403	Angical	0.392	0.202	0.440	0.533
2901502	Anguera	0.452	0.281	0.469	0.608
2901601	Antas	0.428	0.129	0.537	0.617
2901700	Antônio Cardoso	0.471	0.308	0.488	0.616
2901809	Antônio Gonçalves	0.391	0.259	0.450	0.465
2901908	Aporá	0.523	0.368	0.603	0.596
2901957	Apuarema	0.511	0.274	0.645	0.615
2902005	Aracatu	0.432	0.284	0.467	0.546
2902054	Araças	0.494	0.325	0.556	0.600
2902104	Araci	0.525	0.284	0.639	0.652
2902203	Aramari	0.539	0.448	0.570	0.598
2902252	Arataca	0.536	0.349	0.698	0.561
2902302	Aratuípe	0.466	0.255	0.543	0.602
2902401	Aurelino Leal	0.480	0.294	0.615	0.533
2902500	Baianópolis	0.451	0.302	0.498	0.552
2902609	Baixa Grande	0.490	0.376	0.552	0.543
2902658	Banzaê	0.410	0.161	0.513	0.557
2902708	Barra	0.481	0.242	0.581	0.620
2902807	Barra da Estiva	0.399	0.173	0.503	0.522
2902906	Barra do Choça	0.435	0.276	0.590	0.438
2903003	Barra do Mendes	0.426	0.227	0.476	0.576
2903102	Barra do Rocha	0.452	0.187	0.630	0.538
2903201	Barreiras	0.273	0.123	0.380	0.317
2903235	Barro Alto	0.436	0.234	0.494	0.578
2903276	Barrocas	0.416	0.260	0.457	0.532
2903300	Barro Preto	0.526	0.385	0.611	0.581
2903409	Belmonte	0.517	0.302	0.566	0.684
2903508	Belo Campo	0.456	0.234	0.563	0.570
2903607	Biritinga	0.538	0.304	0.604	0.707
2903706	Boa Nova	0.542	0.306	0.640	0.680
2903805	Boa Vista do Tupim	0.633	0.604	0.598	0.698
2903904	Bom Jesus da Lapa	0.441	0.276	0.511	0.535
2903953	Bom Jesus da Serra	0.529	0.379	0.598	0.611
2904001	Boninal	0.442	0.226	0.497	0.605
2904050	Bonito	0.485	0.265	0.636	0.555
2904100	Boquira	0.466	0.311	0.477	0.610
2904209	Botuporã	0.472	0.332	0.443	0.642
2904308	Brejões	0.511	0.374	0.503	0.656
2904407	Brejolândia	0.539	0.369	0.571	0.676
2904506	Brotas de Macaúbas	0.476	0.301	0.470	0.656
2904605	Brumado	0.347	0.173	0.405	0.463
2904704	Buerarema	0.457	0.149	0.644	0.579
2904753	Buritirama	0.469	0.224	0.526	0.657
2904803	Caatiba	0.392	0.125	0.626	0.425
2904852	Cabaceiras do Paraguaçu	0.518	0.386	0.522	0.646
2904902	Cachoeira	0.417	0.305	0.445	0.502
2905008	Caculé	0.336	0.131	0.427	0.449
2905107	Caém	0.496	0.325	0.563	0.598
2905156	Caetanos	0.511	0.335	0.585	0.615
2905206	Caetité	0.360	0.206	0.406	0.468
2905305	Cafarnaum	0.432	0.214	0.570	0.512
2905404	Cairu	0.387	0.286	0.448	0.426
2905503	Caldeirão Grande	0.485	0.199	0.550	0.707
2905602	Camacan	0.487	0.212	0.629	0.621
2905701	Camaçari	0.354	0.258	0.402	0.402
2905800	Camamu	0.498	0.309	0.622	0.563
2905909	Campo Alegre de Lourdes	0.569	0.483	0.564	0.659
2906006	Campo Formoso	0.501	0.445	0.502	0.555
2906105	Canápolis	0.468	0.239	0.589	0.577
2906204	Canarana	0.419	0.204	0.480	0.572
2906303	Canavieiras	0.465	0.278	0.568	0.551
2906402	Candeal	0.476	0.371	0.488	0.569
2906501	Candeias	0.345	0.189	0.364	0.483
2906600	Candiba	0.374	0.110	0.506	0.507
2906709	Cândido Sales	0.461	0.259	0.552	0.573
2906808	Cansanção	0.536	0.397	0.548	0.664
2906824	Canudos	0.492	0.348	0.549	0.578
2906857	Capela do Alto Alegre	0.455	0.307	0.530	0.527
2906873	Capim Grosso	0.379	0.110	0.516	0.511
2906899	Caraíbas	0.487	0.372	0.510	0.578
2906907	Caravelas	0.530	0.532	0.540	0.518
2907004	Cardeal da Silva	0.558	0.452	0.580	0.642
2907103	Carinhanha	0.515	0.399	0.514	0.631
2907202	Casa Nova	0.467	0.244	0.594	0.563
2907301	Castro Alves	0.426	0.235	0.468	0.575
2907400	Catolândia	0.405	0.255	0.487	0.472
2907509	Catu	0.349	0.172	0.379	0.495
2907558	Caturama	0.416	0.228	0.460	0.560
2907608	Central	0.436	0.179	0.531	0.598
2907707	Chorrochó	0.533	0.448	0.540	0.612
2907806	Cícero Dantas	0.464	0.323	0.584	0.485
2907905	Cipó	0.408	0.146	0.510	0.570
2908002	Coaraci	0.422	0.100	0.574	0.591
2908101	Cocos	0.435	0.200	0.495	0.610
2908200	Conceição da Feira	0.436	0.212	0.458	0.638
2908309	Conceição do Almeida	0.493	0.287	0.505	0.686
2908408	Conceição do Coité	0.398	0.230	0.484	0.480
2908507	Conceição do Jacuípe	0.394	0.311	0.376	0.493
2908606	Conde	0.496	0.328	0.586	0.575
2908705	Condeúba	0.428	0.244	0.475	0.564
2908804	Contendas do Sincorá	0.434	0.264	0.471	0.566
2908903	Coração de Maria	0.477	0.397	0.459	0.574
2909000	Cordeiros	0.396	0.125	0.491	0.571
2909109	Coribe	0.459	0.330	0.455	0.591
2909208	Coronel João Sá	0.488	0.275	0.621	0.567
2909307	Correntina	0.409	0.170	0.536	0.520
2909406	Cotegipe	0.497	0.268	0.587	0.637
2909505	Cravolândia	0.454	0.268	0.461	0.633
2909604	Crisópolis	0.526	0.357	0.562	0.660
2909703	Cristópolis	0.426	0.271	0.505	0.503
2909802	Cruz das Almas	0.336	0.165	0.376	0.467
2909901	Curaçá	0.461	0.242	0.562	0.580
2910008	Dário Meira	0.586	0.288	0.662	0.808
2910057	Dias D'Ávila	0.362	0.293	0.360	0.434
2910107	Dom Basílio	0.377	0.192	0.416	0.523
2910206	Dom Macedo Costa	0.383	0.137	0.424	0.589
2910305	Elísio Medrado	0.358	0.165	0.405	0.505
2910404	Encruzilhada	0.523	0.315	0.662	0.593
2910503	Entre Rios	0.464	0.309	0.522	0.560
2910602	Esplanada	0.458	0.266	0.541	0.568
2910701	Euclides da Cunha	0.470	0.238	0.521	0.652
2910727	Eunápolis	0.357	0.220	0.451	0.400
2910750	Fátima	0.452	0.192	0.573	0.591
2910776	Feira da Mata	0.432	0.291	0.460	0.544
2910800	Feira de Santana	0.336	0.281	0.348	0.379
2910859	Filadélfia	0.506	0.308	0.563	0.646
2910909	Firmino Alves	0.406	0.196	0.515	0.507
2911006	Floresta Azul	0.496	0.163	0.701	0.625
2911105	Formosa do Rio Preto	0.443	0.240	0.564	0.525
2911204	Gandu	0.427	0.256	0.576	0.450
2911253	Gavião	0.367	0.250	0.403	0.447
2911303	Gentio do Ouro	0.507	0.340	0.495	0.685
2911402	Glória	0.462	0.315	0.566	0.506
2911501	Gongogi	0.493	0.269	0.578	0.632
2911600	Governador Mangabeira	0.450	0.366	0.466	0.519
2911659	Guajeru	0.454	0.332	0.476	0.554
2911709	Guanambi	0.310	0.154	0.376	0.400
2911808	Guaratinga	0.531	0.281	0.614	0.698
2911857	Heliópolis	0.444	0.164	0.599	0.569
2911907	Iaçu	0.497	0.296	0.577	0.616
2912004	Ibiassucê	0.367	0.136	0.436	0.530
2912103	Ibicaraí	0.413	0.150	0.502	0.587
2912202	Ibicoara	0.459	0.378	0.580	0.418
2912301	Ibicuí	0.457	0.238	0.576	0.557
2912400	Ibipeba	0.473	0.392	0.508	0.518
2912509	Ibipitanga	0.476	0.304	0.517	0.609
2912608	Ibiquera	0.572	0.481	0.601	0.633
2912707	Ibirapitanga	0.541	0.411	0.647	0.565
2912806	Ibirapuã	0.415	0.188	0.586	0.470
2912905	Ibirataia	0.436	0.177	0.518	0.613
2913002	Ibitiara	0.437	0.226	0.504	0.582
2913101	Ibititá	0.407	0.098	0.579	0.545
2913200	Ibotirama	0.378	0.131	0.483	0.521
2913309	Ichu	0.352	0.228	0.384	0.443
2913408	Igaporã	0.409	0.157	0.435	0.635
2913457	Igrapiúna	0.506	0.440	0.579	0.499
2913507	Iguaí	0.483	0.136	0.585	0.728
2913606	Ilhéus	0.387	0.282	0.443	0.435
2913705	Inhambupe	0.484	0.293	0.557	0.603
2913804	Ipecaetá	0.552	0.439	0.470	0.746
2913903	Ipiaú	0.367	0.107	0.462	0.531
2914000	Ipirá	0.509	0.281	0.621	0.624
2914109	Ipupiara	0.416	0.233	0.436	0.580
2914208	Irajuba	0.528	0.472	0.547	0.566
2914307	Iramaia	0.514	0.430	0.543	0.570
2914406	Iraquara	0.444	0.192	0.565	0.573
2914505	Irará	0.434	0.345	0.421	0.535
2914604	Irecê	0.332	0.147	0.449	0.399
2914653	Itabela	0.507	0.362	0.599	0.559
2914703	Itaberaba	0.423	0.241	0.503	0.524
2914802	Itabuna	0.310	0.147	0.377	0.405
2914901	Itacaré	0.445	0.202	0.626	0.507
2915007	Itaeté	0.602	0.576	0.585	0.644
2915106	Itagi	0.476	0.221	0.607	0.600
2915205	Itagibá	0.465	0.185	0.555	0.654
2915304	Itagimirim	0.395	0.131	0.475	0.580
2915353	Itaguaçu da Bahia	0.493	0.298	0.607	0.573
2915403	Itaju do Colônia	0.515	0.341	0.599	0.605
2915502	Itajuípe	0.445	0.283	0.585	0.467
2915601	Itamaraju	0.469	0.335	0.583	0.489
2915700	Itamari	0.471	0.288	0.593	0.531
2915809	Itambé	0.415	0.233	0.537	0.473
2915908	Itanagra	0.516	0.385	0.567	0.596
2916005	Itanhém	0.378	0.132	0.474	0.527
2916104	Itaparica	0.433	0.386	0.382	0.530
2916203	Itapé	0.496	0.259	0.626	0.604
2916302	Itapebi	0.491	0.237	0.642	0.594
2916401	Itapetinga	0.283	0.064	0.421	0.364
2916500	Itapicuru	0.615	0.399	0.704	0.742
2916609	Itapitanga	0.485	0.200	0.621	0.634
2916708	Itaquara	0.557	0.359	0.679	0.632
2916807	Itarantim	0.427	0.175	0.564	0.540
2916856	Itatim	0.446	0.255	0.531	0.552
2916906	Itiruçu	0.449	0.275	0.535	0.537
2917003	Itiúba	0.523	0.423	0.542	0.606
2917102	Itororó	0.380	0.170	0.495	0.476
2917201	Ituaçu	0.434	0.221	0.502	0.579
2917300	Ituberá	0.435	0.335	0.521	0.447
2917334	Iuiú	0.509	0.497	0.511	0.518
2917359	Jaborandi	0.470	0.158	0.543	0.710
2917409	Jacaraci	0.375	0.178	0.421	0.527
2917508	Jacobina	0.375	0.214	0.452	0.460
2917607	Jaguaquara	0.483	0.275	0.607	0.567
2917706	Jaguarari	0.398	0.236	0.456	0.501
2917805	Jaguaripe	0.533	0.423	0.573	0.603
2917904	Jandaíra	0.510	0.404	0.531	0.593
2918001	Jequié	0.331	0.139	0.408	0.448
2918100	Jeremoabo	0.498	0.361	0.582	0.550
2918209	Jiquiriçá	0.403	0.142	0.502	0.564
2918308	Jitaúna	0.494	0.208	0.607	0.665
2918357	João Dourado	0.503	0.496	0.512	0.501
2918407	Juazeiro	0.352	0.214	0.434	0.407
2918456	Jucuruçu	0.500	0.325	0.596	0.579
2918506	Jussara	0.519	0.362	0.654	0.539
2918555	Jussari	0.461	0.209	0.582	0.591
2918605	Jussiape	0.321	0.131	0.394	0.438
2918704	Lafaiete Coutinho	0.490	0.250	0.568	0.650
2918753	Lagoa Real	0.464	0.249	0.504	0.640
2918803	Laje	0.417	0.193	0.523	0.535
2918902	Lajedão	0.356	0.138	0.498	0.430
2919009	Lajedinho	0.519	0.310	0.573	0.674
2919058	Lajedo do Tabocal	0.475	0.339	0.532	0.554
2919108	Lamarão	0.648	0.546	0.646	0.754
2919157	Lapão	0.442	0.270	0.545	0.512
2919207	Lauro de Freitas	0.303	0.298	0.323	0.288
2919306	Lençóis	0.428	0.220	0.549	0.514
2919405	Licínio de Almeida	0.346	0.155	0.453	0.431
2919504	Livramento de Nossa Senhora	0.383	0.227	0.445	0.475
2919553	Luís Eduardo Magalhães	0.267	0.113	0.429	0.259
2919603	Macajuba	0.534	0.265	0.597	0.739
2919702	Macarani	0.418	0.258	0.551	0.446
2919801	Macaúbas	0.411	0.167	0.429	0.636
2919900	Macururé	0.587	0.618	0.528	0.616
2919926	Madre de Deus	0.295	0.140	0.335	0.409
2919959	Maetinga	0.446	0.207	0.562	0.570
2920007	Maiquinique	0.410	0.132	0.576	0.521
2920106	Mairi	0.466	0.298	0.545	0.556
2920205	Malhada	0.500	0.374	0.574	0.552
2920304	Malhada de Pedras	0.437	0.319	0.476	0.516
2920403	Manoel Vitorino	0.522	0.393	0.532	0.640
2920452	Mansidão	0.518	0.495	0.426	0.633
2920502	Maracás	0.505	0.421	0.581	0.511
2920601	Maragogipe	0.409	0.237	0.444	0.546
2920700	Maraú	0.497	0.392	0.574	0.524
2920809	Marcionílio Souza	0.574	0.399	0.621	0.703
2920908	Mascote	0.569	0.393	0.672	0.640
2921005	Mata de São João	0.424	0.374	0.443	0.456
2921054	Matina	0.411	0.205	0.570	0.457
2921104	Medeiros Neto	0.463	0.315	0.540	0.535
2921203	Miguel Calmon	0.444	0.255	0.538	0.541
2921302	Milagres	0.450	0.330	0.494	0.525
2921401	Mirangaba	0.572	0.515	0.582	0.620
2921450	Mirante	0.546	0.366	0.614	0.659
2921500	Monte Santo	0.546	0.352	0.643	0.644
2921609	Morpará	0.517	0.275	0.580	0.697
2921708	Morro do Chapéu	0.502	0.388	0.530	0.588
2921807	Mortugaba	0.336	0.141	0.412	0.454
2921906	Mucugê	0.370	0.149	0.459	0.503
2922003	Mucuri	0.415	0.331	0.518	0.396
2922052	Mulungu do Morro	0.516	0.385	0.552	0.610
2922102	Mundo Novo	0.491	0.313	0.553	0.607
2922201	Muniz Ferreira	0.418	0.188	0.514	0.553
2922250	Muquém de São Francisco	0.499	0.221	0.611	0.664
2922300	Muritiba	0.382	0.192	0.412	0.541
2922409	Mutuípe	0.402	0.152	0.466	0.588
2922508	Nazaré	0.406	0.248	0.440	0.531
2922607	Nilo Peçanha	0.472	0.316	0.571	0.529
2922656	Nordestina	0.509	0.262	0.576	0.688
2922706	Nova Canaã	0.458	0.158	0.618	0.597
2922730	Nova Fátima	0.363	0.124	0.477	0.487
2922755	Nova Ibiá	0.423	0.238	0.574	0.457
2922805	Nova Itarana	0.604	0.391	0.694	0.726
2922854	Nova Redenção	0.567	0.412	0.628	0.661
2922904	Nova Soure	0.513	0.230	0.624	0.684
2923001	Nova Viçosa	0.496	0.446	0.566	0.476
2923035	Novo Horizonte	0.397	0.184	0.439	0.568
2923050	Novo Triunfo	0.528	0.314	0.587	0.684
2923100	Olindina	0.483	0.174	0.682	0.593
2923209	Oliveira dos Brejinhos	0.523	0.268	0.559	0.743
2923308	Ouriçangas	0.443	0.368	0.468	0.493
2923357	Ourolândia	0.464	0.276	0.596	0.520
2923407	Palmas de Monte Alto	0.459	0.414	0.476	0.488
2923506	Palmeiras	0.421	0.218	0.524	0.521
2923605	Paramirim	0.344	0.080	0.445	0.506
2923704	Paratinga	0.457	0.240	0.479	0.654
2923803	Paripiranga	0.499	0.394	0.590	0.513
2923902	Pau Brasil	0.461	0.231	0.595	0.558
2924009	Paulo Afonso	0.340	0.141	0.465	0.413
2924058	Pé de Serra	0.414	0.203	0.447	0.591
2924108	Pedrão	0.518	0.415	0.482	0.657
2924207	Pedro Alexandre	0.593	0.574	0.629	0.575
2924306	Piatã	0.430	0.142	0.502	0.646
2924405	Pilão Arcado	0.526	0.319	0.629	0.629
2924504	Pindaí	0.404	0.244	0.422	0.546
2924603	Pindobaçu	0.435	0.275	0.479	0.552
2924652	Pintadas	0.446	0.282	0.562	0.495
2924678	Piraí do Norte	0.507	0.341	0.657	0.524
2924702	Piripá	0.430	0.189	0.506	0.596
2924801	Piritiba	0.503	0.307	0.621	0.582
2924900	Planaltino	0.560	0.535	0.584	0.560
2925006	Planalto	0.473	0.285	0.588	0.546
2925105	Poções	0.494	0.250	0.596	0.637
2925204	Pojuca	0.316	0.109	0.386	0.453
2925253	Ponto Novo	0.468	0.169	0.597	0.638
2925303	Porto Seguro	0.341	0.173	0.472	0.379
2925402	Potiraguá	0.399	0.144	0.500	0.552
2925501	Prado	0.464	0.317	0.581	0.493
2925600	Presidente Dutra	0.390	0.160	0.554	0.456
2925709	Presidente Jânio Quadros	0.484	0.256	0.558	0.638
2925758	Presidente Tancredo Neves	0.473	0.234	0.628	0.557
2925808	Queimadas	0.520	0.445	0.473	0.641
2925907	Quijingue	0.481	0.227	0.649	0.567
2925931	Quixabeira	0.425	0.198	0.528	0.548
2925956	Rafael Jambeiro	0.525	0.342	0.530	0.703
2926004	Remanso	0.478	0.347	0.573	0.513
2926103	Retirolândia	0.398	0.313	0.406	0.475
2926202	Riachão das Neves	0.488	0.271	0.573	0.620
2926301	Riachão do Jacuípe	0.368	0.149	0.405	0.549
2926400	Riacho de Santana	0.409	0.211	0.480	0.534
2926509	Ribeira do Amparo	0.511	0.286	0.591	0.656
2926608	Ribeira do Pombal	0.417	0.161	0.570	0.520
2926657	Ribeirão do Largo	0.466	0.342	0.585	0.471
2926707	Rio de Contas	0.351	0.129	0.423	0.502
2926806	Rio do Antônio	0.439	0.301	0.510	0.505
2926905	Rio do Pires	0.393	0.165	0.501	0.513
2927002	Rio Real	0.490	0.393	0.540	0.538
2927101	Rodelas	0.385	0.077	0.558	0.519
2927200	Ruy Barbosa	0.467	0.269	0.517	0.616
2927309	Salinas da Margarida	0.425	0.338	0.423	0.514
2927408	Salvador	0.350	0.426	0.300	0.324
2927507	Santa Bárbara	0.499	0.383	0.458	0.657
2927606	Santa Brígida	0.544	0.359	0.591	0.681
2927705	Santa Cruz Cabrália	0.421	0.225	0.547	0.493
2927804	Santa Cruz da Vitória	0.561	0.410	0.657	0.617
2927903	Santa Inês	0.490	0.322	0.578	0.569
2928000	Santaluz	0.451	0.317	0.497	0.538
2928059	Santa Luzia	0.538	0.356	0.687	0.572
2928109	Santa Maria da Vitória	0.403	0.208	0.481	0.522
2928208	Santana	0.442	0.231	0.493	0.602
2928307	Santanópolis	0.536	0.459	0.484	0.664
2928406	Santa Rita de Cássia	0.411	0.159	0.487	0.587
2928505	Santa Teresinha	0.510	0.288	0.564	0.679
2928604	Santo Amaro	0.414	0.308	0.417	0.516
2928703	Santo Antônio de Jesus	0.294	0.135	0.356	0.391
2928802	Santo Estêvão	0.446	0.297	0.458	0.582
2928901	São Desidério	0.408	0.160	0.597	0.468
2928950	São Domingos	0.339	0.111	0.486	0.419
2929008	São Félix	0.382	0.214	0.366	0.567
2929057	São Félix do Coribe	0.372	0.182	0.461	0.474
2929107	São Felipe	0.406	0.222	0.414	0.583
2929206	São Francisco do Conde	0.376	0.222	0.422	0.484
2929255	São Gabriel	0.486	0.388	0.567	0.504
2929305	São Gonçalo dos Campos	0.411	0.255	0.439	0.538
2929354	São José da Vitória	0.517	0.328	0.654	0.569
2929370	São José do Jacuípe	0.458	0.265	0.545	0.564
2929404	São Miguel das Matas	0.379	0.188	0.470	0.479
2929503	São Sebastião do Passé	0.469	0.432	0.459	0.514
2929602	Sapeaçu	0.443	0.332	0.459	0.536
2929701	Sátiro Dias	0.506	0.239	0.577	0.703
2929750	Saubara	0.407	0.274	0.427	0.519
2929800	Saúde	0.491	0.241	0.598	0.634
2929909	Seabra	0.411	0.219	0.452	0.562
2930006	Sebastião Laranjeiras	0.443	0.318	0.485	0.528
2930105	Senhor do Bonfim	0.361	0.174	0.432	0.477
2930154	Serra do Ramalho	0.542	0.463	0.555	0.608
2930204	Sento Sé	0.485	0.334	0.555	0.567
2930303	Serra Dourada	0.493	0.381	0.451	0.647
2930402	Serra Preta	0.526	0.382	0.536	0.660
2930501	Serrinha	0.397	0.214	0.438	0.539
2930600	Serrolândia	0.405	0.161	0.496	0.559
2930709	Simões Filho	0.429	0.442	0.391	0.454
2930758	Sítio do Mato	0.575	0.488	0.578	0.657
2930766	Sítio do Quinto	0.516	0.332	0.646	0.569
2930774	Sobradinho	0.383	0.161	0.490	0.497
2930808	Souto Soares	0.488	0.303	0.544	0.619
2930907	Tabocas do Brejo Velho	0.480	0.341	0.527	0.573
2931004	Tanhaçu	0.415	0.149	0.508	0.589
2931053	Tanque Novo	0.419	0.215	0.422	0.620
2931103	Tanquinho	0.437	0.288	0.504	0.519
2931202	Taperoá	0.481	0.358	0.604	0.481
2931301	Tapiramutá	0.513	0.374	0.583	0.582
2931350	Teixeira de Freitas	0.362	0.251	0.447	0.387
2931400	Teodoro Sampaio	0.530	0.290	0.600	0.702
2931509	Teofilândia	0.451	0.299	0.560	0.495
2931608	Teolândia	0.538	0.346	0.693	0.576
2931707	Terra Nova	0.450	0.318	0.499	0.533
2931806	Tremedal	0.499	0.343	0.528	0.626
2931905	Tucano	0.504	0.307	0.577	0.628
2932002	Uauá	0.448	0.261	0.477	0.606
2932101	Ubaíra	0.460	0.276	0.510	0.594
2932200	Ubaitaba	0.408	0.136	0.575	0.514
2932309	Ubatã	0.511	0.292	0.583	0.657
2932408	Uibaí	0.405	0.136	0.545	0.534
2932457	Umburanas	0.556	0.374	0.571	0.721
2932507	Una	0.526	0.355	0.650	0.572
2932606	Urandi	0.412	0.190	0.476	0.569
2932705	Uruçuca	0.468	0.265	0.567	0.574
2932804	Utinga	0.460	0.353	0.538	0.489
2932903	Valença	0.389	0.194	0.474	0.498
2933000	Valente	0.308	0.111	0.358	0.454
2933059	Várzea da Roça	0.472	0.204	0.568	0.644
2933109	Várzea do Poço	0.400	0.169	0.515	0.517
2933158	Várzea Nova	0.515	0.333	0.615	0.596
2933174	Varzedo	0.411	0.224	0.497	0.511
2933208	Vera Cruz	0.403	0.365	0.395	0.450
2933257	Vereda	0.410	0.173	0.499	0.558
2933307	Vitória da Conquista	0.328	0.187	0.414	0.383
2933406	Wagner	0.482	0.408	0.549	0.488
2933455	Wanderley	0.469	0.240	0.591	0.577
2933505	Wenceslau Guimarães	0.513	0.372	0.622	0.546
2933604	Xique-Xique	0.459	0.267	0.522	0.589

## Sheet: Coordinates
UF	GEOCOD	MUNICIPALITY	x	y
MA	2100055	Açailândia	-47.332	-4.7859
MA	2100105	Afonso Cunha	-43.297	-4.2147
MA	2100154	Água Doce do Maranhão	-42.166	-2.9469
MA	2100204	Alcântara	-44.539	-2.3793
MA	2100303	Aldeias Altas	-43.383	-4.5027
MA	2100402	Altamira do Maranhão	-45.502	-4.167
MA	2100436	Alto Alegre do Maranhão	-44.393	-4.2093
MA	2100477	Alto Alegre do Pindaré	-46.001	-3.8702
MA	2100501	Alto Parnaíba	-46.213	-9.5084
MA	2100550	Amapá do Maranhão	-45.948	-1.673
MA	2100600	Amarante do Maranhão	-46.581	-5.2784
MA	2100709	Anajatuba	-44.598	-3.2557
MA	2100808	Anapurus	-43.107	-3.5438
MA	2100832	Apicum-Açu	-45.085	-1.5355
MA	2100873	Araguanã	-45.787	-3.079
MA	2100907	Araioses	-42.017	-2.9725
MA	2100956	Arame	-45.945	-5.0277
MA	2101004	Arari	-44.727	-3.5333
MA	2101103	Axixá	-44.098	-2.8438
MA	2101202	Bacabal	-44.758	-4.171
MA	2101251	Bacabeira	-44.357	-2.9363
MA	2101301	Bacuri	-45.168	-1.6832
MA	2101350	Bacurituba	-44.695	-2.6997
MA	2101400	Balsas	-46.342	-8.2376
MA	2101509	Barão de Grajaú	-43.188	-6.5928
MA	2101608	Barra do Corda	-45.183	-5.5042
MA	2101707	Barreirinhas	-42.91	-2.8397
MA	2101731	Belágua	-43.462	-3.1013
MA	2101772	Bela Vista do Maranhão	-45.265	-3.7578
MA	2101806	Benedito Leite	-44.568	-7.1203
MA	2101905	Bequimão	-44.785	-2.4309
MA	2101939	Bernardo do Mearim	-44.687	-4.68
MA	2101970	Boa Vista do Gurupi	-46.178	-1.7626
MA	2102002	Bom Jardim	-46.418	-3.9002
MA	2102036	Bom Jesus das Selvas	-46.688	-4.6007
MA	2102077	Bom Lugar	-45.02	-4.3465
MA	2102101	Brejo	-42.828	-3.6871
MA	2102150	Brejo de Areia	-45.65	-4.3651
MA	2102200	Buriti	-43.001	-3.9003
MA	2102309	Buriti Bravo	-43.83	-5.7891
MA	2102325	Buriticupu	-46.342	-4.4937
MA	2102358	Buritirana	-47.061	-5.5179
MA	2102374	Cachoeira Grande	-43.919	-3.1451
MA	2102408	Cajapió	-44.598	-2.8744
MA	2102507	Cajari	-45.052	-3.3906
MA	2102556	Campestre do Maranhão	-47.263	-6.1761
MA	2102606	Cândido Mendes	-45.676	-1.6171
MA	2102705	Cantanhede	-44.262	-3.6216
MA	2102754	Capinzal do Norte	-44.306	-4.6821
MA	2102804	Carolina	-47.202	-7.3732
MA	2102903	Carutapera	-46.029	-1.35
MA	2103000	Caxias	-43.299	-4.8666
MA	2103109	Cedral	-44.593	-1.9784
MA	2103125	Central do Maranhão	-44.858	-2.2548
MA	2103158	Centro do Guilherme	-46.117	-2.4287
MA	2103174	Centro Novo do Maranhão	-46.533	-3.0707
MA	2103208	Chapadinha	-43.453	-3.8487
MA	2103257	Cidelândia	-47.829	-5.0571
MA	2103307	Codó	-43.885	-4.6072
MA	2103406	Coelho Neto	-43.112	-4.248
MA	2103505	Colinas	-44.181	-6.0556
MA	2103554	Conceição do Lago-Açu	-44.838	-3.7979
MA	2103604	Coroatá	-44.145	-4.1022
MA	2103703	Cururupu	-44.82	-1.6729
MA	2103752	Davinópolis	-47.299	-5.5984
MA	2103802	Dom Pedro	-44.397	-5.0212
MA	2103901	Duque Bacelar	-43.009	-4.0992
MA	2104008	Esperantinópolis	-44.89	-4.8991
MA	2104057	Estreito	-47.201	-6.7824
MA	2104073	Feira Nova do Maranhão	-46.624	-6.9975
MA	2104081	Fernando Falcão	-45.306	-6.1737
MA	2104099	Formosa da Serra Negra	-46.186	-6.5142
MA	2104107	Fortaleza dos Nogueiras	-46.081	-6.9418
MA	2104206	Fortuna	-44.029	-5.6683
MA	2104305	Godofredo Viana	-45.762	-1.37
MA	2104404	Gonçalves Dias	-44.172	-5.1522
MA	2104503	Governador Archer	-44.221	-4.9994
MA	2104552	Governador Edison Lobão	-47.324	-5.7184
MA	2104602	Governador Eugênio Barros	-44.067	-5.3852
MA	2104628	Governador Luiz Rocha	-44.093	-5.5371
MA	2104651	Governador Newton Bello	-45.925	-3.419
MA	2104677	Governador Nunes Freire	-45.818	-2.0617
MA	2104701	Graça Aranha	-44.318	-5.4148
MA	2104800	Grajaú	-46.014	-5.8401
MA	2104909	Guimarães	-44.662	-2.1462
MA	2105005	Humberto de Campos	-43.575	-2.6685
MA	2105104	Icatu	-43.862	-2.6506
MA	2105153	Igarapé do Meio	-45.123	-3.6564
MA	2105203	Igarapé Grande	-44.826	-4.5921
MA	2105302	Imperatriz	-47.575	-5.3397
MA	2105351	Itaipava do Grajaú	-45.678	-5.1849
MA	2105401	Itapecuru Mirim	-44.277	-3.3874
MA	2105427	Itinga do Maranhão	-47.26	-4.2712
MA	2105450	Jatobá	-44.294	-5.8522
MA	2105476	Jenipapo dos Vieiras	-45.575	-5.3912
MA	2105500	João Lisboa	-47.126	-5.2293
MA	2105609	Joselândia	-44.755	-5.0159
MA	2105658	Junco do Maranhão	-46.117	-1.9191
MA	2105708	Lago da Pedra	-45.205	-4.7389
MA	2105807	Lago do Junco	-44.976	-4.5225
MA	2105906	Lago Verde	-44.883	-3.9907
MA	2105922	Lagoa do Mato	-43.495	-6.0321
MA	2105948	Lago dos Rodrigues	-44.93	-4.5886
MA	2105963	Lagoa Grande do Maranhão	-45.403	-4.9297
MA	2105989	Lajeado Novo	-46.929	-6.1037
MA	2106003	Lima Campos	-44.464	-4.5568
MA	2106102	Loreto	-45.219	-7.2206
MA	2106201	Luís Domingues	-45.889	-1.3869
MA	2106300	Magalhães de Almeida	-42.184	-3.3005
MA	2106326	Maracaçumé	-45.993	-1.9842
MA	2106359	Marajá do Sena	-45.628	-4.705
MA	2106375	Maranhãozinho	-45.946	-2.4125
MA	2106409	Mata Roma	-43.227	-3.6258
MA	2106508	Matinha	-45.001	-3.0714
MA	2106607	Matões	-43.307	-5.3885
MA	2106631	Matões do Norte	-44.477	-3.7566
MA	2106672	Milagres do Maranhão	-42.795	-3.4965
MA	2106706	Mirador	-44.951	-6.4539
MA	2106755	Miranda do Norte	-44.526	-3.5314
MA	2106805	Mirinzal	-44.843	-2.0585
MA	2106904	Monção	-45.321	-3.4902
MA	2107001	Montes Altos	-47.041	-5.8581
MA	2107100	Morros	-43.776	-2.974
MA	2107209	Nina Rodrigues	-43.813	-3.4375
MA	2107258	Nova Colinas	-46.264	-7.1443
MA	2107308	Nova Iorque	-44.039	-6.7496
MA	2107357	Nova Olinda do Maranhão	-45.955	-2.896
MA	2107407	Olho d'Água das Cunhãs	-45.12	-4.0946
MA	2107456	Olinda Nova do Maranhão	-45.008	-2.9755
MA	2107506	Paço do Lumiar	-44.124	-2.5054
MA	2107605	Palmeirândia	-45.023	-2.6919
MA	2107704	Paraibano	-43.923	-6.4037
MA	2107803	Parnarama	-43.463	-5.6377
MA	2107902	Passagem Franca	-43.758	-6.1526
MA	2108009	Pastos Bons	-44.18	-6.6322
MA	2108058	Paulino Neves	-42.61	-2.8547
MA	2108108	Paulo Ramos	-45.394	-4.5219
MA	2108207	Pedreiras	-44.581	-4.6182
MA	2108256	Pedro do Rosário	-45.43	-2.989
MA	2108306	Penalva	-45.297	-3.2515
MA	2108405	Peri Mirim	-44.895	-2.5706
MA	2108454	Peritoró	-44.281	-4.4198
MA	2108504	Pindaré Mirim	-45.437	-3.6914
MA	2108603	Pinheiro	-45.126	-2.4981
MA	2108702	Pio XII	-45.093	-3.8515
MA	2108801	Pirapemas	-44.172	-3.7828
MA	2108900	Poção de Pedras	-44.911	-4.7868
MA	2109007	Porto Franco	-47.18	-6.3688
MA	2109056	Porto Rico do Maranhão	-44.631	-1.8827
MA	2109106	Presidente Dutra	-44.457	-5.283
MA	2109205	Presidente Juscelino	-44.077	-3.0897
MA	2109239	Presidente Médici	-45.773	-2.3189
MA	2109270	Presidente Sarney	-45.361	-2.5866
MA	2109304	Presidente Vargas	-43.985	-3.381
MA	2109403	Primeira Cruz	-43.363	-2.709
MA	2109452	Raposa	-44.089	-2.4377
MA	2109502	Riachão	-46.652	-7.5977
MA	2109551	Ribamar Fiquene	-47.315	-5.958
MA	2109601	Rosário	-44.201	-2.9563
MA	2109700	Sambaíba	-45.556	-7.4318
MA	2109759	Santa Filomena do Maranhão	-44.618	-5.5189
MA	2109809	Santa Helena	-45.37	-2.4193
MA	2109908	Santa Inês	-45.436	-3.8735
MA	2110005	Santa Luzia	-45.931	-4.2698
MA	2110039	Santa Luzia do Paruá	-45.772	-2.5399
MA	2110104	Santa Quitéria do Maranhão	-42.879	-3.3454
MA	2110203	Santa Rita	-44.328	-3.1595
MA	2110237	Santana do Maranhão	-42.614	-3.1972
MA	2110278	Santo Amaro do Maranhão	-43.184	-2.6233
MA	2110302	Santo Antônio dos Lopes	-44.481	-4.8264
MA	2110401	São Benedito do Rio Preto	-43.618	-3.3753
MA	2110500	São Bento	-44.999	-2.7981
MA	2110609	São Bernardo	-42.406	-3.3121
MA	2110658	São Domingos do Azeitão	-44.617	-6.8332
MA	2110708	São Domingos do Maranhão	-44.336	-5.6382
MA	2110807	São Félix de Balsas	-44.883	-7.0918
MA	2110856	São Francisco do Brejão	-47.353	-5.1585
MA	2110906	São Francisco do Maranhão	-43.114	-6.2086
MA	2111003	São João Batista	-44.764	-3.006
MA	2111029	São João do Carú	-46.379	-3.5107
MA	2111052	São João do Paraíso	-46.9	-6.4636
MA	2111078	São João do Soter	-43.766	-5.0401
MA	2111102	São João dos Patos	-43.638	-6.5595
MA	2111201	São José de Ribamar	-44.13	-2.5744
MA	2111250	São José dos Basílios	-44.568	-5.0399
MA	2111300	São Luís	-44.28	-2.6336
MA	2111409	São Luís Gonzaga do Maranhão	-44.623	-4.3773
MA	2111508	São Mateus do Maranhão	-44.527	-3.9874
MA	2111532	São Pedro da Água Branca	-48.368	-5.1335
MA	2111573	São Pedro dos Crentes	-46.707	-6.8195
MA	2111607	São Raimundo das Mangabeiras	-45.69	-7.0136
MA	2111631	São Raimundo do Doca Bezerra	-45.146	-5.0896
MA	2111672	São Roberto	-45.034	-5.0189
MA	2111706	São Vicente Ferrer	-44.941	-2.8773
MA	2111722	Satubinha	-45.259	-3.9386
MA	2111748	Senador Alexandre Costa	-43.984	-5.261
MA	2111763	Senador La Rocque	-47.143	-5.3882
MA	2111789	Serrano do Maranhão	-45.017	-1.8733
MA	2111805	Sítio Novo	-46.595	-6.2278
MA	2111904	Sucupira do Norte	-44.339	-6.5098
MA	2111953	Sucupira do Riachão	-43.485	-6.407
MA	2112001	Tasso Fragoso	-45.885	-8.3319
MA	2112100	Timbiras	-43.813	-4.153
MA	2112209	Timon	-42.98	-5.1852
MA	2112233	Trizidela do Vale	-44.681	-4.5392
MA	2112274	Tufilândia	-45.581	-3.758
MA	2112308	Tuntum	-44.73	-5.6104
MA	2112407	Turiaçu	-45.464	-1.7661
MA	2112456	Turilândia	-45.437	-2.1593
MA	2112506	Tutóia	-42.39	-2.9231
MA	2112605	Urbano Santos	-43.281	-3.2602
MA	2112704	Vargem Grande	-43.853	-3.7108
MA	2112803	Viana	-45.002	-3.1563
MA	2112852	Vila Nova dos Martírios	-48.08	-5.0748
MA	2112902	Vitória do Mearim	-44.922	-3.568
MA	2113009	Vitorino Freire	-45.312	-4.2437
MA	2114007	Zé Doca	-45.912	-3.2598
PI	2200053	Acauã	-41.001	-8.306
PI	2200103	Agricolândia	-42.682	-5.7681
PI	2200202	Água Branca	-42.628	-5.9139
PI	2200251	Alagoinha do Piauí	-40.919	-6.9293
PI	2200277	Alegrete do Piauí	-40.797	-7.2005
PI	2200301	Alto Longá	-42.154	-5.379
PI	2200400	Altos	-42.469	-5.0149
PI	2200459	Alvorada do Gurguéia	-43.968	-8.4559
PI	2200509	Amarante	-42.788	-6.3701
PI	2200608	Angical do Piauí	-42.75	-6.1069
PI	2200707	Anísio de Abreu	-43.041	-9.2141
PI	2200806	Antônio Almeida	-44.202	-7.2191
PI	2200905	Aroazes	-41.83	-6.1244
PI	2200954	Aroeiras do Itaim	-41.534	-7.2503
PI	2201002	Arraial	-42.52	-6.618
PI	2201051	Assunção do Piauí	-41.068	-5.8799
PI	2201101	Avelino Lopes	-43.942	-10.179
PI	2201150	Baixa Grande do Ribeiro	-45.16	-8.5057
PI	2201176	Barra D'Alcântara	-42.106	-6.5295
PI	2201200	Barras	-42.368	-4.1899
PI	2201309	Barreiras do Piauí	-45.694	-9.9831
PI	2201408	Barro Duro	-42.502	-5.8018
PI	2201507	Batalha	-42.057	-4.0175
PI	2201556	Bela Vista do Piauí	-41.855	-7.9961
PI	2201572	Belém do Piauí	-40.982	-7.3901
PI	2201606	Beneditinos	-42.399	-5.4997
PI	2201705	Bertolínia	-43.876	-7.7454
PI	2201739	Betânia do Piauí	-40.751	-8.1136
PI	2201770	Boa Hora	-42.105	-4.3542
PI	2201804	Bocaina	-41.304	-6.9059
PI	2201903	Bom Jesus	-44.54	-9.2457
PI	2201919	Bom Princípio do Piauí	-41.63	-3.1574
PI	2201929	Bonfim do Piauí	-42.875	-9.1715
PI	2201945	Boqueirão do Piauí	-42.111	-4.5401
PI	2201960	Brasileira	-41.636	-4.1208
PI	2201988	Brejo do Piauí	-42.79	-8.3824
PI	2202000	Buriti dos Lopes	-41.803	-3.2394
PI	2202026	Buriti dos Montes	-41.199	-5.1623
PI	2202059	Cabeceiras do Piauí	-42.333	-4.432
PI	2202075	Cajazeiras do Piauí	-42.459	-6.7819
PI	2202083	Cajueiro da Praia	-41.361	-2.9927
PI	2202091	Caldeirão Grande do Piauí	-40.622	-7.3079
PI	2202109	Campinas do Piauí	-41.864	-7.6504
PI	2202117	Campo Alegre do Fidalgo	-41.821	-8.2828
PI	2202133	Campo Grande do Piauí	-41.065	-7.183
PI	2202174	Campo Largo do Piauí	-42.545	-3.881
PI	2202208	Campo Maior	-42.144	-4.8767
PI	2202251	Canavieira	-43.558	-7.5575
PI	2202307	Canto do Buriti	-43.337	-8.3425
PI	2202406	Capitão de Campos	-41.901	-4.5229
PI	2202455	Capitão Gervásio Oliveira	-41.901	-8.5293
PI	2202505	Caracol	-43.346	-9.089
PI	2202539	Caraúbas do Piauí	-41.824	-3.5648
PI	2202554	Caridade do Piauí	-40.955	-7.7036
PI	2202604	Castelo do Piauí	-41.567	-5.3265
PI	2202653	Caxingó	-41.85	-3.3919
PI	2202703	Cocal	-41.542	-3.4536
PI	2202711	Cocal de Telha	-41.957	-4.6168
PI	2202729	Cocal dos Alves	-41.42	-3.6303
PI	2202737	Coivaras	-42.284	-5.1001
PI	2202752	Colônia do Gurguéia	-43.696	-8.1812
PI	2202778	Colônia do Piauí	-42.187	-7.2941
PI	2202802	Conceição do Canindé	-41.58	-7.9145
PI	2202851	Coronel José Dias	-42.334	-8.8955
PI	2202901	Corrente	-45.139	-10.391
PI	2203008	Cristalândia do Piauí	-45.113	-10.741
PI	2203107	Cristino Castro	-43.961	-8.7821
PI	2203206	Curimatá	-44.306	-9.9407
PI	2203230	Currais	-44.673	-8.8224
PI	2203255	Curralinhos	-42.846	-5.6161
PI	2203271	Curral Novo do Piauí	-40.77	-7.8877
PI	2203305	Demerval Lobão	-42.671	-5.3392
PI	2203354	Dirceu Arcoverde	-42.457	-9.3282
PI	2203404	Dom Expedito Lopes	-41.698	-6.96
PI	2203420	Domingos Mourão	-41.309	-4.2552
PI	2203453	Dom Inocêncio	-41.922	-8.9179
PI	2203503	Elesbão Veloso	-42.193	-6.1848
PI	2203602	Eliseu Martins	-43.658	-7.9711
PI	2203701	Esperantina	-42.189	-3.8233
PI	2203750	Fartura do Piauí	-42.783	-9.4757
PI	2203800	Flores do Piauí	-42.86	-7.6729
PI	2203859	Floresta do Piauí	-41.806	-7.4632
PI	2203909	Floriano	-43.079	-7.0056
PI	2204006	Francinópolis	-42.233	-6.423
PI	2204105	Francisco Ayres	-42.721	-6.6691
PI	2204154	Francisco Macedo	-40.784	-7.3198
PI	2204204	Francisco Santos	-41.147	-7.0128
PI	2204303	Fronteiras	-40.583	-7.0771
PI	2204352	Geminiano	-41.332	-7.1875
PI	2204402	Gilbués	-45.407	-9.6218
PI	2204501	Guadalupe	-43.705	-6.8423
PI	2204550	Guaribas	-43.67	-9.0633
PI	2204600	Hugo Napoleão	-42.498	-6.0356
PI	2204659	Ilha Grande	-41.815	-2.8301
PI	2204709	Inhuma	-41.686	-6.6727
PI	2204808	Ipiranga do Piauí	-41.791	-6.8189
PI	2204907	Isaías Coelho	-41.648	-7.6537
PI	2205003	Itainópolis	-41.481	-7.4101
PI	2205102	Itaueira	-43.133	-7.5049
PI	2205151	Jacobina do Piauí	-41.252	-7.8967
PI	2205201	Jaicós	-41.206	-7.391
PI	2205250	Jardim do Mulato	-42.526	-6.1458
PI	2205276	Jatobá do Piauí	-41.918	-4.8419
PI	2205300	Jerumenha	-43.501	-7.1148
PI	2205359	João Costa	-42.481	-8.5416
PI	2205409	Joaquim Pires	-42.082	-3.5399
PI	2205458	Joca Marques	-42.426	-3.5461
PI	2205508	José de Freitas	-42.524	-4.7139
PI	2205516	Juazeiro do Piauí	-41.589	-4.9583
PI	2205524	Júlio Borges	-44.174	-10.425
PI	2205532	Jurema	-43.165	-9.0144
PI	2205540	Lagoinha do Piauí	-42.627	-5.82
PI	2205557	Lagoa Alegre	-42.564	-4.4897
PI	2205565	Lagoa do Barro do Piauí	-41.599	-8.5688
PI	2205573	Lagoa de São Francisco	-41.581	-4.364
PI	2205581	Lagoa do Piauí	-42.607	-5.4612
PI	2205599	Lagoa do Sítio	-41.486	-6.49
PI	2205607	Landri Sales	-43.927	-7.2957
PI	2205706	Luís Correia	-41.481	-3.082
PI	2205805	Luzilândia	-42.364	-3.6074
PI	2205854	Madeiro	-42.529	-3.5661
PI	2205904	Manoel Emídio	-44.007	-8.2063
PI	2205953	Marcolândia	-40.736	-7.4285
PI	2206001	Marcos Parente	-43.894	-7.0763
PI	2206050	Massâpe do Piauí	-41.095	-7.5357
PI	2206100	Matias Olímpio	-42.584	-3.7074
PI	2206209	Miguel Alves	-42.773	-4.2403
PI	2206308	Miguel Leão	-42.701	-5.7009
PI	2206357	Milton Brandão	-41.489	-4.6987
PI	2206407	Monsenhor Gil	-42.609	-5.6109
PI	2206506	Monsenhor Hipólito	-41.038	-6.9184
PI	2206605	Monte Alegre do Piauí	-45.03	-9.6042
PI	2206654	Morro Cabeça no Tempo	-43.922	-9.8113
PI	2206670	Morro do Chapéu do Piauí	-42.263	-3.7056
PI	2206696	Murici dos Portelas	-42.013	-3.3558
PI	2206704	Nazaré do Piauí	-42.745	-7.0522
PI	2206720	Nazária	-42.868	-5.4455
PI	2206753	Nossa Senhora de Nazaré	-42.188	-4.6435
PI	2206803	Nossa Senhora dos Remédios	-42.606	-4.0261
PI	2206902	Novo Oriente do Piauí	-41.976	-6.501
PI	2206951	Novo Santo Antônio	-41.923	-5.2787
PI	2207009	Oeiras	-42.165	-6.9666
PI	2207108	Olho D'Água do Piauí	-42.552	-5.8575
PI	2207207	Padre Marcos	-40.881	-7.3778
PI	2207306	Paes Landim	-42.285	-7.8127
PI	2207355	Pajeú do Piauí	-42.833	-7.9039
PI	2207405	Palmeira do Piauí	-44.464	-8.5567
PI	2207504	Palmeirais	-42.956	-5.8827
PI	2207553	Paquetá	-41.685	-7.1314
PI	2207603	Parnaguá	-44.568	-10.315
PI	2207702	Parnaíba	-41.753	-2.9592
PI	2207751	Passagem Franca do Piauí	-42.413	-5.873
PI	2207777	Patos do Piauí	-41.296	-7.6735
PI	2207793	Pau D'Arco do Piauí	-42.471	-5.2454
PI	2207801	Paulistana	-41.145	-8.1104
PI	2207850	Pavussu	-43.337	-7.9253
PI	2207900	Pedro II	-41.397	-4.4953
PI	2207934	Pedro Laurentino	-42.265	-8.0731
PI	2207959	Nova Santa Rita	-42.023	-8.1194
PI	2208007	Picos	-41.522	-7.0589
PI	2208106	Pimenteiras	-41.166	-6.3447
PI	2208205	Pio IX	-40.718	-6.7901
PI	2208304	Piracuruca	-41.614	-3.8535
PI	2208403	Piripiri	-41.771	-4.331
PI	2208502	Porto	-42.707	-3.9503
PI	2208551	Porto Alegre do Piauí	-44.057	-6.9563
PI	2208601	Prata do Piauí	-42.166	-5.7247
PI	2208650	Queimada Nova	-41.351	-8.516
PI	2208700	Redenção do Gurguéia	-44.454	-9.5242
PI	2208809	Regeneração	-42.49	-6.3524
PI	2208858	Riacho Frio	-44.812	-9.9302
PI	2208874	Ribeira do Piauí	-42.613	-7.9277
PI	2208908	Ribeiro Gonçalves	-45.344	-7.9735
PI	2209005	Rio Grande do Piauí	-43.152	-7.771
PI	2209104	Santa Cruz do Piauí	-41.774	-7.237
PI	2209153	Santa Cruz dos Milagres	-41.868	-5.9079
PI	2209203	Santa Filomena	-45.675	-8.9908
PI	2209302	Santa Luz	-44.105	-9.0451
PI	2209351	Santana do Piauí	-41.495	-6.9402
PI	2209377	Santa Rosa do Piauí	-42.227	-6.8096
PI	2209401	Santo Antônio de Lisboa	-41.207	-6.9067
PI	2209450	Santo Antônio dos Milagres	-42.702	-6.05
PI	2209500	Santo Inácio do Piauí	-42.015	-7.4584
PI	2209559	São Braz do Piauí	-43.007	-8.9629
PI	2209609	São Félix do Piauí	-42.102	-5.9355
PI	2209658	São Francisco de Assis do Piauí	-41.583	-8.1934
PI	2209708	São Francisco do Piauí	-42.5	-7.1987
PI	2209757	São Gonçalo do Gurguéia	-45.321	-10.088
PI	2209807	São Gonçalo do Piauí	-42.652	-6.0027
PI	2209856	São João da Canabrava	-41.391	-6.6919
PI	2209872	São João da Fronteira	-41.283	-3.9923
PI	2209906	São João da Serra	-41.878	-5.5424
PI	2209955	São João da Varjota	-41.882	-6.9566
PI	2209971	São João do Arraial	-42.449	-3.8189
PI	2210003	São João do Piauí	-42.257	-8.3204
PI	2210052	São José do Divino	-41.86	-3.7745
PI	2210102	São José do Peixe	-42.582	-7.4824
PI	2210201	São José do Piauí	-41.491	-6.8149
PI	2210300	São Julião	-40.82	-7.0815
PI	2210359	São Lourenço do Piauí	-42.535	-9.1716
PI	2210375	São Luis do Piauí	-41.263	-6.7645
PI	2210383	São Miguel da Baixa Grande	-42.273	-5.8185
PI	2210391	São Miguel do Fidalgo	-42.332	-7.5967
PI	2210409	São Miguel do Tapuio	-41.439	-5.741
PI	2210508	São Pedro do Piauí	-42.786	-5.8181
PI	2210607	São Raimundo Nonato	-42.715	-8.9656
PI	2210623	Sebastião Barros	-44.833	-10.654
PI	2210631	Sebastião Leal	-44.092	-7.7448
PI	2210656	Sigefredo Pacheco	-41.805	-4.9755
PI	2210706	Simões	-40.741	-7.671
PI	2210805	Simplício Mendes	-42.022	-7.7988
PI	2210904	Socorro do Piauí	-42.476	-7.8966
PI	2210938	Sussuapara	-41.356	-7.0186
PI	2210953	Tamboril do Piauí	-43.082	-8.4858
PI	2210979	Tanque do Piauí	-42.265	-6.6622
PI	2211001	Teresina	-42.74	-5.1022
PI	2211100	União	-42.795	-4.5947
PI	2211209	Uruçuí	-44.569	-7.7918
PI	2211308	Valença do Piauí	-41.798	-6.3671
PI	2211357	Várzea Branca	-42.921	-9.3227
PI	2211407	Várzea Grande	-42.225	-6.5536
PI	2211506	Vera Mendes	-41.518	-7.5977
PI	2211605	Vila Nova do Piauí	-40.936	-7.2021
PI	2211704	Wall Ferraz	-41.877	-7.2656
CE	2300101	Abaiara	-39.037	-7.36
CE	2300150	Acarapé	-38.662	-4.2222
CE	2300200	Acaraú	-40.089	-2.9674
CE	2300309	Acopiara	-39.492	-6.1224
CE	2300408	Aiuaba	-40.298	-6.6051
CE	2300507	Alcântaras	-40.544	-3.5928
CE	2300606	Altaneira	-39.698	-6.9857
CE	2300705	Alto Santo	-38.2	-5.5176
CE	2300754	Amontada	-39.785	-3.2401
CE	2300804	Antonina do Norte	-39.981	-6.7566
CE	2300903	Apuiarés	-39.321	-3.9713
CE	2301000	Aquiraz	-38.394	-3.9763
CE	2301109	Aracati	-37.686	-4.6802
CE	2301208	Aracoiaba	-38.716	-4.4832
CE	2301257	Ararendá	-40.746	-4.7729
CE	2301307	Araripe	-40.076	-7.239
CE	2301406	Aratuba	-39.027	-4.4206
CE	2301505	Arneiroz	-40.155	-6.2391
CE	2301604	Assaré	-39.869	-6.9142
CE	2301703	Aurora	-38.969	-6.9891
CE	2301802	Baixio	-38.753	-6.7118
CE	2301851	Banabuiú	-38.903	-5.2624
CE	2301901	Barbalha	-39.344	-7.4031
CE	2301950	Barreira	-38.62	-4.3275
CE	2302008	Barro	-38.794	-7.1256
CE	2302057	Barroquinha	-41.173	-2.9705
CE	2302107	Baturité	-38.852	-4.3808
CE	2302206	Beberibe	-38.114	-4.4005
CE	2302305	Bela Cruz	-40.308	-3.0531
CE	2302404	Boa Viagem	-39.808	-5.0881
CE	2302503	Brejo Santo	-38.921	-7.5556
CE	2302602	Camocim	-40.8	-2.9504
CE	2302701	Campos Sales	-40.271	-6.9369
CE	2302800	Canindé	-39.418	-4.3986
CE	2302909	Capistrano	-38.909	-4.4686
CE	2303006	Caridade	-39.118	-4.1759
CE	2303105	Cariré	-40.522	-3.9516
CE	2303204	Caririaçu	-39.27	-7.0202
CE	2303303	Cariús	-39.467	-6.6459
CE	2303402	Carnaubal	-41.009	-4.1302
CE	2303501	Cascavel	-38.3	-4.2391
CE	2303600	Catarina	-39.911	-6.2539
CE	2303659	Catunda	-40.175	-4.6316
CE	2303709	Caucaia	-38.808	-3.7836
CE	2303808	Cedro	-39.093	-6.5699
CE	2303907	Chaval	-41.232	-3.0929
CE	2303931	Choró	-39.191	-4.7722
CE	2303956	Chorozinho	-38.473	-4.3036
CE	2304004	Coreaú	-40.729	-3.6433
CE	2304103	Crateús	-40.719	-5.1988
CE	2304202	Crato	-39.487	-7.2364
CE	2304236	Croatá	-40.975	-4.3882
CE	2304251	Cruz	-40.326	-2.8962
CE	2304269	Deputado Irapuan Pinheiro	-39.266	-5.8872
CE	2304277	Ererê	-38.315	-5.9803
CE	2304285	Eusébio	-38.457	-3.8755
CE	2304301	Farias Brito	-39.547	-6.9148
CE	2304350	Forquilha	-40.227	-3.8311
CE	2304400	Fortaleza	-38.528	-3.7858
CE	2304459	Fortim	-37.872	-4.4639
CE	2304509	Frecheirinha	-40.831	-3.7179
CE	2304608	General Sampaio	-39.444	-4.0561
CE	2304657	Graça	-40.776	-4.0483
CE	2304707	Granja	-41.001	-3.2319
CE	2304806	Granjeiro	-39.254	-6.9114
CE	2304905	Groaíras	-40.366	-3.9126
CE	2304954	Guaiúba	-38.673	-4.1053
CE	2305001	Guaraciaba do Norte	-40.918	-4.2351
CE	2305100	Guaramiranga	-38.946	-4.2449
CE	2305209	Hidrolândia	-40.402	-4.4391
CE	2305233	Horizonte	-38.465	-4.1021
CE	2305266	Ibaretama	-38.724	-4.7804
CE	2305308	Ibiapina	-41.005	-3.9511
CE	2305332	Ibicuitinga	-38.556	-4.9747
CE	2305357	Icapuí	-37.41	-4.7388
CE	2305407	Icó	-38.784	-6.3894
CE	2305506	Iguatu	-39.278	-6.3562
CE	2305605	Independência	-40.341	-5.4745
CE	2305654	Ipaporanga	-40.803	-4.91
CE	2305704	Ipaumirim	-38.742	-6.8096
CE	2305803	Ipu	-40.669	-4.3691
CE	2305902	Ipueiras	-40.876	-4.5729
CE	2306009	Iracema	-38.338	-5.7756
CE	2306108	Irauçuba	-39.818	-3.8656
CE	2306207	Itaiçaba	-37.847	-4.7179
CE	2306256	Itaitinga	-38.549	-3.9989
CE	2306306	Itapagé	-39.575	-3.733
CE	2306405	Itapipoca	-39.598	-3.3962
CE	2306504	Itapiúna	-38.952	-4.5964
CE	2306553	Itarema	-39.889	-3.0496
CE	2306603	Itatira	-39.57	-4.6244
CE	2306702	Jaguaretama	-38.751	-5.4891
CE	2306801	Jaguaribara	-38.536	-5.6162
CE	2306900	Jaguaribe	-38.705	-5.9616
CE	2307007	Jaguaruana	-37.748	-4.8665
CE	2307106	Jardim	-39.243	-7.5923
CE	2307205	Jati	-38.988	-7.6942
[truncated: 1,256 more rows]
